# Supplementary material for: Crystal structure of 3-{1′-[3,5-bis­(tri­fluoro­meth­yl)phen­yl]ferrocenyl}-4-bromo­thio­phene
Source: Acta Crystallogr Sect E Struct Rep Online. 2014 Sep 24;70(Pt 10):238–41. doi: 10.1107/S1600536814020674 (PMC4257188; doi:10.1107/S1600536814020674)
Supplement: Supplementary file 1 [file e-70-00238-sup1.cif]

##############################################################################
#                                                                            #
# This CIF contains the data in a paper accepted for publication in          #
# Acta Crystallographica Section E. It conforms to the requirements of       #
# Notes for Authors for Acta Crystallographica Section E, and has been       #
# peer reviewed under the auspices of the IUCr Commission on Journals.       #
#                                                                            #
# Full details of the Crystallographic Information File format               #
# are given in the paper "The Crystallographic Information File (CIF):       #
# a New Standard Archive File for Crystallography" by S. R. Hall, F. H.      #
# Allen and I. D. Brown [Acta Cryst. (1991), A47, 655-685].                  #
#                                                                            #
# The current version of the core CIF dictionary is obtainable from          #
# ftp://ftp.iucr.org/pub/cif_core.dic.                                       #
#                                                                            #
# Software is freely available for graphical display of the structure(s)     #
# in this CIF. For information consult the CIF software page                 #
# http://www.iucr.org/resources/cif/software.                                #
#                                                                            #
# This file may be used for bona fide research purposes within the           #
# scientific community so long as proper attribution is given to the journal # 
# article from which it was obtained.                                        #
#                                                                            #
##############################################################################
data_I
_database_code_depnum_ccdc_archive 'CCDC 1018554'
_audit_creation_method     SHELXL-2013
_chemical_name_systematic
;
3-{1'-[3,5-Bis(trifluoromethyl)phenyl]-1,1'-ferrocenediyl}-4-bromothiophene
;
_chemical_name_common     ?
_chemical_formula_moiety     'C22 H13 Br F6 Fe S'
_chemical_formula_sum     'C22 H13 Br F6 Fe S'
_chemical_formula_iupac     '[Fe (C13 H7 F6) (C9 H6 Br S)]'
_chemical_formula_weight     559.14
_chemical_melting_point     ?
_shelx_space_group_comment
;
The symmetry employed for this shelxl refinement is uniquely defined
by the following loop, which should always be used as a source of
symmetry information in preference to the above space-group names.
They are only intended as comments.
;
_space_group_crystal_system     monoclinic
_space_group_name_H-M_alt     'C 2/c'
_space_group_name_Hall     '-C 2yc'
loop_
    _space_group_symop_operation_xyz
    'x, y, z'
    '-x, y, -z+1/2'
    'x+1/2, y+1/2, z'
    '-x+1/2, y+1/2, -z+1/2'
    '-x, -y, -z'
    'x, -y, z-1/2'
    '-x+1/2, -y+1/2, -z'
    'x+1/2, -y+1/2, z-1/2'
_cell_length_a     18.056(5)
_cell_length_b     10.294(5)
_cell_length_c     21.451(5)
_cell_angle_alpha     90.0
_cell_angle_beta     93.268(5)
_cell_angle_gamma     90.0
_cell_volume     3981(2)
_cell_formula_units_Z     8
_cell_measurement_reflns_used     3003
_cell_measurement_theta_min     3.8070
_cell_measurement_theta_max     27.1530
_cell_measurement_temperature     110.00(10)
_exptl_crystal_description     'block'
_exptl_crystal_colour     'orange'
_exptl_crystal_size_max     0.4
_exptl_crystal_size_mid     0.4
_exptl_crystal_size_min     0.2
_exptl_crystal_density_diffrn     1.866
_exptl_crystal_density_meas     ?
_exptl_crystal_density_method     ?
_exptl_crystal_F_000     2208
_exptl_absorpt_coefficient_mu     2.933
_exptl_absorpt_correction_type     multi-scan
_exptl_absorpt_process_details
;
(<i>CrysAlis RED</i>; Oxford Diffraction, 2006)
;
_shelx_estimated_absorpt_T_min     ?
_shelx_estimated_absorpt_T_max     ?
_exptl_absorpt_correction_T_min     0.43626
_exptl_absorpt_correction_T_max     1.00000
_exptl_special_details     ?
_diffrn_ambient_temperature     110.00(10)
_diffrn_radiation_type     MoK\a
_diffrn_radiation_wavelength     0.71073
_diffrn_measurement_device_type     'Oxford Gemini CCD'
_diffrn_measurement_method     '\w scans'
_diffrn_detector_area_resol_mean     ?
_diffrn_reflns_number     11002
_diffrn_reflns_av_R_equivalents     0.0348
_diffrn_reflns_theta_min     2.870
_diffrn_reflns_theta_max     25.497
_diffrn_reflns_theta_full     25.500
_diffrn_measured_fraction_theta_max     0.992
_diffrn_measured_fraction_theta_full     0.992
_diffrn_reflns_limit_h_min     -21
_diffrn_reflns_limit_h_max     21
_diffrn_reflns_limit_k_min     -12
_diffrn_reflns_limit_k_max     12
_diffrn_reflns_limit_l_min     -23
_diffrn_reflns_limit_l_max     25
_diffrn_standards_number     0
_diffrn_standards_interval_count     .
_diffrn_standards_interval_time     .
_diffrn_standards_decay_%     ?
_refine_special_details     ?
_reflns_number_total     3687
_reflns_number_gt     2887
_reflns_threshold_expression     'I > 2\s(I)'
_refine_ls_structure_factor_coef     Fsqd
_refine_ls_matrix_type     full
_refine_ls_R_factor_all     0.0621
_refine_ls_R_factor_gt     0.0438
_refine_ls_wR_factor_gt     0.1146
_refine_ls_wR_factor_ref     0.1251
_refine_ls_goodness_of_fit_ref     0.997
_refine_ls_restrained_S_all     1.020
_refine_ls_number_reflns     3687
_refine_ls_number_parameters     357
_refine_ls_number_restraints     258
_refine_ls_hydrogen_treatment     constr
_refine_ls_weighting_scheme     calc
_refine_ls_weighting_details
              'w=1/[\s^2^(Fo^2^)+(0.0737P)^2^+7.0529P] where P=(Fo^2^+2Fc^2^)/3'
_atom_sites_solution_hydrogens     geom
_atom_sites_solution_primary     ?
_atom_sites_solution_secondary     ?
_refine_ls_shift/su_max     0.004
_refine_ls_shift/su_mean     0.000
_refine_diff_density_max     0.944
_refine_diff_density_min     -0.605
_refine_ls_extinction_method     none
_refine_ls_extinction_coef     .
loop_
    _atom_type_symbol
    _atom_type_description
    _atom_type_scat_dispersion_real
    _atom_type_scat_dispersion_imag
    _atom_type_scat_source
    'C' 'C' 0.0033 0.0016
                         'International Tables Vol C Tables 4.2.6.8 and 6.1.1.4'
    'H' 'H' 0.0000 0.0000
                         'International Tables Vol C Tables 4.2.6.8 and 6.1.1.4'
    'F' 'F' 0.0171 0.0103
                         'International Tables Vol C Tables 4.2.6.8 and 6.1.1.4'
    'S' 'S' 0.1246 0.1234
                         'International Tables Vol C Tables 4.2.6.8 and 6.1.1.4'
    'Fe' 'Fe' 0.3463 0.8444
                         'International Tables Vol C Tables 4.2.6.8 and 6.1.1.4'
    'Br' 'Br' -0.2901 2.4595
                         'International Tables Vol C Tables 4.2.6.8 and 6.1.1.4'
_computing_data_collection
;
CrysAlis CCD (Oxford Diffraction, 2006)
;
_computing_cell_refinement
;
CrysAlis RED (Oxford Diffraction, 2006)
;
_computing_data_reduction
;
CrysAlis RED (Oxford Diffraction, 2006)
;
_computing_structure_solution
;
SHELXS2013 (Sheldrick, 2008)
;
_computing_structure_refinement
;
SHELXL2013 (Sheldrick, 2008)
;
_computing_molecular_graphics
;
ORTEP-3 for Windows (Farrugia, 2012), SHELXTL (Sheldrick, 2008)
;
_computing_publication_material
;
WinGX (Farrugia, 2012), publCIF (Westrip, 2010)
;
loop_
    _atom_site_type_symbol
    _atom_site_label
    _atom_site_fract_x
    _atom_site_fract_y
    _atom_site_fract_z
    _atom_site_U_iso_or_equiv
    _atom_site_adp_type
    _atom_site_calc_flag
    _atom_site_occupancy
    _atom_site_disorder_assembly
    _atom_site_disorder_group
    S S1 0.59952(12) -0.21423(19) 0.60297(8) 0.0419(4) Uani d 0.6 A 1
    Br Br1 0.63183(5) 0.10861(8) 0.73209(4) 0.0409(2) Uani d 0.6 A 1
    C C1 0.6910(4) -0.2085(6) 0.6296(3) 0.0323(13) Uani d 0.6 A 1
    H H1 0.7272 -0.2654 0.6168 0.039 Uiso calc 0.6 A 1
    C C2 0.7045(3) -0.1088(5) 0.6724(3) 0.0259(11) Uani d 0.6 A 1
    C C3 0.6392(4) -0.0394(6) 0.6811(3) 0.0297(13) Uani d 0.6 A 1
    C C4 0.5776(5) -0.0824(8) 0.6470(3) 0.0342(17) Uani d 0.6 A 1
    H H4 0.5307 -0.0454 0.6477 0.041 Uiso calc 0.6 A 1
    C C5 0.7792(3) -0.0860(8) 0.7008(3) 0.0274(17) Uani d 0.6 A 1
    C C6 0.7990(4) -0.0156(9) 0.7562(3) 0.034(2) Uani d 0.6 A 1
    H H6 0.7667 0.0301 0.7804 0.041 Uiso calc 0.6 A 1
    C C7 0.8769(4) -0.0272(8) 0.7683(3) 0.037(2) Uani d 0.6 A 1
    H H7 0.9045 0.0095 0.8017 0.045 Uiso calc 0.6 A 1
    C C8 0.9052(3) -0.1047(6) 0.7204(3) 0.0367(18) Uani d 0.6 A 1
    H H8 0.9546 -0.1277 0.7169 0.044 Uiso calc 0.6 A 1
    C C9 0.8449(3) -0.1410(6) 0.6786(2) 0.0303(14) Uani d 0.6 A 1
    H H9 0.8478 -0.1920 0.6431 0.036 Uiso calc 0.6 A 1
    S S1' 0.56009(19) 0.0774(3) 0.7152(2) 0.0816(12) Uani d 0.4 A 2
    Br Br1' 0.64769(11) -0.25200(13) 0.61634(6) 0.0613(4) Uani d 0.4 A 2
    C C1' 0.6502(7) 0.0577(13) 0.7354(8) 0.063(4) Uani d 0.4 A 2
    H H1' 0.6753 0.1051 0.7669 0.076 Uiso calc 0.4 A 2
    C C2' 0.6844(6) -0.0381(9) 0.6999(5) 0.037(2) Uani d 0.4 A 2
    C C3' 0.6298(7) -0.1011(10) 0.6644(5) 0.046(3) Uani d 0.4 A 2
    C C4' 0.5597(7) -0.0537(14) 0.6654(7) 0.060(4) Uani d 0.4 A 2
    H H4' 0.5183 -0.0866 0.6429 0.072 Uiso calc 0.4 A 2
    C C5' 0.7644(4) -0.0653(12) 0.7128(5) 0.030(3) Uani d 0.4 A 2
    C C6' 0.8083(7) -0.0167(14) 0.7647(5) 0.035(3) Uani d 0.4 A 2
    H H6' 0.7916 0.0346 0.7967 0.042 Uiso calc 0.4 A 2
    C C7' 0.8823(5) -0.0602(13) 0.7592(5) 0.040(3) Uani d 0.4 A 2
    H H7' 0.9225 -0.0424 0.7869 0.047 Uiso calc 0.4 A 2
    C C8' 0.8841(5) -0.1356(10) 0.7039(5) 0.039(3) Uani d 0.4 A 2
    H H8' 0.9257 -0.1759 0.6890 0.047 Uiso calc 0.4 A 2
    C C9' 0.8113(5) -0.1388(9) 0.6752(4) 0.0303(14) Uani d 0.4 A 2
    H H9' 0.7968 -0.1814 0.6383 0.036 Uiso calc 0.4 A 2
    C C10 0.81000(19) 0.1698(3) 0.61277(16) 0.0300(8) Uani d 1 . .
    C C11 0.8794(2) 0.1132(4) 0.59760(18) 0.0387(9) Uani d 1 . .
    H H11 0.8870 0.0601 0.5635 0.046 Uiso calc 1 . .
    C C12 0.9345(2) 0.1522(4) 0.6438(2) 0.0467(10) Uani d 1 . .
    H H12 0.9844 0.1291 0.6451 0.056 Uiso calc 1 . .
    C C13 0.9005(2) 0.2321(4) 0.6870(2) 0.0442(10) Uani d 1 . .
    H H13 0.9241 0.2712 0.7218 0.053 Uiso calc 1 . .
    C C14 0.8247(2) 0.2427(3) 0.66885(18) 0.0345(8) Uani d 1 . .
    H H14 0.7898 0.2896 0.6899 0.041 Uiso calc 1 . .
    C C15 0.73864(19) 0.1567(3) 0.57697(14) 0.0271(7) Uani d 1 . .
    C C16 0.7274(2) 0.0608(3) 0.53160(15) 0.0311(8) Uani d 1 . .
    H H16 0.7651 0.0018 0.5247 0.037 Uiso calc 1 . .
    C C17 0.6609(2) 0.0524(3) 0.49668(16) 0.0356(9) Uani d 1 . .
    C C18 0.6033(2) 0.1366(4) 0.50595(16) 0.0345(8) Uani d 1 . .
    H H18 0.5585 0.1296 0.4825 0.041 Uiso calc 1 . .
    C C19 0.6138(2) 0.2321(4) 0.55113(15) 0.0318(8) Uani d 1 . .
    C C20 0.6805(2) 0.2420(3) 0.58615(15) 0.0299(8) Uani d 1 . .
    H H20 0.6865 0.3067 0.6163 0.036 Uiso calc 1 . .
    C C21 0.6527(3) -0.0494(4) 0.44666(19) 0.0481(11) Uani d 1 . .
    C C22 0.5538(2) 0.3269(4) 0.56256(17) 0.0434(10) Uani d 1 . .
    F F1 0.67577(17) -0.1660(2) 0.46565(11) 0.0628(8) Uani d 1 . .
    F F2 0.6945(2) -0.0225(3) 0.39867(11) 0.0786(10) Uani d 1 . .
    F F3 0.5850(2) -0.0629(4) 0.42356(19) 0.1139(16) Uani d 1 . .
    F F4 0.52097(15) 0.3028(3) 0.61561(11) 0.0669(8) Uani d 1 . .
    F F5 0.50019(14) 0.3292(3) 0.51730(11) 0.0582(7) Uani d 1 . .
    F F6 0.57912(16) 0.4492(2) 0.56767(14) 0.0655(8) Uani d 1 . .
    Fe Fe1 0.85187(3) 0.05282(5) 0.68322(2) 0.02830(18) Uani d 1 . .
loop_
    _atom_site_aniso_label
    _atom_site_aniso_U_11
    _atom_site_aniso_U_22
    _atom_site_aniso_U_33
    _atom_site_aniso_U_12
    _atom_site_aniso_U_13
    _atom_site_aniso_U_23
    S1 0.0414(11) 0.0476(11) 0.0357(9) -0.0166(9) -0.0064(8) -0.0030(8)
    Br1 0.0436(5) 0.0359(4) 0.0437(4) 0.0049(3) 0.0063(3) -0.0053(3)
    C1 0.025(3) 0.029(3) 0.042(3) -0.017(3) -0.007(3) 0.003(2)
    C2 0.029(3) 0.022(2) 0.028(2) -0.005(2) 0.005(2) 0.002(2)
    C3 0.031(3) 0.029(3) 0.030(3) -0.004(3) 0.002(3) 0.003(3)
    C4 0.028(4) 0.039(4) 0.036(4) -0.004(3) 0.005(3) 0.007(3)
    C5 0.033(3) 0.029(3) 0.020(3) -0.005(3) 0.001(3) 0.001(3)
    C6 0.038(4) 0.043(4) 0.021(3) -0.008(3) -0.002(3) 0.001(3)
    C7 0.039(4) 0.037(4) 0.035(3) -0.007(3) -0.009(3) 0.002(3)
    C8 0.039(4) 0.029(3) 0.040(4) 0.001(3) -0.011(3) -0.003(3)
    C9 0.024(4) 0.0264(19) 0.039(2) -0.003(3) -0.005(3) 0.0004(18)
    S1' 0.0422(18) 0.0499(17) 0.156(4) 0.0105(14) 0.037(2) 0.023(2)
    Br1' 0.0844(11) 0.0503(8) 0.0479(7) -0.0304(8) -0.0074(7) -0.0028(5)
    C1' 0.062(7) 0.044(6) 0.085(7) 0.010(5) 0.007(5) 0.006(6)
    C2' 0.033(4) 0.032(4) 0.048(4) -0.002(4) 0.006(4) 0.011(4)
    C3' 0.039(5) 0.043(5) 0.056(5) -0.013(4) -0.009(4) 0.020(4)
    C4' 0.043(6) 0.071(7) 0.064(7) -0.018(5) -0.001(5) 0.028(5)
    C5' 0.028(4) 0.031(5) 0.032(5) -0.010(4) 0.010(4) 0.007(4)
    C6' 0.035(5) 0.044(5) 0.026(5) -0.007(4) 0.005(4) 0.006(4)
    C7' 0.033(5) 0.047(6) 0.039(5) 0.003(4) 0.004(4) 0.011(4)
    C8' 0.038(6) 0.039(5) 0.042(6) 0.007(5) 0.013(5) 0.007(5)
    C9' 0.024(4) 0.0264(19) 0.039(2) -0.003(3) -0.005(3) 0.0004(18)
    C10 0.031(2) 0.0257(17) 0.0336(18) -0.0006(14) 0.0084(15) 0.0061(14)
    C11 0.039(2) 0.042(2) 0.036(2) 0.0058(18) 0.0173(17) 0.0097(17)
    C12 0.028(2) 0.051(2) 0.062(3) -0.0058(19) 0.0121(19) 0.012(2)
    C13 0.030(2) 0.038(2) 0.064(3) -0.0095(17) -0.0013(19) 0.0023(19)
    C14 0.033(2) 0.0271(18) 0.043(2) -0.0035(15) 0.0017(16) 0.0000(15)
    C15 0.0324(19) 0.0267(17) 0.0229(16) 0.0003(15) 0.0074(14) 0.0068(13)
    C16 0.041(2) 0.0266(18) 0.0267(17) 0.0064(15) 0.0072(15) 0.0029(14)
    C17 0.054(3) 0.0280(18) 0.0248(17) 0.0008(17) 0.0014(17) -0.0025(14)
    C18 0.041(2) 0.0336(19) 0.0281(18) 0.0007(16) -0.0017(16) -0.0015(15)
    C19 0.036(2) 0.0347(19) 0.0249(17) 0.0057(16) 0.0043(15) 0.0016(14)
    C20 0.040(2) 0.0271(17) 0.0235(17) 0.0034(15) 0.0065(15) -0.0001(13)
    C21 0.069(3) 0.037(2) 0.038(2) 0.006(2) -0.002(2) -0.0067(18)
    C22 0.043(2) 0.055(3) 0.031(2) 0.0147(19) -0.0054(18) -0.0054(18)
    F1 0.116(2) 0.0309(13) 0.0419(13) 0.0021(13) 0.0113(14) -0.0070(10)
    F2 0.161(3) 0.0460(15) 0.0316(13) 0.0019(17) 0.0266(16) -0.0061(11)
    F3 0.087(3) 0.115(3) 0.133(3) 0.034(2) -0.053(2) -0.093(3)
    F4 0.0594(17) 0.101(2) 0.0415(14) 0.0347(16) 0.0151(12) -0.0019(14)
    F5 0.0474(15) 0.0777(18) 0.0474(14) 0.0252(13) -0.0145(11) -0.0153(13)
    F6 0.0636(18) 0.0427(15) 0.088(2) 0.0220(13) -0.0152(15) -0.0183(13)
    Fe1 0.0262(3) 0.0287(3) 0.0302(3) -0.0004(2) 0.0033(2) 0.0008(2)
_geom_special_details
;
All e.s.d.'s (except the e.s.d. in the dihedral angle between two l.s. planes)
are estimated using the full covariance matrix. The cell e.s.d.'s are taken
into account individually in the estimation of e.s.d.'s in distances, angles
and torsion angles; correlations between e.s.d.'s in cell parameters are only
used, when they are defined by crystal symmetry. An approximate (isotropic)
treatment of cell e.s.d.'s is used for estimating e.s.d.'s involving l.s.
planes.
;
loop_
    _geom_bond_atom_site_label_1
    _geom_bond_atom_site_label_2
    _geom_bond_site_symmetry_2
    _geom_bond_distance
    _geom_bond_publ_flag
    S1 C1 . 1.717(6) ?
    S1 C4 . 1.713(8) ?
    Br1 C3 . 1.885(7) ?
    C1 C2 . 1.389(8) ?
    C1 H1 . 0.9300 ?
    C2 C3 . 1.399(8) ?
    C2 C5 . 1.469(7) ?
    C3 C4 . 1.370(10) ?
    C4 H4 . 0.9300 ?
    C5 C9 . 1.4200 ?
    C5 C6 . 1.4200 ?
    C5 Fe1 . 1.990(8) ?
    C6 C7 . 1.4200 ?
    C6 Fe1 . 2.007(9) ?
    C6 H6 . 0.9300 ?
    C7 C8 . 1.4200 ?
    C7 Fe1 . 2.029(8) ?
    C7 H7 . 0.9300 ?
    C8 C9 . 1.4200 ?
    C8 Fe1 . 2.026(6) ?
    C8 H8 . 0.9300 ?
    C9 Fe1 . 2.002(6) ?
    C9 H9 . 0.9300 ?
    S1' C1' . 1.672(13) ?
    S1' C4' . 1.721(13) ?
    Br1' C3' . 1.902(11) ?
    C1' C2' . 1.410(14) ?
    C1' H1' . 0.9300 ?
    C2' C3' . 1.373(13) ?
    C2' C5' . 1.483(13) ?
    C3' C4' . 1.359(14) ?
    C4' H4' . 0.9300 ?
    C5' C6' . 1.4200 ?
    C5' C9' . 1.4200 ?
    C5' Fe1 . 2.118(11) ?
    C6' C7' . 1.4200 ?
    C6' Fe1 . 2.084(14) ?
    C6' H6' . 0.9300 ?
    C7' C8' . 1.4200 ?
    C7' Fe1 . 2.052(12) ?
    C7' H7' . 0.9300 ?
    C8' C9' . 1.4200 ?
    C8' Fe1 . 2.066(9) ?
    C8' H8' . 0.9300 ?
    C9' Fe1 . 2.107(9) ?
    C9' H9' . 0.9300 ?
    C10 C14 . 1.430(5) ?
    C10 C11 . 1.436(5) ?
    C10 C15 . 1.468(5) ?
    C10 Fe1 . 2.043(3) ?
    C11 C12 . 1.422(6) ?
    C11 Fe1 . 2.027(4) ?
    C11 H11 . 0.9300 ?
    C12 C13 . 1.407(6) ?
    C12 Fe1 . 2.033(4) ?
    C12 H12 . 0.9300 ?
    C13 C14 . 1.406(5) ?
    C13 Fe1 . 2.043(4) ?
    C13 H13 . 0.9300 ?
    C14 Fe1 . 2.035(4) ?
    C14 H14 . 0.9300 ?
    C15 C16 . 1.392(5) ?
    C15 C20 . 1.391(5) ?
    C16 C17 . 1.381(5) ?
    C16 H16 . 0.9300 ?
    C17 C18 . 1.377(5) ?
    C17 C21 . 1.501(5) ?
    C18 C19 . 1.386(5) ?
    C18 H18 . 0.9300 ?
    C19 C20 . 1.386(5) ?
    C19 C22 . 1.489(5) ?
    C20 H20 . 0.9300 ?
    C21 F3 . 1.300(6) ?
    C21 F1 . 1.327(5) ?
    C21 F2 . 1.339(5) ?
    C22 F5 . 1.332(4) ?
    C22 F4 . 1.336(5) ?
    C22 F6 . 1.341(5) ?
loop_
    _geom_contact_atom_site_label_1
    _geom_contact_atom_site_label_2
    _geom_contact_distance
    _geom_contact_site_symmetry_1
    _geom_contact_site_symmetry_2
    _geom_contact_publ_flag
    . . . . . .
    ? ? ? ? ? ?
loop_
    _geom_angle_atom_site_label_1
    _geom_angle_atom_site_label_2
    _geom_angle_atom_site_label_3
    _geom_angle_site_symmetry_1
    _geom_angle_site_symmetry_3
    _geom_angle
    _geom_angle_publ_flag
    C1 S1 C4 . . 92.1(4) ?
    C2 C1 S1 . . 112.0(5) ?
    C2 C1 H1 . . 124.0 ?
    S1 C1 H1 . . 124.0 ?
    C1 C2 C3 . . 110.4(6) ?
    C1 C2 C5 . . 121.0(6) ?
    C3 C2 C5 . . 128.5(6) ?
    C4 C3 C2 . . 115.3(6) ?
    C4 C3 Br1 . . 119.3(5) ?
    C2 C3 Br1 . . 125.4(5) ?
    C3 C4 S1 . . 110.2(6) ?
    C3 C4 H4 . . 124.9 ?
    S1 C4 H4 . . 124.9 ?
    C9 C5 C6 . . 108.0 ?
    C9 C5 C2 . . 124.2(5) ?
    C6 C5 C2 . . 127.7(5) ?
    C9 C5 Fe1 . . 69.6(3) ?
    C6 C5 Fe1 . . 69.8(3) ?
    C2 C5 Fe1 . . 129.5(5) ?
    C7 C6 C5 . . 108.0 ?
    C7 C6 Fe1 . . 70.3(3) ?
    C5 C6 Fe1 . . 68.5(3) ?
    C7 C6 H6 . . 126.0 ?
    C5 C6 H6 . . 126.0 ?
    Fe1 C6 H6 . . 126.8 ?
    C6 C7 C8 . . 108.0 ?
    C6 C7 Fe1 . . 68.6(3) ?
    C8 C7 Fe1 . . 69.4(3) ?
    C6 C7 H7 . . 126.0 ?
    C8 C7 H7 . . 126.0 ?
    Fe1 C7 H7 . . 127.6 ?
    C9 C8 C7 . . 108.0 ?
    C9 C8 Fe1 . . 68.4(3) ?
    C7 C8 Fe1 . . 69.6(3) ?
    C9 C8 H8 . . 126.0 ?
    C7 C8 H8 . . 126.0 ?
    Fe1 C8 H8 . . 127.5 ?
    C8 C9 C5 . . 108.0 ?
    C8 C9 Fe1 . . 70.3(3) ?
    C5 C9 Fe1 . . 68.7(3) ?
    C8 C9 H9 . . 126.0 ?
    C5 C9 H9 . . 126.0 ?
    Fe1 C9 H9 . . 126.6 ?
    C1' S1' C4' . . 92.0(7) ?
    C2' C1' S1' . . 113.2(11) ?
    C2' C1' H1' . . 123.4 ?
    S1' C1' H1' . . 123.4 ?
    C3' C2' C1' . . 107.9(11) ?
    C3' C2' C5' . . 132.5(10) ?
    C1' C2' C5' . . 118.8(10) ?
    C4' C3' C2' . . 117.5(11) ?
    C4' C3' Br1' . . 119.3(9) ?
    C2' C3' Br1' . . 123.2(8) ?
    C3' C4' S1' . . 108.7(10) ?
    C3' C4' H4' . . 125.6 ?
    S1' C4' H4' . . 125.6 ?
    C6' C5' C9' . . 108.0 ?
    C6' C5' C2' . . 125.1(9) ?
    C9' C5' C2' . . 126.8(9) ?
    C6' C5' Fe1 . . 69.0(4) ?
    C9' C5' Fe1 . . 70.0(4) ?
    C2' C5' Fe1 . . 124.8(8) ?
    C5' C6' C7' . . 108.0 ?
    C5' C6' Fe1 . . 71.5(4) ?
    C7' C6' Fe1 . . 68.7(4) ?
    C5' C6' H6' . . 126.0 ?
    C7' C6' H6' . . 126.0 ?
    Fe1 C6' H6' . . 125.3 ?
    C8' C7' C6' . . 108.0 ?
    C8' C7' Fe1 . . 70.4(4) ?
    C6' C7' Fe1 . . 71.2(4) ?
    C8' C7' H7' . . 126.0 ?
    C6' C7' H7' . . 126.0 ?
    Fe1 C7' H7' . . 124.1 ?
    C9' C8' C7' . . 108.0 ?
    C9' C8' Fe1 . . 71.7(4) ?
    C7' C8' Fe1 . . 69.3(5) ?
    C9' C8' H8' . . 126.0 ?
    C7' C8' H8' . . 126.0 ?
    Fe1 C8' H8' . . 124.6 ?
    C8' C9' C5' . . 108.0 ?
    C8' C9' Fe1 . . 68.6(4) ?
    C5' C9' Fe1 . . 70.8(4) ?
    C8' C9' H9' . . 126.0 ?
    C5' C9' H9' . . 126.0 ?
    Fe1 C9' H9' . . 126.2 ?
    C14 C10 C11 . . 106.3(3) ?
    C14 C10 C15 . . 127.1(3) ?
    C11 C10 C15 . . 126.5(3) ?
    C14 C10 Fe1 . . 69.2(2) ?
    C11 C10 Fe1 . . 68.8(2) ?
    C15 C10 Fe1 . . 127.6(2) ?
    C12 C11 C10 . . 108.2(3) ?
    C12 C11 Fe1 . . 69.7(2) ?
    C10 C11 Fe1 . . 69.93(19) ?
    C12 C11 H11 . . 125.9 ?
    C10 C11 H11 . . 125.9 ?
    Fe1 C11 H11 . . 126.0 ?
    C13 C12 C11 . . 108.1(4) ?
    C13 C12 Fe1 . . 70.2(2) ?
    C11 C12 Fe1 . . 69.3(2) ?
    C13 C12 H12 . . 126.0 ?
    C11 C12 H12 . . 126.0 ?
    Fe1 C12 H12 . . 126.1 ?
    C12 C13 C14 . . 108.5(4) ?
    C12 C13 Fe1 . . 69.4(2) ?
    C14 C13 Fe1 . . 69.5(2) ?
    C12 C13 H13 . . 125.8 ?
    C14 C13 H13 . . 125.8 ?
    Fe1 C13 H13 . . 126.9 ?
    C13 C14 C10 . . 108.9(3) ?
    C13 C14 Fe1 . . 70.1(2) ?
    C10 C14 Fe1 . . 69.8(2) ?
    C13 C14 H14 . . 125.6 ?
    C10 C14 H14 . . 125.6 ?
    Fe1 C14 H14 . . 126.1 ?
    C16 C15 C20 . . 117.7(3) ?
    C16 C15 C10 . . 121.3(3) ?
    C20 C15 C10 . . 121.0(3) ?
    C17 C16 C15 . . 120.7(3) ?
    C17 C16 H16 . . 119.6 ?
    C15 C16 H16 . . 119.6 ?
    C18 C17 C16 . . 121.5(3) ?
    C18 C17 C21 . . 119.9(4) ?
    C16 C17 C21 . . 118.6(4) ?
    C17 C18 C19 . . 118.2(4) ?
    C17 C18 H18 . . 120.9 ?
    C19 C18 H18 . . 120.9 ?
    C18 C19 C20 . . 120.8(3) ?
    C18 C19 C22 . . 120.5(3) ?
    C20 C19 C22 . . 118.7(3) ?
    C19 C20 C15 . . 121.1(3) ?
    C19 C20 H20 . . 119.5 ?
    C15 C20 H20 . . 119.5 ?
    F3 C21 F1 . . 107.0(4) ?
    F3 C21 F2 . . 106.7(4) ?
    F1 C21 F2 . . 104.0(3) ?
    F3 C21 C17 . . 113.5(4) ?
    F1 C21 C17 . . 113.3(3) ?
    F2 C21 C17 . . 111.6(4) ?
    F5 C22 F4 . . 106.5(3) ?
    F5 C22 F6 . . 105.9(3) ?
    F4 C22 F6 . . 105.7(3) ?
    F5 C22 C19 . . 113.4(3) ?
    F4 C22 C19 . . 112.4(3) ?
    F6 C22 C19 . . 112.4(4) ?
    C5 Fe1 C9 . . 41.68(12) ?
    C5 Fe1 C6 . . 41.62(17) ?
    C9 Fe1 C6 . . 69.9(2) ?
    C5 Fe1 C11 . . 126.2(2) ?
    C9 Fe1 C11 . . 106.21(19) ?
    C6 Fe1 C11 . . 165.1(2) ?
    C5 Fe1 C8 . . 69.79(16) ?
    C9 Fe1 C8 . . 41.28(10) ?
    C6 Fe1 C8 . . 69.5(2) ?
    C11 Fe1 C8 . . 117.8(2) ?
    C5 Fe1 C7 . . 69.7(2) ?
    C9 Fe1 C7 . . 69.49(16) ?
    C6 Fe1 C7 . . 41.19(17) ?
    C11 Fe1 C7 . . 152.3(2) ?
    C8 Fe1 C7 . . 40.99(13) ?
    C5 Fe1 C14 . . 124.2(2) ?
    C9 Fe1 C14 . . 159.5(2) ?
    C6 Fe1 C14 . . 109.5(2) ?
    C11 Fe1 C14 . . 68.76(15) ?
    C8 Fe1 C14 . . 159.0(2) ?
    C7 Fe1 C14 . . 124.4(2) ?
    C5 Fe1 C12 . . 161.4(2) ?
    C9 Fe1 C12 . . 121.8(2) ?
    C6 Fe1 C12 . . 153.4(2) ?
    C11 Fe1 C12 . . 40.99(16) ?
    C8 Fe1 C12 . . 102.9(2) ?
    C7 Fe1 C12 . . 116.6(3) ?
    C14 Fe1 C12 . . 68.27(17) ?
    C5 Fe1 C13 . . 158.0(2) ?
    C9 Fe1 C13 . . 158.2(2) ?
    C6 Fe1 C13 . . 120.5(2) ?
    C11 Fe1 C13 . . 68.45(17) ?
    C8 Fe1 C13 . . 120.9(2) ?
    C7 Fe1 C13 . . 104.9(2) ?
    C14 Fe1 C13 . . 40.33(15) ?
    C12 Fe1 C13 . . 40.38(18) ?
    C5 Fe1 C10 . . 110.1(2) ?
    C9 Fe1 C10 . . 122.11(19) ?
    C6 Fe1 C10 . . 127.7(2) ?
    C11 Fe1 C10 . . 41.30(14) ?
    C8 Fe1 C10 . . 155.5(2) ?
    C7 Fe1 C10 . . 163.4(2) ?
    C14 Fe1 C10 . . 41.06(14) ?
    C12 Fe1 C10 . . 69.21(16) ?
    C13 Fe1 C10 . . 68.75(16) ?
    C11 Fe1 C7' . . 145.6(3) ?
    C14 Fe1 C7' . . 135.8(3) ?
    C12 Fe1 C7' . . 116.5(3) ?
    C13 Fe1 C7' . . 112.7(3) ?
    C10 Fe1 C7' . . 173.1(3) ?
    C11 Fe1 C8' . . 113.7(3) ?
    C14 Fe1 C8' . . 175.6(3) ?
    C12 Fe1 C8' . . 110.9(3) ?
    C13 Fe1 C8' . . 136.4(3) ?
    C10 Fe1 C8' . . 143.1(3) ?
    C7' Fe1 C8' . . 40.34(19) ?
loop_
    _geom_torsion_atom_site_label_1
    _geom_torsion_atom_site_label_2
    _geom_torsion_atom_site_label_3
    _geom_torsion_atom_site_label_4
    _geom_torsion_site_symmetry_1
    _geom_torsion_site_symmetry_2
    _geom_torsion_site_symmetry_3
    _geom_torsion_site_symmetry_4
    _geom_torsion
    _geom_torsion_publ_flag
    C4 S1 C1 C2 . . . . 1.1(5) ?
    S1 C1 C2 C3 . . . . -0.8(6) ?
    S1 C1 C2 C5 . . . . -179.7(5) ?
    C1 C2 C3 C4 . . . . 0.1(8) ?
    C5 C2 C3 C4 . . . . 178.8(7) ?
    C1 C2 C3 Br1 . . . . -177.0(4) ?
    C5 C2 C3 Br1 . . . . 1.7(9) ?
    C2 C3 C4 S1 . . . . 0.7(8) ?
    Br1 C3 C4 S1 . . . . 178.0(4) ?
    C1 S1 C4 C3 . . . . -1.0(6) ?
    C1 C2 C5 C9 . . . . 14.0(10) ?
    C3 C2 C5 C9 . . . . -164.6(6) ?
    C1 C2 C5 C6 . . . . -161.0(6) ?
    C3 C2 C5 C6 . . . . 20.4(10) ?
    C1 C2 C5 Fe1 . . . . 104.9(7) ?
    C3 C2 C5 Fe1 . . . . -73.8(8) ?
    C9 C5 C6 C7 . . . . 0.0 ?
    C2 C5 C6 C7 . . . . 175.7(8) ?
    Fe1 C5 C6 C7 . . . . -59.4(3) ?
    C9 C5 C6 Fe1 . . . . 59.4(3) ?
    C2 C5 C6 Fe1 . . . . -125.0(7) ?
    C5 C6 C7 C8 . . . . 0.0 ?
    Fe1 C6 C7 C8 . . . . -58.3(2) ?
    C5 C6 C7 Fe1 . . . . 58.3(2) ?
    C6 C7 C8 C9 . . . . 0.0 ?
    Fe1 C7 C8 C9 . . . . -57.8(3) ?
    C6 C7 C8 Fe1 . . . . 57.8(3) ?
    C7 C8 C9 C5 . . . . 0.0 ?
    Fe1 C8 C9 C5 . . . . -58.5(3) ?
    C7 C8 C9 Fe1 . . . . 58.5(3) ?
    C6 C5 C9 C8 . . . . 0.0 ?
    C2 C5 C9 C8 . . . . -175.9(8) ?
    Fe1 C5 C9 C8 . . . . 59.5(3) ?
    C6 C5 C9 Fe1 . . . . -59.5(3) ?
    C2 C5 C9 Fe1 . . . . 124.6(7) ?
    C4' S1' C1' C2' . . . . 7.1(12) ?
    S1' C1' C2' C3' . . . . -8.6(14) ?
    S1' C1' C2' C5' . . . . 179.8(9) ?
    C1' C2' C3' C4' . . . . 6.2(16) ?
    C5' C2' C3' C4' . . . . 176.2(12) ?
    C1' C2' C3' Br1' . . . . -172.1(9) ?
    C5' C2' C3' Br1' . . . . -2.1(17) ?
    C2' C3' C4' S1' . . . . -1.2(15) ?
    Br1' C3' C4' S1' . . . . 177.2(6) ?
    C1' S1' C4' C3' . . . . -3.4(12) ?
    C3' C2' C5' C6' . . . . -159.0(11) ?
    C1' C2' C5' C6' . . . . 10.1(15) ?
    C3' C2' C5' C9' . . . . 23.6(18) ?
    C1' C2' C5' C9' . . . . -167.3(11) ?
    C3' C2' C5' Fe1 . . . . 113.6(12) ?
    C1' C2' C5' Fe1 . . . . -77.3(13) ?
    C9' C5' C6' C7' . . . . 0.0 ?
    C2' C5' C6' C7' . . . . -177.8(12) ?
    Fe1 C5' C6' C7' . . . . -59.3(4) ?
    C9' C5' C6' Fe1 . . . . 59.3(4) ?
    C2' C5' C6' Fe1 . . . . -118.5(10) ?
    C5' C6' C7' C8' . . . . 0.0 ?
    Fe1 C6' C7' C8' . . . . -61.1(4) ?
    C5' C6' C7' Fe1 . . . . 61.1(4) ?
    C6' C7' C8' C9' . . . . 0.0 ?
    Fe1 C7' C8' C9' . . . . -61.6(4) ?
    C6' C7' C8' Fe1 . . . . 61.6(4) ?
    C7' C8' C9' C5' . . . . 0.0 ?
    Fe1 C8' C9' C5' . . . . -60.0(5) ?
    C7' C8' C9' Fe1 . . . . 60.0(5) ?
    C6' C5' C9' C8' . . . . 0.0 ?
    C2' C5' C9' C8' . . . . 177.7(12) ?
    Fe1 C5' C9' C8' . . . . 58.6(4) ?
    C6' C5' C9' Fe1 . . . . -58.6(4) ?
    C2' C5' C9' Fe1 . . . . 119.1(12) ?
    C14 C10 C11 C12 . . . . -0.2(4) ?
    C15 C10 C11 C12 . . . . 178.8(3) ?
    Fe1 C10 C11 C12 . . . . -59.4(3) ?
    C14 C10 C11 Fe1 . . . . 59.2(2) ?
    C15 C10 C11 Fe1 . . . . -121.7(3) ?
    C10 C11 C12 C13 . . . . -0.1(4) ?
    Fe1 C11 C12 C13 . . . . -59.7(3) ?
    C10 C11 C12 Fe1 . . . . 59.6(2) ?
    C11 C12 C13 C14 . . . . 0.4(5) ?
    Fe1 C12 C13 C14 . . . . -58.7(3) ?
    C11 C12 C13 Fe1 . . . . 59.1(3) ?
    C12 C13 C14 C10 . . . . -0.6(4) ?
    Fe1 C13 C14 C10 . . . . -59.2(2) ?
    C12 C13 C14 Fe1 . . . . 58.6(3) ?
    C11 C10 C14 C13 . . . . 0.5(4) ?
    C15 C10 C14 C13 . . . . -178.6(3) ?
    Fe1 C10 C14 C13 . . . . 59.4(3) ?
    C11 C10 C14 Fe1 . . . . -59.0(2) ?
    C15 C10 C14 Fe1 . . . . 122.0(3) ?
    C14 C10 C15 C16 . . . . -165.3(3) ?
    C11 C10 C15 C16 . . . . 15.8(5) ?
    Fe1 C10 C15 C16 . . . . -74.2(4) ?
    C14 C10 C15 C20 . . . . 16.3(5) ?
    C11 C10 C15 C20 . . . . -162.5(3) ?
    Fe1 C10 C15 C20 . . . . 107.4(3) ?
    C20 C15 C16 C17 . . . . 0.7(5) ?
    C10 C15 C16 C17 . . . . -177.7(3) ?
    C15 C16 C17 C18 . . . . -1.0(5) ?
    C15 C16 C17 C21 . . . . 177.6(3) ?
    C16 C17 C18 C19 . . . . 0.7(5) ?
    C21 C17 C18 C19 . . . . -177.9(3) ?
    C17 C18 C19 C20 . . . . -0.2(5) ?
    C17 C18 C19 C22 . . . . 179.2(3) ?
    C18 C19 C20 C15 . . . . 0.0(5) ?
    C22 C19 C20 C15 . . . . -179.4(3) ?
    C16 C15 C20 C19 . . . . -0.2(5) ?
    C10 C15 C20 C19 . . . . 178.1(3) ?
    C18 C17 C21 F3 . . . . -11.8(6) ?
    C16 C17 C21 F3 . . . . 169.6(4) ?
    C18 C17 C21 F1 . . . . -134.1(4) ?
    C16 C17 C21 F1 . . . . 47.3(5) ?
    C18 C17 C21 F2 . . . . 108.9(5) ?
    C16 C17 C21 F2 . . . . -69.7(5) ?
    C18 C19 C22 F5 . . . . -14.8(5) ?
    C20 C19 C22 F5 . . . . 164.6(3) ?
    C18 C19 C22 F4 . . . . 106.1(4) ?
    C20 C19 C22 F4 . . . . -74.5(5) ?
    C18 C19 C22 F6 . . . . -134.8(4) ?
    C20 C19 C22 F6 . . . . 44.6(5) ?
_shelx_hkl_file
;
   0   0   3 80.1383 46.9265   1
   0   0   4 5929.22 209.044   7
   0   0   4 5685.52 232.419   1
   0   0   5 71.4824 70.7320   1
   0   0  -5 110.410 89.1251   7
   0   0   5 173.023 60.8472   7
   0   0   6 25657.9 612.476   7
   0   0  -6 24334.4 694.689   1
   0   0   6 26962.4 751.878   5
   0   0   6 24540.3 674.606   1
   0   0  -6 27515.4 733.548   7
   0   0  -7 250.960 119.016   7
   0   0   7 241.514 125.528   5
   0   0   7-44.4626 82.4467   1
   0   0   7 135.184 66.6011   7
   0   0  -8 4791.13 343.894   7
   0   0   8 5255.22 262.003   7
   0   0   8 5254.07 352.970   5
   0   0   8 4908.81 296.938   1
   0   0   9-42.2501 164.446   5
   0   0  -9 60.6436 154.358   7
   0   0   9 27.6388 86.5526   7
   0   0   9-23.4907 112.187   1
   0   0  10 89905.6 1754.53   7
   0   0  10 83402.7 1875.88   1
   0   0 -10 79903.4 2010.00   7
   0   0  10 92701.5 2057.51   5
   0   0  11 109.349 123.508   1
   0   0  11 154.682 105.577   7
   0   0 -11 368.727 194.666   7
   0   0  12 6602.15 490.261   5
   0   0 -12 7146.29 471.997   7
   0   0  12 5983.07 404.470   1
   0   0  13-183.952 192.263   5
   0   0 -13 120.402 142.302   7
   0   0  14 122746. 2921.01   5
   0   0 -14 129693. 2716.46   7
   0   0  15 539.876 261.787   5
   0   0 -15 1326.20 229.316   7
   0   0 -16 23891.8 869.638   7
   0   0  16 23055.9 1088.32   5
   0   0  17-279.515 265.956   5
   0   0 -17 203.826 139.879   7
   0   0  18 17646.3 1028.24   5
   0   0 -18 17130.4 719.300   7
   0   0  19 37.4195 303.943   5
   0   0  20 6538.10 656.348   5
   0   0  21 240.508 319.605   5
   0   0  22 10594.8 874.606   5
   0   0  23 212.777 334.968   5
   0   0  24 14703.4 1115.25   5
   0   0  25-392.480 337.821   5
   0   0  26 2356.71 537.557   5
   0  -2   0 41512.6 933.203   5
   0  -2   0 41867.0 986.499   2
   0  -2  -1 88498.9 1671.68   6
   0  -2   1 87151.2 1693.86   5
   0  -2  -1 83586.2 1623.65   5
   0   2   1 87375.3 1697.00   4
   0  -2   1 84691.7 1710.76   2
   0  -2   2 210921. 3701.16   2
   0  -2  -2 208183. 3687.78   6
   0  -2   2 211513. 3717.76   5
   0   2   2 216778. 3696.84   4
   0   2   2 209554. 3584.07   5
   0  -2   3 1049.07 153.737   2
   0  -2  -3 851.066 166.351   6
   0   2   3 813.046 153.024   4
   0  -2   3 804.032 145.240   5
   0  -2   4 273554. 4787.58   5
   0   2   4 276440. 4690.17   4
   0  -2  -4 268461. 4776.10   6
   0  -2   5 91547.4 1709.31   3
   0  -2   5 95892.4 1987.60   5
   0  -2  -5 92446.8 1971.11   6
   0  -2   6 3164.39 210.227   3
   0  -2  -6 3690.45 330.296   6
   0  -2   6 3512.77 302.550   5
   0   2   7 1648.44 189.406   7
   0  -2   7 1702.16 251.645   5
   0  -2  -7 1495.20 260.856   6
   0   2   8 114282. 2301.46   7
   0   2  -8 114716. 2376.39   7
   0  -2   8 114194. 2484.21   5
   0  -2   9-6.14459 180.174   5
   0   2   9 96.7267 131.136   7
   0   2  -9 287.533 162.768   7
   0   2 -10 1157.09 166.798   1
   0   2  10 1040.22 214.123   7
   0   2 -10 771.825 179.716   7
   0  -2  10 865.683 253.937   5
   0   2  10 880.324 232.954   1
   0  -2  11 2086.20 338.655   5
   0   2 -11 1926.15 214.693   1
   0   2  11 1805.14 296.790   7
   0   2 -11 1681.76 244.771   7
   0   2  11 1838.93 295.876   1
   0   2 -12 44972.1 1276.69   7
   0  -2  12 45444.2 1478.72   5
   0   2  12 45392.8 1412.04   7
   0   2 -12 43739.3 1170.62   1
   0   2  13 7139.49 454.808   7
   0  -2  13 7165.57 575.491   5
   0   2 -13 6929.38 462.040   7
   0   2 -13 6889.66 426.881   1
   0   2  14 103.411 111.036   7
   0   2 -14 126.858 126.678   1
   0  -2  14-55.8407 197.430   5
   0   2 -14 263.769 165.744   7
   0  -2  15 4167.87 503.305   5
   0   2 -15 3909.20 351.619   1
   0   2 -15 4177.32 397.470   7
   0   2  15 3938.63 302.964   7
   0   2 -16 3968.06 423.298   7
   0  -2  16 3176.49 453.990   5
   0   2  16 2939.17 392.558   5
   0   2  16 3058.94 264.959   7
   0   2 -17 294.481 211.116   7
   0   2  17 49.3906 228.580   5
   0  -2  17 165.815 269.927   5
   0  -2  18 6525.12 661.010   5
   0   2 -18 7233.58 646.298   7
   0   2  18 6217.19 601.994   5
   0   2  19 1074.98 344.999   5
   0  -2  19 1006.64 383.274   5
   0   2 -19 521.853 275.019   7
   0   2  20 473.387 306.853   5
   0  -2  20-5.53475 306.833   5
   0   2  21 18348.3 1090.42   5
   0  -2  21 19011.3 1188.39   5
   0   2  22 15233.5 1047.51   5
   0  -2  22 16154.6 1153.06   5
   0   2  23 7376.34 748.263   5
   0  -2  23 6346.94 794.856   5
   0  -2  24 3937.18 621.759   3
   0   2  24 3053.35 527.743   5
   0  -2  24 3421.02 647.885   5
   0  -2  25 5510.03 795.127   5
   0  -2  26 458.929 410.233   5
   0  -2  27 1923.45 554.257   5
   0  -4   0 2888.44 288.811   5
   0  -4   0 2744.71 297.556   2
   0   4   0 3605.51 309.423   5
   0   4   1 94342.5 2000.79   5
   0  -4  -1 90786.8 2002.37   5
   0  -4   1 91583.8 2048.27   5
   0   4  -1 93991.8 2072.40   5
   0  -4   1 92881.9 2117.49   2
   0  -4  -1 91009.8 2008.64   6
   0  -4   2 9852.87 540.487   2
   0  -4  -2 9521.18 494.294   6
   0  -4  -2 9660.21 492.494   5
   0  -4   2 9741.55 527.343   5
   0   4   2 9831.00 472.423   5
   0   4  -2 10308.0 541.481   5
   0   4   3 795.509 155.218   5
   0  -4  -3 256.783 173.488   6
   0   4   3 493.803 210.483   4
   0  -4   3 663.277 216.969   5
   0  -4   3 670.608 203.671   2
   0  -4  -4 161139. 3233.77   6
   0   4   4 157258. 3228.15   4
   0  -4   4 162963. 3303.42   5
   0   4   4 166080. 3062.61   5
   0  -4   4 163810. 3270.11   2
   0   4   4 157341. 3280.36   2
   0  -4  -5 189.508 205.293   6
   0   4   5 161.077 116.851   5
   0   4   5 88.2398 206.836   2
   0   4   5 301.241 197.286   4
   0  -4   5 61.5335 168.582   2
   0   4  -5 81.4401 62.5677   3
   0   4   5 34.8371 178.834   6
   0  -4   5-373.316 234.538   5
   0  -4  -6 3132.55 356.488   6
   0  -4   6 3151.21 320.219   2
   0   4   6 3486.49 371.831   6
   0   4   6 3393.93 272.398   5
   0  -4   6 2917.43 360.668   5
   0   4   6 2911.65 361.642   4
   0  -4  -7 1242.80 272.694   6
   0   4   7 1172.44 193.566   5
   0  -4   7 963.836 193.013   2
   0  -4   7 856.950 266.307   5
   0   4   7 1577.04 267.735   4
   0  -4   8 3827.13 402.477   5
   0  -4   8 4471.04 383.343   2
   0   4   8 4382.62 408.914   4
   0  -4  -8 3824.03 412.574   6
   0   4   9 18446.4 806.533   4
   0  -4   9 19257.9 801.183   2
   0  -4   9 18142.7 881.984   5
   0  -4  -9 18579.5 909.448   6
   0  -4  10 26712.1 976.091   2
   0  -4 -10 26045.1 1118.21   6
   0  -4  10 25411.4 1087.94   5
   0   4  10 25478.0 978.760   4
   0  -4  11 12379.5 759.881   5
   0   4  11 10997.6 670.939   7
   0  -4 -11 11449.8 748.382   6
   0  -4  11 12266.4 543.316   3
   0   4  11 11574.1 649.964   4
   0  -4  12 2424.28 400.449   5
   0  -4  12 2456.87 253.430   3
   0   4  12 2338.41 327.780   7
   0   4 -12 2959.45 382.371   7
   0   4  12 2266.80 333.804   4
   0  -4  13 23366.8 855.113   3
   0   4 -13 24584.7 1056.86   7
   0   4  13 24244.5 1004.15   4
   0  -4  13 23101.7 1133.00   5
   0   4  13 23234.4 1059.85   7
   0   4 -14 35500.3 1316.50   7
   0  -4  14 34315.1 1118.09   3
   0   4  14 35066.4 1268.59   4
   0  -4  14 33493.0 1417.35   5
   0   4  14 37577.8 1459.33   7
   0   4  15 23514.4 1250.61   7
   0  -4  15 24160.6 1207.60   5
   0   4 -15 25706.4 1092.33   7
   0   4  15 26442.6 1083.24   4
   0  -4  15 23708.2 930.030   3
   0   4 -15 21661.3 824.353   1
   0  -4  16 7362.43 521.718   3
   0  -4  16 7818.44 706.343   5
   0   4 -16 6726.23 439.610   1
   0   4 -16 7828.02 601.208   7
   0   4  16 6711.96 571.120   4
   0  -4  17 1324.62 428.523   5
   0   4 -17 1366.79 303.395   7
   0   4 -17 1195.21 209.145   1
   0  -4  17 1086.15 242.676   3
   0   4  17 1053.38 323.838   4
   0  -4  18-51.7110 187.298   3
   0  -4  18-185.915 342.866   5
   0   4 -18 335.820 212.840   7
   0   4  18 471.844 294.317   4
   0  -4  19 1303.88 416.897   5
   0   4  19 1230.58 349.296   4
   0  -4  19 1251.96 299.766   3
   0   4 -19 1603.99 331.251   7
   0   4  20 1774.43 397.053   5
   0  -4  20 1862.19 468.705   5
   0  -4  21 3078.91 607.689   5
   0  -4  22 663.263 341.954   5
   0  -4  23 13143.1 1121.98   5
   0  -4  24 300.730 382.043   5
   0  -4  25 954.452 450.235   5
   0  -6   0 82753.0 2112.51   5
   0  -6   1 3.08206 181.725   5
   0  -6  -1 430.431 218.621   5
   0  -6  -1 340.775 224.461   6
   0  -6  -2 73641.7 1929.31   6
   0  -6   2 73059.8 1992.43   5
   0  -6  -2 75254.5 1964.52   5
   0  -6  -3 81.9183 192.197   5
   0   6   3-14.0456 158.099   5
   0  -6  -3-27.9849 199.201   6
   0  -6   3-193.690 235.091   5
   0  -6   4 430.076 225.416   5
   0  -6  -4 110.254 220.320   6
   0   6   4 543.225 265.234   2
   0   6   4 531.012 170.663   5
   0  -6  -5 36296.9 1305.82   6
   0   6   5 37858.9 1405.55   2
   0  -6   5 35003.0 1329.05   5
   0   6   5 37197.3 1183.76   5
   0  -6   6 1718.67 356.253   5
   0   6   6 1808.60 339.121   2
   0   6   6 1505.04 243.153   5
   0   6  -6 1710.88 155.398   3
   0  -6  -6 1637.42 318.487   6
   0   6   7 129516. 3130.44   2
   0   6   7 131587. 2780.94   5
   0   6   7 128217. 3047.42   4
   0  -6  -7 129804. 3062.70   6
   0  -6   7 125019. 3089.82   5
   0   6   8 6737.65 598.691   2
   0  -6  -8 6666.16 606.678   6
   0   6   8 6318.58 453.082   5
   0  -6   8 6374.41 579.561   5
   0   6   8 5916.85 542.968   4
   0  -6  -9 44056.8 1581.92   6
   0   6   9 45027.0 1587.75   2
   0  -6   9 44797.7 1637.91   5
   0   6   9 43166.6 1519.72   4
   0   6   9 42868.8 1319.99   5
   0   6  10 653.451 179.331   5
   0   6  10 560.788 303.237   4
   0  -6 -10 338.533 277.217   6
   0  -6  10 612.338 298.085   5
   0   6  10 238.404 223.076   2
   0   6  11 1092.42 342.447   2
   0  -6  11 720.418 300.946   5
   0  -6 -11 671.240 307.878   6
   0   6  11 982.139 337.090   4
   0  -6  12 295.729 318.019   5
   0   6  12 217.191 241.582   2
   0   6  12 373.060 314.463   4
   0  -6 -12-44.5828 295.753   6
   0  -6  13 6596.63 692.310   5
   0   6  13 6523.45 617.259   2
   0   6  13 5457.53 576.844   4
   0   6  14 1445.76 359.128   4
   0  -6  14 1293.54 377.413   5
   0   6  14 1026.35 322.869   2
   0   6  15 14167.8 912.739   4
   0   6  15 16172.8 970.846   2
   0  -6  15 13415.9 982.276   5
   0   6 -15 14285.0 970.641   7
   0   6  16 2599.66 452.549   2
   0  -6  16 2198.89 497.290   5
   0   6 -16 2309.37 431.710   7
   0   6  16 2611.34 462.194   4
   0   6  17 3339.80 512.323   4
   0   6 -17 3237.44 499.466   7
   0  -6  17 3673.61 613.554   5
   0   6  17 2978.14 470.116   2
   0   6 -18 1575.11 369.942   7
   0   6  18 1221.85 378.598   4
   0   6  18 1671.00 402.473   2
   0  -6  18 1456.07 473.376   5
   0   6  19 1228.68 340.556   2
   0  -6  19 1003.21 450.626   5
   0   6 -19 1441.03 378.861   7
   0   6  19 1358.98 404.879   4
   0  -6  20 399.579 376.214   5
   0   6  20 406.713 317.805   4
   0  -6  21 3425.08 628.390   5
   0  -6  22 2570.40 584.693   5
   0  -6  23 891.092 524.690   5
   0  -8   0 4081.35 495.404   5
   0   8   0 3743.19 537.579   2
   0  -8   0 4160.30 463.656   6
   0  -8  -1-10.6202 246.717   6
   0   8   1-276.526 327.044   2
   0  -8  -1-42.0807 256.581   5
   0   8  -1-25.8107 315.526   2
   0  -8   1 574.862 263.151   6
   0  -8   1 382.126 289.009   5
   0   8   2 4527.30 591.328   2
   0  -8   2 4310.80 533.988   5
   0  -8  -2 4367.87 516.402   5
   0  -8  -2 3595.06 451.782   6
   0  -8   3 29718.6 1332.02   5
   0   8   3 32072.8 1483.00   2
   0  -8  -3 33038.2 1309.79   6
   0  -8  -3 34258.9 1408.40   5
   0  -8  -4 431.697 263.684   6
   0  -8   4 702.334 334.139   5
   0   8   4 251.349 324.305   2
   0  -8   5 22092.0 1159.58   5
   0  -8  -5 21975.9 1092.96   6
   0   8   5 23325.6 1256.52   2
   0  -8   6 18034.3 1062.50   5
   0  -8  -6 17629.0 1001.00   6
   0   8   6 19572.8 1153.84   2
   0  -8  -7 1551.61 358.998   6
   0   8   7 1099.85 398.629   2
   0  -8   7 1455.14 407.108   5
   0   8   8 37492.4 1655.11   2
   0  -8  -8 36538.9 1517.14   6
   0  -8   8 34439.3 1538.82   5
   0  -8   9 4682.94 619.459   5
   0   8   9 4602.60 612.184   2
   0  -8  -9 4931.42 587.968   6
   0   8  10 1284.19 379.043   2
   0  -8 -10 820.612 356.536   6
   0  -8  10 867.117 385.866   5
   0  -8  11 8624.08 825.295   5
   0   8  11 8778.19 817.628   2
   0  -8 -11 9524.93 821.847   6
   0   8  12-283.367 321.606   2
   0  -8  12 157.665 367.699   5
   0  -8 -12 19.0667 301.284   6
   0   8  13 2166.82 475.618   2
   0  -8 -13 2076.46 491.410   6
   0  -8  13 2173.04 459.688   5
   0  -8  14 376.478 376.853   5
   0   8  14 501.068 364.414   2
   0  -8  15-38.3242 310.138   5
   0   8  15 301.727 383.711   4
   0   8  15-12.2728 322.060   2
   0   8  16 3922.84 608.005   4
   0   8  16 6068.56 708.663   2
   0   8 -16 4354.27 664.957   7
   0  -8  16 4670.84 713.995   5
   0   8 -17-88.8643 333.068   7
   0   8  17 11.9503 315.493   4
   0  -8  17-152.542 375.312   5
   0   8  17 315.497 347.543   2
   0  -8  18 7543.85 848.284   5
   0   8  18 6136.26 745.211   4
   0   8  18 6074.69 703.315   2
   0   8 -18 7157.79 815.686   7
   0  -8  19 1894.61 502.857   5
   0   8  19 2790.22 553.893   2
   0   8  19 1188.32 440.641   4
   0   8 -19 1616.64 449.613   7
   0 -10   0 32259.0 1541.70   5
   0 -10   0 31846.2 1360.57   6
   0 -10   1-22.3046 249.355   6
   0 -10  -1 88.4770 311.117   5
   0 -10   1 326.486 362.006   5
   0 -10  -1 248.453 293.424   6
   0 -10  -2 4608.62 637.212   5
   0  10   2 4366.03 694.461   2
   0 -10   2 5190.82 644.500   5
   0 -10   2 4784.42 530.239   6
   0 -10  -2 4431.65 553.851   6
   0 -10   3-144.054 260.653   6
   0 -10   3 184.153 293.482   5
   0 -10  -3 116.742 288.794   6
   0  10   3 99.7939 412.508   2
   0 -10   4 4258.96 598.728   5
   0  10   4 5135.92 717.642   2
   0 -10   4 3906.70 483.300   6
   0 -10  -4 5181.24 588.735   6
   0 -10  -5 427.664 298.777   6
   0  10   5 706.897 482.470   2
   0 -10   5-118.968 297.755   5
   0 -10   6 18354.0 1209.44   5
   0 -10  -6 19960.9 1147.57   6
   0  10   6 20978.8 1386.38   2
   0  10   7 930.971 413.173   2
   0 -10   7 1152.26 391.794   5
   0 -10  -7 1328.80 407.493   6
   0  10   8 24740.6 1501.13   2
   0 -10  -8 24455.8 1348.43   6
   0 -10   8 25351.8 1453.02   5
   0 -10   9 163.849 359.593   5
   0  10   9-560.859 475.196   2
   0 -10  -9-50.4332 336.571   6
   0 -10 -10 3764.16 581.600   6
   0  10  10 5315.95 738.662   2
   0 -10  10 3926.96 631.478   5
   0 -10 -11 715.026 393.688   6
   0  10  11 83.1691 384.674   2
   0 -10  11 695.847 427.616   5
   0 -10 -12 930.961 461.903   6
   0  10  12 631.293 421.537   2
   0 -10  12 758.606 462.585   5
   0 -10  13 652.174 459.449   5
   0  10  13 576.273 384.712   2
   0 -10 -13 786.785 375.240   6
   0  10  14 2492.28 577.854   2
   0 -10  14 3391.81 613.043   5
   0  10  15 776.071 416.247   2
   0  10  16 8538.69 921.913   2
   0  10 -16 10854.1 1125.82   7
   0  10 -17-19.4186 405.670   7
   0  10  17 483.751 389.809   2
   0  10 -18 362.977 385.772   7
   0  10  18 666.350 428.380   2
   0 -12   0 1309.49 470.365   5
   0 -12   1 624.486 430.502   5
   0 -12   2 1605.55 496.864   5
   0 -12   3 549.402 388.093   5
   0 -12  -4 331.498 317.468   6
   0 -12   4 547.579 389.304   5
   0 -12  -5 1312.76 429.153   6
   0 -12   5 1256.60 429.159   5
   0 -12   6 243.952 438.921   5
   0 -12  -6 1451.09 428.080   6
   0  12   7 12820.0 1259.37   2
   0 -12  -7 11646.1 988.500   6
   0 -12   7 12614.9 1119.01   5
   0 -12  -8 1733.17 459.995   6
   0 -12   8 1565.70 508.612   5
   0 -12  -9 1948.85 519.807   6
   0 -12 -10 232.509 387.519   6
   0 -12 -11-561.126 444.211   6
  -1  -1  27-206.929 414.397   5
  -1  -1  27-88.9870 344.903   3
  -1  -1  26 685.517 411.168   3
  -1  -1  26 1438.15 515.515   5
  -1  -1  25 181.620 332.155   3
  -1  -1  25 551.372 436.057   5
  -1  -1  24 1349.79 472.324   5
  -1   1  24 1366.13 392.223   5
  -1  -1  23 200.127 345.184   5
  -1   1  23-23.4037 293.821   5
  -1   1  22-95.3020 273.012   5
  -1  -1  22-233.842 359.489   5
  -1  -1  21 6844.93 728.256   5
  -1   1  21 7106.01 666.398   5
  -1  -1  20 3157.05 506.848   5
  -1   1  20 3656.85 517.725   5
   1   1 -19 20928.5 1145.46   7
  -1   1  19 18547.6 1014.77   5
  -1  -1  19 18144.4 1062.53   5
  -1  -1  18 36361.3 1489.49   5
   1   1 -18 34926.0 1576.18   7
  -1   1  18 36497.2 1409.53   5
   1   1 -17 1019.87 351.677   7
  -1  -1  17 1364.64 362.573   5
  -1   1  17 1392.73 343.077   5
  -1   1  17 843.424 188.846   7
  -1   1  16 30586.2 1197.32   5
   1   1 -16 25137.9 1294.29   7
  -1  -1  16 28990.9 1216.52   5
  -1   1  16 26801.5 923.465   7
   1  -1 -16 29749.2 972.524   7
  -1   1  15 8241.81 459.594   7
  -1   1  15 9077.06 605.400   5
   1   1 -15 7946.16 669.501   7
  -1   1  15 8229.50 561.761   1
  -1  -1  15 8367.88 637.479   5
   1  -1 -15 8831.31 498.698   7
  -1  -1  14 6605.30 541.693   5
  -1   1  14 6506.80 402.183   7
   1   1 -14 6511.58 563.647   7
   1  -1 -14 6820.22 422.661   7
  -1   1  14 7182.54 530.621   5
  -1   1  14 6194.72 459.587   1
  -1   1  13 71599.4 1844.46   5
   1  -1 -13 73747.8 1698.44   7
  -1   1  13 68048.0 1653.25   7
  -1  -1  13 71237.9 1929.70   5
  -1   1  13 70171.6 1817.52   1
  -1   1  12 23893.1 901.006   1
  -1   1  12 23500.5 883.517   5
  -1  -1  12 22923.6 942.115   5
  -1   1  12 23284.2 799.938   7
   1   1 -12 24293.0 943.406   7
   1  -1 -12 22815.6 784.222   7
  -1   1  11 13817.8 632.051   5
   1  -1 -11 13169.1 571.581   7
  -1   1  11 13442.0 640.609   1
  -1  -1  11 13356.9 674.116   5
  -1   1  11 14165.6 605.427   7
   1   1 -11 13825.9 650.807   7
  -1  -1  10 26796.9 956.489   5
  -1   1  10 28932.3 927.876   7
  -1   1  10 27912.3 929.658   1
  -1   1  10 27715.6 897.152   5
   1  -1 -10 26605.3 822.232   7
   1   1 -10 27055.9 898.041   7
   1   1  -9 33012.9 968.364   7
  -1  -1   9 31455.1 1012.49   5
   1   1  -9 32719.8 830.130   1
  -1   1   9 33148.8 1000.28   1
  -1   1   9 34594.0 1073.92   7
   1  -1  -9 34095.6 920.595   7
   1   1  -8 52851.1 1276.89   7
  -1  -1   8 55014.7 1357.00   5
   1   1  -8 52095.5 1107.37   1
   1  -1  -8 53859.6 1238.14   7
  -1  -1   7 61540.0 1413.12   5
   1   1  -7 59700.0 1347.49   7
   1   1  -7 58636.9 1162.56   1
   1  -1  -7 59553.8 1299.02   7
  -1  -1   6 22504.1 711.150   5
  -1   1   6 23520.6 761.118   7
   1   1  -6 22217.4 676.788   7
   1  -1  -6 21727.2 629.356   7
   1   1  -6 20701.6 500.407   1
   1  -1  -5 180980. 3287.89   7
  -1  -1   5 183791. 3375.93   5
   1   1  -5 187606. 3365.07   7
  -1  -1   4 281430. 4601.98   2
   1   1  -4 282617. 4785.07   7
  -1  -1   4 275182. 4725.13   3
  -1  -1   4 281137. 4772.86   5
  -1   1   4 280032. 4762.58   7
  -1  -1   3 3728.78 220.100   5
  -1  -1   3 3378.95 165.881   2
   1   1  -3 3230.00 211.049   7
   1   1   2 75544.2 1350.17   4
   1  -1   3 717.831 119.683   5
   1   1   3 424.505 78.0002   4
   1   1   3 418.603 107.527   1
  -1  -1  -3 303.995 117.437   6
   1  -1   4 647065. 10442.2   5
   1   1   4 638897. 10448.4   1
  -1  -1  -4 629279. 10426.2   6
   1   1   5 532938. 8893.31   1
   1  -1   5 540284. 8900.99   5
  -1  -1  -5 532830. 8890.16   6
   1   1   6 137760. 2710.24   1
   1   1   6 142721. 2426.30   7
   1  -1   6 136648. 2714.40   5
  -1  -1  -6 135405. 2718.51   6
  -1   1  -7 13723.7 523.940   1
  -1  -1  -7 14629.4 629.563   6
  -1   1  -7 14184.0 470.683   7
   1  -1   7 15077.0 619.996   5
   1   1   7 14589.7 600.851   1
   1   1   7 11698.3 444.571   7
   1   1   8 24760.8 628.531   7
   1  -1   8 23425.3 849.612   5
  -1   1  -8 22435.5 651.460   7
  -1   1  -8 21245.1 709.528   1
   1   1   8 22570.8 803.521   1
  -1   1  -9 4558.38 274.015   7
   1   1   9 4628.70 223.439   7
   1  -1   9 4868.77 397.125   5
  -1   1  -9 4472.89 320.290   1
   1   1   9 4319.45 348.613   1
  -1   1 -10 776.338 177.472   1
   1  -1  10 787.793 250.998   5
   1   1  10 622.390 94.0495   7
   1   1  10 309.224 149.675   1
  -1   1 -10 600.725 133.822   7
   1   1  11 518.368 90.2701   7
   1  -1  11 345.868 228.951   5
  -1   1 -11 791.491 188.731   1
   1   1  11 845.479 220.889   1
  -1   1 -11 647.542 143.379   7
  -1   1 -12 12708.2 619.993   1
   1   1  12 12007.9 641.240   1
   1   1  12 12145.3 411.367   7
   1  -1  12 12708.7 725.511   5
  -1   1 -12 13078.0 561.382   7
   1  -1  13 18497.6 900.295   5
   1   1  13 16281.3 517.365   7
  -1   1 -13 17926.8 773.043   1
  -1   1 -13 19352.3 753.974   7
   1   1  14 5572.82 285.369   7
  -1   1 -14 6373.80 464.841   7
  -1   1 -14 5364.67 442.754   1
   1  -1  14 6472.01 547.799   5
   1   1  15 7276.38 592.729   5
   1  -1  15 7204.99 610.028   5
  -1   1 -15 7257.24 555.497   7
  -1   1 -15 7538.05 535.006   1
   1   1  16 4630.58 515.434   5
   1  -1  16 4412.89 527.412   5
  -1   1 -16 4994.03 497.952   7
  -1   1 -17 6718.53 563.647   7
   1   1  17 6471.10 599.899   5
   1  -1  17 6837.28 660.383   5
   1  -1  18 6012.33 655.179   5
   1   1  18 5770.56 612.351   5
  -1   1 -18 6211.52 502.346   7
   1  -1  19 1561.72 421.046   5
   1   1  19 1235.54 346.192   5
   1  -1  20 16918.4 1099.55   5
   1   1  20 17161.5 1066.84   5
   1  -1  21 3593.85 580.061   5
   1   1  21 2868.03 519.372   5
   1   1  22 1010.68 410.810   5
   1  -1  22 379.579 365.639   5
   1  -1  23 512.119 377.296   5
   1   1  23-271.957 365.292   5
   1   1  24-240.237 316.749   5
   1  -1  24-365.287 351.726   5
   1  -1  25 601.402 398.913   5
   1   1  25 623.697 422.282   5
   1  -1  26 4563.63 747.834   5
   1   1  26 4726.28 671.878   5
   1  -1  27 1528.71 564.450   5
   1  -1  28 1675.81 562.819   5
  -1  -3  27 1204.27 483.860   5
  -1  -3  26 3994.43 707.241   5
  -1  -3  25-211.301 425.507   5
  -1  -3  24 143.224 392.768   5
  -1  -3  23 920.839 413.885   5
  -1  -3  22 14545.3 1117.07   5
  -1  -3  22 13437.1 956.402   3
  -1  -3  21 890.323 369.294   5
  -1   3  21 734.691 328.919   5
  -1  -3  21 447.972 280.793   3
  -1   3  20 39.5380 236.259   5
  -1  -3  20-140.610 262.347   3
   1   3 -20 74.3742 231.687   7
  -1  -3  20 358.055 380.090   5
  -1  -3  19 36277.8 1615.37   5
  -1  -3  19 38300.9 1496.13   3
   1   3 -19 36925.0 1514.95   7
  -1   3  19 36916.2 1425.51   5
  -1   3  18 225.340 269.407   5
   1   3 -18 529.599 239.841   7
  -1  -3  18 53.5151 228.422   3
  -1  -3  18-165.046 295.383   5
  -1  -3  17 58782.5 1842.51   3
   1   3 -17 60662.4 1853.28   7
  -1   3  17 58770.9 1787.71   5
  -1  -3  17 57392.2 2012.86   5
  -1  -3  16 2067.61 275.045   2
  -1  -3  16 1862.79 328.820   3
   1   3 -16 1686.96 222.802   1
   1   3 -16 1790.68 314.392   7
  -1  -3  16 1083.21 368.421   5
  -1   3  16 1681.69 333.498   7
  -1   3  15 12313.7 897.559   7
  -1  -3  15 14002.1 776.178   3
   1   3 -15 15052.7 803.091   7
   1   3 -15 15684.4 607.964   1
  -1  -3  15 14499.9 901.325   5
  -1  -3  14 7462.23 465.528   2
  -1  -3  14 7594.35 640.244   5
   1   3 -14 7532.67 549.461   7
   1   3 -14 8413.49 423.003   1
  -1  -3  14 7973.50 544.105   3
   1   3 -13 193.615 96.1663   1
  -1   3  13 334.042 247.964   7
  -1  -3  13 133.798 160.350   3
  -1  -3  13 247.008 141.293   2
   1   3 -13 89.9716 156.942   7
  -1  -3  13 636.280 281.618   5
  -1  -3  12 6729.14 422.902   2
   1   3 -12 6961.93 518.046   7
  -1  -3  12 6914.95 462.203   3
  -1   3  12 7736.42 599.442   7
  -1  -3  12 7019.64 556.865   5
   1   3 -12 6956.37 350.811   1
  -1  -3  11 735.565 185.729   3
  -1   3  11 600.867 204.217   7
   1   3 -11 793.721 223.476   7
  -1  -3  11 883.905 166.825   2
  -1  -3  11 861.577 267.748   5
  -1   3  10 93.1182 142.646   7
  -1  -3  10 94.9775 225.631   5
  -1  -3  10 41.9486 128.538   3
  -1  -3  10 100.960 123.179   2
   1   3 -10 237.531 192.406   7
   1   3  -9 45073.2 1363.77   7
  -1   3   9 44381.2 1319.13   7
  -1  -3   9 41966.7 1144.64   3
  -1  -3   9 42462.4 1354.95   5
  -1  -3   9 44577.9 1185.51   2
  -1  -3   8 137351. 2694.68   3
  -1  -3   8 139167. 2971.61   5
  -1  -3   8 138337. 2736.61   2
  -1   3   8 141178. 2927.76   7
   1  -3  -7 119075. 2608.48   6
  -1  -3   7 120894. 2426.06   2
  -1  -3   7 118380. 2606.46   5
  -1  -3   6 54502.8 1468.20   5
  -1   3   6 53361.1 1387.91   4
  -1   3   6 54059.6 1359.02   2
   1  -3  -6 53615.3 1440.08   6
  -1  -3   6 54892.7 1347.63   2
   1   3  -6 54914.6 1212.55   3
   1  -3  -5 75425.2 1770.34   6
   1   3  -5 76595.9 1543.05   3
  -1   3   5 78337.9 1746.33   2
  -1   3   5 75107.3 1759.97   4
  -1   3   5 79373.6 1823.64   6
  -1  -3   5 76554.8 1821.41   5
  -1   3   5 77523.4 1537.93   5
  -1  -3   5 77035.0 1723.43   2
  -1   3   4 111250. 2322.15   4
  -1   3   4 110455. 2076.94   5
  -1  -3   4 113990. 2301.82   2
  -1   3   4 110725. 2310.75   2
  -1  -3   4 113285. 2387.62   5
  -1   3   4 118785. 2356.69   6
   1  -3  -4 108423. 2286.08   6
   1  -3  -3 4126.22 262.098   5
   1  -3  -3 4463.16 305.589   6
  -1  -3   3 4337.97 335.972   5
  -1   3   3 4261.70 238.325   5
  -1   3   3 3796.96 310.297   4
  -1   3   3 4808.77 319.947   6
  -1  -3   3 4436.76 314.262   2
  -1   3   2 13551.4 568.518   4
  -1  -3   2 13474.8 565.711   5
  -1   3   2 13514.0 461.558   5
   1  -3  -2 12740.5 495.093   6
   1  -3  -2 12686.8 463.170   5
   1  -3  -2 12820.7 549.376   2
  -1  -3   2 13095.8 551.104   2
  -1   3   2 14439.1 528.885   6
  -1   3   1 10388.3 414.349   5
  -1   3   1 9757.48 473.942   4
   1  -3  -1 9659.89 403.623   5
   1  -3  -1 9933.13 477.661   2
   1  -3  -1 9682.27 404.381   6
  -1  -3   1 9884.42 465.517   5
   1  -3   0 10900.6 499.265   2
  -1   3   0 10429.8 448.899   5
   1  -3   0 11397.6 417.740   6
   1  -3   0 10536.0 440.090   5
  -1  -3   0 11116.6 488.506   5
  -1  -3  -1 143860. 2795.39   5
   1  -3   1 148397. 2795.67   5
  -1   3  -1 147916. 2805.99   5
   1   3   1 149210. 2770.65   5
   1  -3   1 147340. 2859.96   2
   1  -3   2 151501. 2891.42   5
   1   3   2 153343. 2832.41   5
   1  -3   2 147940. 2918.40   2
  -1  -3  -2 153290. 2948.03   6
  -1  -3  -3 15123.1 623.790   6
   1  -3   3 14253.8 592.151   5
   1  -3   3 15341.5 606.966   2
   1   3   3 15584.9 555.975   5
   1  -3   4 5658.30 377.784   5
   1   3   4 5342.92 346.502   4
  -1  -3  -4 5786.85 401.738   6
  -1  -3  -4 5610.80 338.480   4
  -1  -3  -5 153028. 3086.92   6
   1   3   5 153605. 2941.25   4
   1  -3   5 155169. 3089.60   5
   1   3   6 11961.8 528.844   4
   1  -3   6 11691.3 607.254   5
  -1  -3  -6 11336.8 595.067   6
   1  -3   7 64204.0 1671.44   5
   1  -3   7 58931.4 1201.27   3
  -1  -3  -7 63414.0 1665.21   6
   1   3   7 62075.4 1464.85   4
   1  -3   8 45109.3 1021.30   3
   1   3   8 46678.7 1229.44   4
   1  -3   8 47349.0 1428.06   5
  -1  -3  -8 45644.0 1405.03   6
   1  -3   9 99091.2 2391.66   5
   1   3   9 100998. 2135.44   4
  -1  -3  -9 102783. 2434.31   6
   1  -3   9 95465.0 1943.70   3
   1  -3  10 16784.4 847.509   5
  -1  -3 -10 17128.2 865.191   6
   1   3  10 17440.6 694.178   4
   1   3  10 16328.3 688.370   7
   1  -3  11 66.0720 224.672   5
  -1  -3 -11 72.5782 235.857   6
   1   3  11-11.6328 120.075   7
   1   3  11 550.897 189.104   4
   1  -3  12 25078.5 1112.16   5
   1   3  12 26597.3 983.216   7
  -1   3 -12 24265.4 952.372   7
   1   3  12 24606.9 888.145   4
   1   3  13 7178.39 549.030   7
  -1   3 -13 7025.38 450.617   1
   1  -3  13 8059.64 633.703   5
  -1   3 -13 7814.78 528.800   7
  -1   3 -14 29791.3 1056.58   7
   1  -3  14 27959.1 1244.25   5
  -1   3 -14 26462.6 962.388   1
  -1   3 -15 1383.15 234.788   1
  -1   3 -15 1386.43 242.724   7
   1  -3  15 1164.44 377.823   5
   1   3  15 1701.61 276.173   7
  -1   3 -16 3053.48 326.072   1
   1  -3  16 3724.75 512.247   5
  -1   3 -16 3180.25 368.033   7
  -1   3 -17 10385.0 628.489   1
  -1   3 -17 10822.0 659.767   7
   1  -3  17 10412.3 844.579   5
  -1   3 -18 103.005 183.287   7
  -1   3 -18-271.727 198.047   1
   1  -3  18 214.955 279.862   5
   1  -3  19 2882.67 551.412   5
   1  -3  20 2888.07 412.211   3
   1  -3  20 2802.06 509.492   5
   1   3  20 2682.42 455.907   5
   1  -3  21 6175.47 623.516   3
   1  -3  21 5886.95 741.895   5
   1   3  21 5908.01 669.570   5
   1  -3  22-37.0477 379.975   5
   1   3  22 47.3530 287.924   5
   1  -3  23 5509.57 737.916   5
   1   3  23 5141.95 662.155   5
   1  -3  24-140.657 368.991   5
   1  -3  25 914.493 447.987   5
   1  -3  26-512.226 450.731   5
  -1  -5  24 1787.97 550.547   5
  -1  -5  23 8036.80 900.239   5
  -1  -5  22 434.857 430.766   5
  -1  -5  21 1286.28 464.044   5
  -1   5  21-361.656 356.998   4
  -1  -5  20 11657.1 983.602   5
   1   5 -20 11693.0 864.159   7
  -1   5  20 12255.0 899.130   4
  -1  -5  19 2748.08 542.542   5
  -1   5  19 3457.75 444.925   2
   1   5 -19 3475.52 487.807   7
  -1   5  19 2668.79 478.001   4
   1   5 -18 5147.49 568.452   7
  -1   5  18 4520.08 576.645   4
  -1   5  18 4730.49 496.989   2
  -1  -5  18 4678.58 627.890   5
  -1  -5  17 4431.85 629.267   5
  -1   5  17 4159.31 542.897   4
   1   5 -17 4394.72 528.286   7
  -1   5  17 4705.76 485.749   2
  -1   5  16 1800.42 391.770   4
  -1  -5  16 1985.72 435.879   5
  -1   5  16 2105.08 339.407   2
   1   5 -16 2677.65 412.371   7
  -1   5  15 19652.8 951.417   2
  -1   5  15 19954.1 1038.77   4
  -1  -5  15 19053.7 1096.99   5
   1   5 -15 19598.6 1062.14   7
   1   5 -14 28409.5 1283.41   7
  -1   5  14 26251.1 1104.22   2
  -1  -5  14 27458.1 1319.64   5
  -1   5  14 25394.5 1171.14   4
  -1  -5  13 5261.33 561.343   5
   1   5 -13 4640.67 525.678   7
  -1   5  13 5452.91 490.198   2
  -1   5  13 4785.44 520.804   4
  -1  -5  12 1548.76 383.045   5
   1   5 -12 1872.01 382.881   7
  -1   5  12 1017.19 312.496   4
  -1   5  12 1812.20 320.541   2
  -1   5  11 63982.5 1637.09   5
  -1  -5  11 70319.3 2091.90   5
  -1   5  11 67837.1 1889.48   2
  -1   5  11 66095.4 1930.85   4
   1  -5 -10-82.4353 212.320   6
  -1   5  10-198.446 256.705   4
  -1   5  10-42.6070 203.534   2
  -1  -5  10 239.095 249.041   5
  -1   5  10-78.2093 134.307   5
   1  -5  -9 94494.6 2454.19   6
  -1   5   9 96679.4 2409.13   4
  -1  -5   9 95355.0 2508.12   5
  -1   5   9 92600.5 2065.66   5
  -1   5   9 96981.5 2389.58   2
  -1   5   8 85.1456 132.771   5
   1  -5  -8 221.949 238.022   6
  -1   5   8 338.336 260.490   4
  -1   5   8 82.7276 210.375   2
  -1  -5   8-132.804 230.930   5
  -1   5   7 31342.9 941.299   5
   1  -5  -7 29758.2 1139.30   6
  -1   5   7 29903.6 1137.97   2
   1   5  -7 29061.6 811.376   3
  -1  -5   7 28491.2 1170.51   5
  -1   5   7 30600.5 1164.98   4
  -1  -5   6 20740.2 957.360   5
  -1   5   6 21006.9 754.489   5
   1  -5  -6 21928.5 922.892   6
   1   5  -6 21176.4 677.268   3
  -1   5   6 21249.8 941.711   4
  -1   5   6 21906.7 956.851   2
  -1   5   5 53264.5 1604.45   4
  -1   5   5 57852.2 1400.21   5
   1  -5  -5 54838.5 1547.64   6
  -1  -5   5 54054.5 1619.59   5
  -1   5   5 53163.1 1615.54   2
  -1   5   4 1367.83 300.662   2
  -1  -5   4 1814.13 334.982   5
   1  -5  -4 1762.98 284.161   6
  -1   5   4 1347.39 302.682   4
  -1   5   4 1500.94 216.342   5
   1  -5  -3 21488.1 822.138   5
  -1   5   3 21052.9 923.857   4
  -1  -5   3 20979.5 914.670   5
   1  -5  -3 21335.8 823.763   6
  -1   5   3 21808.3 786.888   5
   1  -5  -2 46.9455 171.937   5
   1  -5  -2 45.8800 177.867   6
  -1   5   2 10.3355 154.598   5
  -1  -5   2 254.902 192.876   5
   1  -5  -1 45300.7 1262.54   6
  -1   5   1 46894.4 1301.09   5
  -1  -5   1 45432.0 1377.84   5
   1  -5  -1 44217.1 1278.82   5
   1   5  -1 47113.8 1385.00   5
   1  -5   0 39542.5 1182.45   5
   1  -5   0 36349.0 1083.32   6
  -1  -5   0 39031.6 1238.42   5
   1   5   0 38529.3 1209.01   5
  -1   5   0 39743.4 1189.54   5
   1  -5   1 19149.3 799.733   5
   1   5   1 20196.6 801.778   5
  -1   5  -1 20294.4 831.224   5
  -1  -5  -1 18937.4 823.157   5
   1   5   2 48068.2 1344.98   5
   1  -5   2 46817.6 1384.31   5
  -1  -5  -2 47249.4 1403.96   5
  -1  -5  -2 47705.8 1407.01   6
  -1   5  -2 47718.0 1414.87   5
   1   5   3 5335.65 399.966   5
   1  -5   3 4384.57 418.395   5
  -1  -5  -3 5208.03 461.218   6
  -1  -5  -4 82817.6 2100.98   6
   1   5   4 83661.0 1950.28   5
   1  -5   4 82807.4 2102.15   5
   1  -5   5 349791. 6504.98   5
   1   5   5 359763. 6292.19   5
   1   5   5 346597. 6553.71   2
  -1  -5  -5 348790. 6501.80   6
   1  -5   6 25723.1 1058.99   5
   1   5   6 27238.8 940.779   5
  -1  -5  -6 26123.6 1069.41   6
  -1  -5  -7 41451.6 1413.35   6
   1   5   7 39964.3 1308.07   4
   1  -5   7 40322.8 1402.79   5
   1   5   7 40040.3 1223.34   5
  -1  -5  -8 36945.7 1357.33   6
   1   5   8 36774.7 1173.15   5
   1   5   8 35544.2 1229.52   4
   1  -5   8 37987.3 1367.00   5
  -1  -5  -9 60653.2 1863.25   6
   1  -5   9 58970.2 1831.18   5
   1   5   9 56058.0 1651.53   4
   1   5   9 59783.5 1614.97   5
  -1  -5 -10 49949.3 1717.25   6
   1  -5  10 50540.2 1703.02   5
   1   5  10 52551.2 1565.20   4
  -1  -5 -11 695.916 319.383   6
   1   5  11 751.356 267.820   4
   1  -5  11 284.943 281.821   5
  -1  -5 -12 4576.02 548.510   6
   1  -5  12 5029.32 534.641   5
   1   5  12 4149.75 445.082   4
   1   5  13 28256.8 1202.78   7
   1  -5  13 30609.9 1372.94   5
   1   5  13 31670.1 1205.73   4
  -1  -5 -13 30280.2 1383.10   6
   1   5  14 2854.45 411.190   4
   1   5  14 2671.50 390.795   7
   1  -5  14 3140.11 499.802   5
   1   5  15 5801.61 557.350   4
  -1   5 -15 6859.99 613.455   7
   1  -5  15 6650.86 691.906   5
  -1   5 -16 16048.9 935.899   7
   1  -5  16 16167.5 722.595   3
   1  -5  16 14801.2 1020.65   5
   1   5  16 16259.8 884.585   4
   1   5  17 566.557 283.882   4
  -1   5 -17 933.294 291.884   7
   1  -5  17 1126.32 414.299   5
   1   5  18 409.737 267.495   4
   1  -5  18 361.634 370.701   5
  -1   5 -18 26.4923 209.545   7
   1   5  19 38198.6 1511.89   4
   1  -5  19 40751.0 1834.81   5
  -1   5 -19 39001.7 1520.87   7
   1  -5  20-498.128 406.025   5
   1  -5  21 7446.21 875.959   5
   1  -5  22 687.237 366.937   5
   1  -5  23 519.606 456.894   5
   1  -5  24-63.5364 330.534   5
  -1  -7  21 11763.0 1083.68   5
  -1  -7  20-495.431 380.541   5
   1   7 -20-75.6438 283.652   7
   1   7 -19 294.752 272.264   7
  -1   7  19-34.3258 378.716   4
  -1  -7  19-258.973 320.484   5
  -1  -7  18 89.3586 338.431   5
  -1   7  18-183.376 373.433   4
   1   7 -18 173.912 286.217   7
  -1   7  18 704.883 315.549   2
  -1   7  17 4067.95 612.821   4
   1   7 -17 4365.55 617.321   7
  -1  -7  17 4784.59 674.102   5
  -1   7  17 4918.32 568.359   2
  -1  -7  16 10900.4 978.454   5
  -1   7  16 10240.5 817.103   2
  -1   7  16 9239.85 836.302   4
   1   7 -16 10426.5 895.954   7
  -1  -7  15 7020.52 745.528   5
  -1   7  15 6580.64 663.779   2
  -1   7  15 5894.06 684.520   4
   1   7 -15 7931.68 789.861   7
  -1   7  14 185.514 253.648   2
  -1   7  14-54.4084 314.156   4
  -1  -7  14-131.041 353.242   5
   1   7 -14 945.515 386.489   7
  -1  -7  13 10846.9 869.109   5
  -1   7  13 10738.0 816.562   2
  -1   7  13 9720.34 819.288   4
  -1  -7  12 8182.47 757.444   5
  -1   7  12 7025.67 694.323   4
  -1   7  12 8480.24 732.874   2
   1  -7 -11 3068.69 512.009   6
  -1  -7  11 3205.07 527.641   5
  -1   7  11 2672.27 450.993   4
  -1   7  11 3351.56 483.802   2
   1  -7 -10 910.404 328.093   6
  -1   7  10 649.695 327.981   2
  -1  -7  10 818.509 386.434   5
  -1   7  10 1153.70 364.991   4
   1  -7  -9 6568.52 641.039   6
  -1   7   9 7503.63 685.080   2
  -1  -7   9 6769.61 656.857   5
  -1   7   9 5564.34 443.738   5
  -1   7   9 6254.86 621.473   4
  -1  -7   8 5996.46 616.600   5
   1   7  -8 5383.92 313.312   3
  -1   7   8 6086.10 633.114   4
   1  -7  -8 6236.40 608.612   6
  -1   7   8 5419.94 583.534   2
   1  -7  -7 13560.0 834.003   6
  -1   7   7 14835.2 922.418   2
   1   7  -7 15538.0 591.501   3
  -1  -7   7 14241.5 911.189   5
  -1   7   7 15646.6 960.680   4
  -1  -7   6 30.0302 263.275   5
   1  -7  -6-134.055 226.828   6
  -1   7   6 48.2090 232.516   2
  -1  -7   5 63.1704 267.982   5
  -1   7   5 885.478 328.724   2
   1  -7  -5 648.655 267.821   6
  -1   7   4 12550.2 847.312   2
  -1  -7   4 11632.7 774.226   5
   1  -7  -4 12377.2 722.328   6
   1  -7  -3 120216. 2784.92   5
  -1  -7   3 114110. 2874.82   5
   1   7  -3 111913. 2953.94   2
   1  -7  -3 113072. 2677.60   6
  -1   7   3 109226. 2931.36   2
   1  -7  -2 16921.5 818.116   6
   1   7  -2 16314.0 967.004   2
   1  -7  -2 16834.9 844.976   5
  -1  -7   2 15529.2 886.337   5
  -1   7   2 15002.2 932.361   2
   1   7  -1 11627.6 805.153   2
   1  -7  -1 11033.1 644.120   6
   1  -7  -1 11028.4 695.951   5
  -1   7   1 11311.9 816.264   2
  -1  -7   1 10904.5 734.263   5
  -1  -7   0 768.258 260.838   5
   1  -7   0 1315.42 269.261   5
   1  -7   0 540.800 198.170   6
   1  -7   1 1348.35 275.545   6
  -1  -7  -1 1554.24 325.995   6
   1  -7   1 1408.46 303.060   5
  -1  -7  -1 1600.81 329.887   5
   1  -7   2 5945.47 545.579   5
   1   7   2 6424.14 626.155   2
  -1  -7  -2 7019.35 597.338   5
  -1  -7  -2 7231.25 574.405   6
   1   7   3 18070.6 1023.49   2
   1  -7   3 17654.2 929.634   5
  -1  -7  -3 18574.4 936.455   6
  -1  -7  -4 5727.33 538.331   6
   1   7   4 7423.08 667.126   2
   1  -7   4 7044.75 599.342   5
   1   7   5 638.251 344.791   2
  -1  -7  -5 178.307 236.297   6
   1  -7   5-87.0489 235.142   5
   1   7   6 22395.2 1173.45   2
  -1  -7  -6 21600.4 1058.61   6
   1  -7   6 20752.7 1066.73   5
   1   7   7 3029.86 501.699   2
   1  -7   7 2221.83 431.032   5
  -1  -7  -7 2401.93 442.305   6
   1  -7   8 1628.83 374.480   5
  -1  -7  -8 1651.76 350.734   6
   1   7   8 2644.13 485.873   2
  -1  -7  -9-135.786 288.323   6
   1   7   9 322.019 321.023   2
   1  -7   9 78.3283 215.043   5
   1  -7  10 894.692 304.508   5
  -1  -7 -10 1562.93 406.534   6
   1   7  10 1813.65 417.664   2
   1   7  11 22239.7 1217.82   2
  -1  -7 -11 21084.6 1199.33   6
   1  -7  11 21170.9 1194.23   5
   1   7  12 12393.2 915.716   2
   1  -7  12 13422.8 977.106   5
  -1  -7 -12 11325.0 899.525   6
   1  -7  13 14536.4 1030.80   5
   1   7  13 14941.4 999.324   2
  -1  -7 -13 15326.8 1053.86   6
   1   7  13 11944.0 840.325   4
  -1  -7 -14 3020.50 560.185   6
   1   7  14 3593.58 537.256   2
   1  -7  14 2870.02 532.208   5
   1   7  14 3259.47 497.466   4
   1  -7  15 10553.5 898.753   5
   1   7  15 9129.01 767.783   4
   1   7  15 9442.44 836.270   2
   1   7  16-193.730 315.218   4
   1  -7  16 192.302 322.213   5
   1   7  16 494.579 347.254   2
  -1   7 -16 139.782 316.735   7
   1   7  17 2909.07 492.279   4
  -1   7 -17 3709.15 577.407   7
   1   7  17 3129.00 538.899   2
   1  -7  17 4818.69 695.769   5
   1  -7  18 1276.03 464.751   5
   1   7  18 1342.43 414.633   4
   1   7  18 1237.56 430.895   2
  -1   7 -18 952.002 358.710   7
   1  -7  19-550.908 444.299   5
  -1   7 -19 40.7065 274.451   7
   1   7  19-445.643 373.928   2
   1  -7  20 10188.0 995.407   5
   1  -7  21 652.570 396.062   5
   1   9 -20 22.6557 339.811   7
   1   9 -19-722.465 436.821   7
   1   9 -18 44.9835 362.744   7
  -1   9  18-136.010 362.247   2
  -1   9  17 994.263 424.631   2
  -1  -9  17-399.410 449.214   5
   1   9 -17-57.6392 366.415   7
  -1  -9  16-123.967 351.434   5
  -1   9  16 601.887 344.885   2
   1   9 -16 123.227 398.647   7
  -1  -9  15 384.284 418.736   5
   1   9 -15-192.105 371.248   7
  -1   9  15 122.429 305.088   2
  -1  -9  14 1644.92 475.876   5
  -1   9  14 1189.50 402.935   2
  -1  -9  13 3135.86 604.242   5
  -1   9  13 2548.31 489.398   2
  -1   9  12 7786.93 828.320   2
   1  -9 -12 8459.26 825.208   6
  -1  -9  12 8881.51 888.779   5
  -1  -9  11 2058.78 485.096   5
  -1   9  11 2279.26 509.621   2
   1  -9 -11 2062.38 467.798   6
   1  -9 -10 8547.51 798.629   6
  -1   9  10 7195.51 763.219   2
  -1  -9  10 7889.04 802.577   5
  -1   9   9 1796.25 472.408   2
   1  -9  -9 2498.15 490.785   6
  -1  -9   9 2095.79 515.233   5
   1  -9  -8 3181.31 524.072   6
  -1  -9   8 2516.94 537.573   5
  -1   9   8 3301.88 585.778   2
  -1   9   7 179.673 296.501   2
   1  -9  -7 193.585 300.707   6
  -1  -9   7 528.394 305.590   5
  -1  -9   6-703.503 395.518   5
   1  -9  -6-312.567 286.259   6
  -1   9   6 203.938 286.488   2
  -1   9   5 1126.70 423.092   2
  -1  -9   5 924.676 406.649   5
   1  -9  -5 891.548 328.057   6
  -1   9   4 9716.23 876.827   2
   1  -9  -4 10927.7 780.328   6
  -1  -9   4 10818.7 866.304   5
  -1  -9   3-84.2847 315.837   5
   1  -9  -3-43.3943 243.314   5
   1  -9  -3-416.389 281.417   6
  -1  -9   2 7746.95 721.050   5
   1  -9  -2 7365.20 683.693   5
   1  -9  -2 7576.90 625.753   6
   1   9  -2 6699.42 743.026   2
   1  -9  -1 2672.05 409.816   6
  -1  -9   1 2825.09 492.246   5
   1  -9  -1 2678.57 443.614   5
   1   9  -1 3193.18 567.395   2
  -1  -9   1 3267.84 455.896   6
   1  -9   0 22682.9 1163.84   5
  -1  -9   0 22124.5 1099.02   6
  -1  -9   0 22706.8 1226.52   5
   1   9   0 23496.4 1360.89   2
   1  -9   0 23981.5 1064.63   6
   1   9   1 2619.68 551.217   2
   1  -9   1 1883.43 404.473   5
  -1  -9  -1 1927.18 391.084   6
  -1  -9  -1 1848.99 441.391   5
   1  -9   1 1889.14 346.221   6
   1   9   2 3051.12 548.400   2
  -1  -9  -2 2512.97 471.589   5
  -1  -9  -2 2063.05 394.608   6
   1  -9   2 2054.49 405.752   5
  -1  -9  -3 958.956 334.098   6
   1  -9   3 1464.11 301.653   6
   1   9   3 723.374 331.375   2
   1  -9   3 1768.26 423.715   5
   1   9   4 7597.80 797.913   2
   1  -9   4 7590.51 719.422   5
  -1  -9  -4 6534.39 635.806   6
   1   9   5 5298.20 671.792   2
  -1  -9  -5 4201.05 549.983   6
   1  -9   5 3863.20 559.477   5
  -1  -9  -6 2147.73 449.577   6
   1  -9   6 1627.40 432.609   5
   1   9   6 1428.92 414.389   2
  -1  -9  -7 72.0898 298.019   6
   1  -9   7 41.1274 299.470   5
   1   9   7 504.513 391.634   2
   1  -9   8 994.984 380.553   5
  -1  -9  -8 424.038 289.754   6
   1   9   8 588.731 403.867   2
   1  -9   9 3362.18 576.480   5
  -1  -9  -9 2829.38 482.014   6
   1   9   9 2938.99 584.500   2
   1  -9  10 9136.82 882.911   5
  -1  -9 -10 9771.28 861.010   6
   1   9  10 9383.46 901.556   2
   1   9  11 594.195 428.350   2
  -1  -9 -11 1000.65 394.220   6
   1  -9  11-20.8452 349.240   5
   1  -9  12 21370.4 1318.90   5
  -1  -9 -12 23590.5 1399.81   6
   1   9  12 22818.8 1427.49   2
  -1  -9 -13 3193.85 580.120   6
   1   9  13 5187.52 752.030   2
   1  -9  13 5182.44 694.739   5
   1   9  14 12675.3 1093.08   2
  -1  -9 -14 14531.6 1124.72   6
   1  -9  14 12196.1 1056.19   5
   1  -9  15 3154.70 611.227   5
  -1  -9 -15 2862.83 565.942   6
   1   9  15 2302.22 526.404   2
   1  -9  16 3563.79 645.992   5
   1   9  16 4582.93 695.286   2
  -1   9 -17 1409.52 491.990   7
   1   9  17 1870.18 538.841   2
   1  -9  17 789.097 481.854   5
  -1   9 -18 3256.58 633.334   7
   1   9  18 2345.64 575.382   2
  -1   9 -19 1150.48 429.001   7
   1   9  19 1324.28 493.025   2
  -1  11  16 1251.12 511.508   2
  -1  11  15-154.307 382.918   2
  -1  11  14 362.806 402.616   2
  -1  11  13 1646.90 592.359   2
  -1  11  12 4184.32 751.512   2
  -1  11  11 9950.06 1010.63   2
   1 -11 -11 11634.6 988.499   6
  -1 -11  11 12968.9 1133.87   5
  -1  11  10 2385.00 596.586   2
   1 -11 -10 2138.28 530.871   6
  -1 -11  10 2244.93 569.772   5
  -1  11   9 1437.13 528.353   2
   1 -11  -9 1762.68 465.980   6
  -1 -11   9 1636.06 548.508   5
  -1 -11   8 7038.79 846.448   5
  -1  11   8 6652.54 878.353   2
   1 -11  -8 6473.67 734.512   6
  -1 -11   7 163.728 319.051   5
  -1  11   7 7.73512 406.599   2
   1 -11  -7-440.500 334.991   6
  -1 -11   6-629.693 431.159   5
   1 -11  -6-79.1023 279.957   6
   1 -11  -5 376.221 310.029   6
  -1 -11   5 417.579 312.376   5
   1 -11  -4 3494.98 514.428   6
  -1 -11   4 3448.22 603.605   5
  -1 -11   3 8144.71 729.925   6
   1 -11  -3 9721.17 774.611   6
  -1 -11   3 9436.62 920.937   5
   1 -11  -2 19018.8 1062.43   6
  -1 -11   2 19886.2 1311.72   5
   1 -11  -2 19173.0 1227.68   5
  -1 -11   2 17980.1 1061.20   6
   1 -11  -1 10866.1 919.478   5
  -1 -11   1 11882.7 986.224   5
  -1 -11   1 10690.2 827.770   6
   1 -11  -1 12249.5 830.258   6
  -1 -11   0 1713.92 382.508   6
   1 -11   0 1464.89 455.540   5
  -1 -11   0 1295.08 414.296   5
  -1 -11  -1 665.885 322.590   6
  -1 -11  -1 515.326 399.544   5
   1 -11   1 383.638 334.453   5
   1  11   2 802.299 441.082   2
   1 -11   2 285.577 344.356   5
  -1 -11  -2 1097.53 357.347   6
  -1 -11  -3 819.524 359.738   6
   1 -11   3 1002.46 417.274   5
   1  11   3 48.0443 351.848   2
  -1 -11  -4 2618.75 486.416   6
   1 -11   4 2411.40 531.906   5
   1  11   4 3526.79 681.889   2
   1 -11   5 568.651 339.771   5
   1  11   5 1125.51 498.339   2
  -1 -11  -5 521.606 346.227   6
   1 -11   6 4689.89 691.448   5
  -1 -11  -6 6453.50 726.598   6
   1  11   6 5732.69 848.144   2
   1  11   7 1383.12 502.308   2
   1 -11   7 1099.74 423.842   5
  -1 -11  -7 336.497 365.125   6
  -1 -11  -8-13.7670 340.404   6
   1  11   8 419.519 512.700   2
   1 -11   8 424.949 434.748   5
   1  11   9 7198.22 924.319   2
  -1 -11  -9 6647.05 758.600   6
   1 -11   9 7758.48 891.158   5
   1  11  10 5607.47 835.170   2
  -1 -11 -10 6051.00 757.324   6
   1 -11  10 5764.84 818.166   5
   1  11  11 10629.0 1078.59   2
   1 -11  11 8730.08 953.192   5
  -1 -11 -11 10030.6 978.137   6
  -1 -11 -12 7433.79 838.957   6
   1 -11  12 7253.46 894.823   5
   1  11  12 8773.95 1025.59   2
   1  11  13 412.331 501.893   2
  -1 -11 -13 985.902 517.441   6
   1  11  14 1903.72 594.846   2
   1  11  15 1536.54 551.255   2
  -1 -13   3 1852.86 580.425   5
  -1 -13   2 1087.52 512.780   5
  -1 -13   1 2928.96 645.110   5
   1 -13   1 329.091 404.454   5
   1 -13   2 1401.09 515.675   5
   1 -13   3 340.813 397.060   5
   1 -13   4 2586.89 595.272   5
  -2   0  28 631.331 450.338   3
  -2   0  27 411.975 392.742   3
  -2   0  25 207.071 319.127   5
  -2   0  24 17286.2 1120.16   5
  -2   0  23 44.8750 280.803   5
  -2   0  22 334.626 310.674   5
  -2   0  21-260.176 306.978   5
  -2   0  20 10066.5 769.796   5
  -2   0  19-283.229 278.263   5
   2   0 -19-188.945 199.535   7
   2   0 -18 13224.6 786.382   7
  -2   0  18 11492.2 786.007   5
  -2   0  17-68.9611 219.544   5
   2   0 -17-18.9042 218.581   7
  -2   0  17 67.3367 140.263   7
  -2   0  16 10902.3 687.044   5
  -2   0  16 9238.84 552.585   7
  -2   0  15 189.795 150.951   1
   2   0 -15 248.805 224.542   7
  -2   0  15 105.954 140.649   7
  -2   0  15 536.671 258.285   5
  -2   0  14 112259. 2437.01   1
  -2   0  14 119086. 2663.39   5
  -2   0  14 111596. 2504.92   7
  -2   0  13 41.7461 127.845   7
  -2   0  13 360.838 149.367   1
   2   0 -13 25.7414 197.909   7
  -2   0  12 180541. 3455.09   1
  -2   0  12 189590. 3588.48   7
   2   0 -12 176316. 4013.09   7
  -2   0  12 193483. 3674.64   5
  -2   0  11 78.1905 114.707   1
  -2   0  11 37.4436 124.575   7
  -2   0  11 134.179 188.717   5
  -2   0  10 141347. 2683.97   1
  -2   0  10 145743. 2865.28   7
  -2   0  10 150459. 2857.08   5
  -2   0   9 72.1425 140.324   5
  -2   0   9 4.12074 113.728   7
  -2   0   9 346.583 113.660   1
   2   0  -9 393.953 260.812   7
  -2   0   8 51540.1 1135.26   1
  -2   0   8 52765.9 1242.02   5
  -2   0   8 54254.7 1316.09   7
   2   0  -7 13.1389 166.242   7
  -2   0   7 119.285 93.0960   7
   2   0  -7 185.772 98.8147   5
  -2   0   7-18.2311 92.6925   5
   2   0  -6 31896.2 1065.71   7
  -2   0   6 31145.2 792.483   5
   2   0  -6 33528.7 825.149   5
  -2   0   6 31971.4 917.177   7
  -2   0   5-69.1602 95.0791   7
  -2   0   5-132.926 84.6417   5
   2   0  -5-158.524 157.133   7
  -2   0   4 86440.5 1586.96   5
   2   0  -4 87849.2 1928.52   7
  -2   0   3 80.1423 56.6886   5
   2   0  -3 128.463 122.238   7
  -2   0   2 17810.9 405.087   5
  -2   0  -2 57321.0 1100.28   6
  -2   0  -3 135.352 87.7968   6
  -2   0  -4 85988.3 1673.42   6
  -2   0  -5 150.918 101.145   6
  -2   0  -6 33380.9 915.123   6
  -2   0  -7 101.818 128.829   1
  -2   0  -8 197028. 3737.60   1
   2   0   8 195269. 3689.13   6
   2   0   9-206.149 187.254   6
  -2   0  -9-133.299 175.217   1
  -2   0 -10 285707. 4858.15   7
  -2   0 -10 293791. 5420.05   1
   2   0  10 294634. 5410.92   6
  -2   0 -11 756.086 247.058   1
  -2   0 -11 447.144 83.8683   7
  -2   0 -12 128368. 2329.32   7
  -2   0 -12 145500. 2999.62   1
  -2   0 -13 320.240 72.5988   7
  -2   0 -13 945.685 276.475   1
   2   0  14 631.369 255.263   5
  -2   0 -14 363.817 76.6724   7
   2   0  15-21.1545 202.321   5
  -2   0 -15-15.1012 48.3884   7
   2   0  16 15252.1 925.766   5
   2   0  17 1.95372 256.995   5
   2   0  18 35.9192 291.402   5
   2   0  19 443.974 349.009   5
   2   0  20 1508.55 398.572   5
   2   0  21-131.741 348.308   5
   2   0  22 7241.54 785.471   5
   2   0  23 389.215 321.616   5
   2   0  24 1988.52 530.669   5
   2   0  25 78.6084 368.969   5
   2   0  26 9405.09 976.784   5
   2   0  27 1553.82 550.328   5
  -2  -2  27-18.1296 401.953   5
  -2  -2  26 1231.69 484.072   5
  -2  -2  25 377.003 371.831   5
  -2  -2  25 354.124 341.769   3
  -2  -2  24-96.8972 291.087   3
  -2  -2  24 395.947 343.157   5
  -2  -2  23-159.814 310.522   3
  -2  -2  23-490.516 349.486   5
  -2  -2  22 1566.32 466.838   5
  -2   2  22 989.313 330.920   5
  -2  -2  22 1642.03 447.505   3
  -2   2  21 53.7288 228.202   5
  -2  -2  21 219.614 253.472   3
  -2  -2  20 4057.31 585.796   5
  -2  -2  20 4694.67 595.576   3
  -2   2  20 3851.66 463.313   5
   2   2 -20 3876.77 638.417   7
   2   2 -19 1006.76 362.646   7
  -2  -2  19 250.652 269.826   5
  -2  -2  19 663.354 298.821   3
  -2   2  19 533.417 247.031   5
  -2   2  18 401.537 236.565   5
  -2  -2  18 715.989 278.214   3
  -2  -2  18 413.645 315.913   5
   2   2 -18 1345.06 382.342   7
  -2   2  17 2427.50 356.638   5
  -2   2  17 2413.49 316.628   7
  -2  -2  17 2713.66 440.427   5
  -2  -2  17 2908.91 454.917   3
   2   2 -17 2552.44 421.362   7
  -2  -2  16 2588.82 246.610   2
  -2  -2  16 2551.97 402.108   5
   2   2 -16 3047.05 407.937   7
  -2   2  16 2726.57 350.207   5
  -2  -2  16 2586.24 410.169   3
  -2   2  16 2661.43 340.623   7
   2   2 -15 3030.29 400.979   7
  -2  -2  15 3120.39 429.253   5
  -2   2  15 3029.69 376.422   7
  -2   2  15 2614.27 333.908   5
  -2  -2  15 2855.56 404.803   3
  -2  -2  14 61921.9 1839.38   3
   2   2 -14 64722.8 1830.67   7
  -2  -2  14 60957.2 1412.69   2
  -2   2  14 61394.1 1635.47   5
  -2  -2  14 62790.6 1860.25   5
  -2   2  14 63735.7 1923.29   7
   2   2 -13 125073. 2855.06   7
  -2  -2  13 124467. 2911.21   5
  -2  -2  13 124572. 2889.92   3
  -2   2  13 125818. 2650.31   5
  -2   2  13 118587. 3106.15   7
  -2   2  13 131897. 2922.99   1
  -2  -2  13 125530. 2428.81   2
  -2   2  12 68977.0 1630.92   5
  -2  -2  12 68407.2 1467.90   2
  -2  -2  12 68349.4 1821.25   3
  -2  -2  12 66192.0 1831.47   5
   2   2 -12 67757.8 1804.79   7
  -2  -2  11 18745.2 605.920   2
   2   2 -11 18259.5 805.611   7
  -2  -2  11 19307.9 822.328   3
  -2  -2  11 19312.5 854.382   5
  -2   2  11 18617.3 685.037   5
  -2   2  11 16888.7 978.156   7
   2   2 -10 228.538 179.341   7
  -2  -2  10-51.9401 157.575   3
  -2  -2  10-165.482 209.087   5
  -2   2  10 143.140 236.863   7
   2   2 -10-102.773 68.4426   1
  -2  -2  10 264.637 125.416   2
   2   2  -9 182649. 3525.00   5
  -2  -2   9 170937. 3346.15   3
  -2  -2   9 174498. 3064.01   2
  -2  -2   9 175382. 3423.19   5
   2   2  -9 158280. 2853.16   1
   2   2  -9 172661. 3397.72   7
  -2   2   9 188447. 3640.15   7
  -2  -2   8 8180.66 361.355   2
   2   2  -8 6754.14 227.048   1
  -2  -2   8 8104.80 449.804   3
  -2  -2   8 7913.54 476.429   5
  -2   2   8 8109.55 373.499   2
  -2   2   8 8485.32 522.652   7
   2   2  -8 7636.33 473.427   7
   2   2  -7 3417.77 321.688   7
  -2  -2   7 3700.80 329.106   5
  -2   2   7 3182.73 236.284   2
  -2  -2   7 3311.41 230.033   2
  -2  -2   7 3132.98 273.378   3
  -2   2   7 3135.40 300.576   7
  -2  -2   6 26840.9 837.713   3
   2   2  -6 28355.0 837.293   3
  -2  -2   6 28167.2 897.152   5
  -2   2   6 27201.4 892.432   7
  -2   2   6 27624.9 764.201   2
   2   2  -6 29753.9 931.700   7
  -2  -2   6 28937.6 756.992   2
   2   2  -5 304018. 5315.51   3
   2   2  -5 305543. 5235.04   2
  -2  -2   5 312333. 5231.16   2
   2   2  -5 315143. 5498.17   7
  -2   2   5 308845. 5265.77   2
  -2  -2   5 312454. 5446.30   5
  -2   2   5 308250. 5436.71   7
   2   2  -4 220137. 4013.87   7
   2   2  -4 216830. 3794.23   2
  -2  -2   4 222807. 3955.74   5
   2  -2  -4 212767. 3797.09   2
   2   2  -4 216560. 3855.63   3
  -2   2   4 220044. 3819.04   2
  -2   2   3 297763. 5128.02   2
   2  -2  -3 299601. 5136.46   2
  -2  -2   3 301239. 5223.62   5
  -2   2   3 307263. 5148.09   6
   2  -2  -2 158002. 2847.36   2
   2  -2  -2 154264. 2617.56   5
  -2   2   2 156006. 2616.05   5
  -2  -2   2 157598. 2895.45   5
  -2   2   2 156622. 2780.51   6
   2  -2  -1 84853.0 1552.66   5
  -2   2   1 87515.0 1734.81   4
   2  -2  -1 84075.1 1714.29   2
   2  -2  -1 84406.7 1564.61   6
  -2   2   1 83445.0 1547.78   5
  -2   2   1 87899.5 1584.86   6
  -2  -2   1 84469.9 1738.51   5
  -2  -2   0 44390.1 1067.73   5
  -2   2   0 47411.8 883.565   6
  -2   2   0 44474.7 968.763   5
   2  -2   0 45980.7 974.778   5
  -2   2   0 45014.8 1061.13   4
   2  -2   0 44988.8 866.504   6
   2  -2   1 209805. 3644.57   5
  -2   2  -1 202665. 3472.80   3
  -2   2  -1 212413. 3689.36   4
   2  -2   2 178756. 3208.90   5
   2  -2   3 8953.39 387.127   4
   2  -2   3 9360.16 425.583   5
  -2  -2  -3 10018.1 476.313   6
   2  -2   4 11536.3 505.298   5
  -2  -2  -4 11955.1 418.385   4
   2   2   4 11734.5 534.183   1
  -2  -2  -4 11410.1 532.746   6
   2   2   5 18896.3 723.254   1
   2  -2   5 19492.5 708.653   5
  -2  -2  -5 16845.6 681.586   6
   2   2   5 17925.8 547.483   4
  -2  -2  -6 88420.1 2015.16   6
   2  -2   6 91894.0 2044.96   5
   2   2   6 92379.2 2080.23   1
   2   2   6 89335.6 1753.89   4
   2   2   7 2067.56 189.356   4
   2   2   7 2279.66 298.616   1
  -2  -2  -7 1674.58 277.964   6
   2  -2   7 1959.75 276.032   5
   2  -2   8 44298.6 1330.47   5
   2   2   8 47259.5 1382.21   1
  -2  -2  -8 44074.3 1334.43   6
   2   2   8 43650.6 1037.06   4
   2   2   9 80553.1 1709.03   4
   2   2   9 84374.0 1669.38   7
  -2  -2  -9 82664.1 2090.14   6
   2  -2   9 86525.1 2119.90   5
  -2  -2 -10 33358.4 1203.72   6
   2   2  10 32172.1 872.804   7
   2  -2  10 34331.7 1200.50   5
  -2  -2 -11 87365.0 2266.82   6
   2   2  11 84022.3 1841.43   7
   2  -2  11 92715.9 2295.26   5
  -2   2 -11 90954.5 1917.20   7
  -2   2 -11 83215.6 2051.97   1
   2   2  12 93914.3 1803.59   7
   2  -2  12 95109.2 2432.19   5
  -2   2 -12 89884.0 2188.18   1
  -2   2 -12 96382.8 2041.46   7
   2   2  13 28665.8 692.586   7
  -2   2 -13 31318.1 1086.82   1
   2  -2  13 31169.9 1254.02   5
  -2   2 -13 31941.1 958.390   7
  -2   2 -14 2932.34 339.893   1
   2   2  14 2431.08 150.930   7
  -2   2 -14 2819.96 277.510   7
   2  -2  14 2965.12 416.334   5
   2   2  15 374.779 69.8062   7
  -2   2 -15 536.148 205.705   1
  -2   2 -15 565.068 165.432   7
   2  -2  15 775.203 305.487   5
   2  -2  16 10753.0 810.694   5
  -2   2 -16 11223.1 689.359   1
  -2   2 -16 11938.2 629.317   7
  -2   2 -17 1260.05 249.427   7
  -2   2 -17 916.216 241.043   1
   2  -2  17 590.765 330.217   5
  -2   2 -18 210.052 184.002   1
   2  -2  18 409.117 270.878   5
   2   2  19 1245.71 373.199   5
   2  -2  19 653.980 304.840   5
  -2   2 -19 1020.36 278.715   1
   2  -2  20 138.953 349.270   5
   2   2  20-58.9513 294.515   5
   2  -2  21 297.432 345.575   5
   2   2  21-250.676 301.186   5
   2  -2  22 950.487 427.948   5
   2   2  22 620.911 355.560   5
   2  -2  23 48.5714 398.649   5
   2   2  23 518.931 374.748   5
   2  -2  24 9866.76 994.649   5
   2   2  24 10426.6 977.722   5
   2  -2  25 13597.3 1165.32   5
   2   2  25 12912.8 1064.40   5
   2  -2  26-32.5337 435.443   5
   2  -2  27 1433.85 501.592   5
  -2  -4  26-315.867 463.855   5
  -2  -4  25 938.122 493.651   5
  -2  -4  24 521.177 367.562   5
  -2  -4  23-446.932 402.200   5
  -2  -4  22 2062.11 516.453   5
  -2  -4  21 9126.68 862.572   5
  -2  -4  20 1241.14 437.776   5
  -2  -4  20 2134.95 389.451   3
   2   4 -20 1698.75 366.258   7
   2   4 -19 1818.16 376.584   7
  -2  -4  19 2414.35 404.612   3
  -2  -4  19 1951.66 480.814   5
  -2   4  19 1327.69 306.812   5
  -2   4  18 9024.59 576.900   2
   2   4 -18 9886.39 749.676   7
  -2  -4  18 9956.26 838.919   5
  -2   4  18 9590.07 639.391   5
  -2  -4  18 10059.5 703.738   3
  -2   4  17 4239.64 429.973   5
   2   4 -17 4496.30 515.162   7
  -2  -4  17 4659.04 474.739   3
  -2   4  17 4513.40 405.172   2
  -2  -4  17 3945.08 561.319   5
  -2  -4  16 645.991 358.303   5
  -2  -4  16 1012.94 281.325   3
   2   4 -16 499.180 259.082   7
  -2   4  16 766.977 232.764   2
   2   4 -15 10719.8 743.012   7
   2   4 -15 10073.7 412.607   1
  -2  -4  15 9901.02 778.205   5
  -2  -4  15 10348.9 653.873   3
  -2   4  15 10780.3 609.708   2
  -2  -4  15 10804.3 615.502   2
   2   4 -14 25593.0 718.725   1
  -2  -4  14 26929.9 1226.55   5
  -2  -4  14 27756.3 1007.22   2
   2   4 -14 26120.9 1152.41   7
  -2  -4  14 27217.0 1067.44   3
  -2   4  14 27935.6 1011.58   2
  -2  -4  13 5898.73 446.638   2
   2   4 -13 5724.99 536.395   7
   2   4 -13 4648.15 267.227   1
  -2  -4  13 5071.84 546.157   5
  -2   4  13 5211.52 423.009   2
  -2  -4  12 8493.40 654.531   5
   2   4 -12 7776.59 615.971   7
  -2  -4  12 8838.20 532.429   2
  -2   4  12 8868.78 538.015   2
  -2   4  11 124836. 2716.99   2
  -2   4  11 121678. 2994.58   7
  -2  -4  11 119710. 2962.71   5
   2   4 -11 125980. 3007.61   7
  -2  -4  11 129712. 2722.62   2
  -2   4  10 514.242 209.474   7
  -2  -4  10 152.245 151.352   2
   2   4 -10-173.652 183.924   7
  -2   4  10-42.5817 159.677   2
  -2  -4  10 128.877 218.975   5
  -2  -4   9 112795. 2412.88   2
  -2  -4   9 105676. 2601.24   5
   2   4  -9 108829. 2637.22   7
  -2   4   9 103137. 2381.09   2
  -2   4   9 99870.8 2471.67   4
  -2   4   9 106347. 2593.76   7
  -2   4   8 14890.9 702.990   2
  -2   4   8 14599.3 525.893   5
  -2  -4   8 14692.2 784.087   5
  -2  -4   8 15738.6 694.709   2
  -2   4   8 14955.0 750.501   4
   2   4  -7 53051.5 1309.21   3
  -2   4   7 52814.4 1474.90   2
  -2  -4   7 52807.2 1574.39   5
  -2   4   7 53555.4 1548.47   4
  -2   4   7 51732.7 1194.41   5
  -2  -4   7 54314.5 1456.48   2
  -2   4   6 29342.6 1010.77   2
  -2  -4   6 29155.0 983.681   2
  -2   4   6 27941.7 761.143   5
   2  -4  -6 28136.2 1000.44   6
   2   4  -6 27815.7 857.490   3
  -2  -4   6 28014.0 1058.94   5
  -2   4   6 27109.2 1021.66   4
  -2   4   6 28676.1 1036.56   6
  -2  -4   5 48070.4 1433.47   5
  -2   4   5 48215.8 1106.25   5
   2   4  -5 48389.4 1373.20   2
  -2   4   5 49694.1 1397.55   6
   2  -4  -5 47573.4 1333.32   6
  -2   4   5 48056.6 1410.03   4
  -2   4   5 46905.8 1366.74   2
  -2   4   4 77571.8 1894.81   4
  -2  -4   4 74911.7 1899.00   5
   2  -4  -4 74507.9 1762.61   6
  -2   4   4 76183.9 1869.98   2
  -2   4   4 75354.6 1571.50   5
  -2   4   4 77083.4 1831.66   6
   2   4  -4 74139.9 1829.64   2
  -2   4   3 19879.7 814.821   2
  -2   4   3 19651.5 818.052   4
  -2  -4   3 19328.0 805.895   5
  -2   4   3 18834.8 623.499   5
   2  -4  -3 19357.3 702.064   6
   2  -4  -3 20171.9 809.266   2
   2  -4  -3 19784.0 653.596   5
  -2   4   3 19982.5 749.584   6
  -2   4   2 23438.3 887.128   4
   2  -4  -2 22323.7 715.215   5
   2  -4  -2 22454.5 721.862   6
  -2   4   2 22411.7 709.221   5
  -2  -4   2 23155.0 876.206   5
   2  -4  -2 21217.2 849.432   2
   2  -4  -1 26866.7 820.809   5
  -2   4   1 26690.3 819.652   5
   2  -4  -1 27810.8 962.658   2
  -2   4   1 27817.3 962.759   4
   2  -4  -1 26182.9 777.736   6
  -2  -4   1 27022.6 951.858   5
   2  -4   0 24551.8 904.645   2
   2  -4   0 24706.9 799.558   5
  -2   4   0 24833.9 818.200   5
   2   4   0 24103.8 845.630   5
   2  -4   0 23818.8 701.986   6
  -2  -4   0 24680.1 891.825   5
  -2   4   0 23725.1 888.702   4
  -2  -4  -1 4855.95 392.971   5
   2   4   1 5485.56 372.435   5
   2  -4   1 5216.95 371.948   5
   2  -4   1 5406.14 292.037   6
   2  -4   1 5814.84 427.639   2
  -2   4  -1 5113.05 376.062   5
  -2   4  -2 33633.0 1049.87   5
   2  -4   2 33321.5 1032.95   5
   2  -4   2 35908.7 1113.71   2
   2   4   2 34209.6 1029.82   5
  -2   4  -3 97487.5 2231.20   5
  -2  -4  -3 101691. 2204.35   4
   2   4   3 98847.8 2150.73   5
   2  -4   3 97122.8 2249.13   2
   2  -4   3 104654. 2244.43   4
  -2  -4  -3 98534.7 2295.80   6
   2  -4   3 95539.7 2186.10   5
   2   4   4 61630.8 1548.44   5
  -2  -4  -4 63943.1 1573.94   4
   2  -4   4 60513.9 1608.64   5
  -2   4  -4 61369.8 1660.49   5
   2  -4   4 63803.5 1606.30   4
  -2  -4  -4 60278.1 1661.91   6
   2  -4   4 61236.2 1629.17   2
  -2  -4  -5 5.93659 238.519   6
   2  -4   5 580.884 252.148   5
  -2  -4  -5 393.635 152.677   4
   2   4   5 465.779 156.275   5
  -2  -4  -6 27024.6 908.444   4
   2  -4   6 28364.5 1053.53   5
  -2  -4  -6 28481.3 1083.38   6
  -2  -4  -7 980.847 259.430   6
   2  -4   7 1194.88 279.780   5
   2   4   7 901.880 231.846   4
  -2  -4  -8 7820.63 585.216   6
   2  -4   8 8396.80 590.848   5
   2   4   8 6809.13 453.494   4
   2  -4   9 114385. 2716.64   5
  -2  -4  -9 111563. 2714.39   6
   2  -4  10 7705.27 617.042   5
  -2  -4 -10 5892.66 541.124   6
   2  -4  10 6152.80 288.366   3
   2   4  10 6285.19 439.375   4
   2  -4  11 19296.4 983.981   5
   2  -4  11 19036.9 599.779   3
   2   4  11 19327.9 794.519   4
  -2  -4 -11 19506.7 1009.35   6
   2  -4  12 15354.6 561.125   3
  -2  -4 -12 13555.5 862.291   6
   2  -4  12 15626.0 900.363   5
   2   4  12 13296.2 694.439   7
   2   4  12 14096.4 680.052   4
   2   4  13 4807.84 422.410   7
   2  -4  13 4930.15 342.979   3
   2  -4  13 3684.18 474.228   5
   2   4  13 4933.23 432.128   4
  -2  -4 -13 5297.07 578.962   6
   2  -4  14 18647.6 730.442   3
   2   4  14 19550.6 923.336   7
   2  -4  14 18670.1 1058.95   5
   2   4  14 18658.4 821.012   4
   2   4  15 682.039 243.452   4
   2  -4  15 762.617 209.137   3
   2  -4  15 555.796 320.598   5
  -2   4 -15 923.890 249.055   7
  -2   4 -16 218.750 173.857   1
   2  -4  16 740.467 214.281   3
   2  -4  16 321.343 346.719   5
   2   4  16 440.653 250.148   4
  -2   4 -16 504.449 223.722   7
  -2   4 -17 4204.19 420.939   1
   2   4  17 3654.43 402.532   4
   2  -4  17 4653.83 597.972   5
   2  -4  17 4062.02 389.131   3
  -2   4 -17 3726.32 408.580   7
  -2   4 -18 6349.74 535.472   1
   2   4  18 8000.12 575.996   4
   2  -4  18 6966.74 527.798   3
   2  -4  18 6802.81 740.794   5
  -2   4 -18 7145.57 560.722   7
   2  -4  19 18623.5 1222.15   5
   2   4  19 19769.2 915.717   4
   2  -4  20 7331.44 820.573   5
   2  -4  21 237.723 314.906   5
   2  -4  22 819.898 473.693   5
   2  -4  23 6657.75 828.591   5
   2  -4  24 481.249 353.437   5
   2  -4  25 3682.31 726.835   5
  -2  -6  23 1497.54 489.042   5
  -2  -6  22-668.073 463.193   5
  -2   6  21 5722.98 754.090   4
  -2  -6  21 5781.62 810.350   5
  -2   6  20 116.477 365.592   4
  -2  -6  20 201.208 394.715   5
   2   6 -20-168.351 251.603   7
  -2  -6  19 18631.6 1292.15   5
   2   6 -19 17738.4 1113.36   7
  -2   6  19 18877.5 1196.99   4
  -2   6  18 891.438 276.446   2
  -2  -6  18 212.899 398.971   5
   2   6 -18 1143.21 358.630   7
  -2   6  18 751.704 352.693   4
  -2   6  17 31265.3 1505.52   4
  -2  -6  17 31266.9 1580.30   5
  -2   6  17 31685.2 1305.83   2
   2   6 -17 31007.7 1490.68   7
  -2   6  16 12694.6 801.281   2
  -2  -6  16 12355.3 956.381   5
   2   6 -16 13224.3 935.032   7
  -2   6  16 12052.0 907.118   4
  -2   6  15 777.787 379.263   4
   2   6 -15 763.415 342.954   7
  -2  -6  15 630.670 400.359   5
  -2   6  15 798.192 274.719   2
   2   6 -14 2778.58 497.864   7
  -2  -6  14 3086.45 504.980   5
  -2   6  14 3466.70 452.145   2
  -2   6  14 3113.66 484.354   4
  -2  -6  13 7328.07 726.781   5
   2   6 -13 7372.96 719.290   7
  -2   6  13 7384.64 698.991   4
  -2   6  13 6965.62 602.204   2
   2   6 -12 1067.47 353.273   7
  -2   6  12 1164.00 353.231   4
  -2  -6  12 1260.81 375.940   5
  -2   6  12 1390.22 214.300   5
  -2   6  12 1456.81 315.599   2
  -2   6  11 3240.15 451.205   2
  -2  -6  11 3375.12 469.356   5
  -2   6  11 2903.80 297.276   5
  -2   6  11 2447.93 427.795   4
  -2   6  10 34621.4 1047.12   5
  -2  -6  10 32427.0 1394.89   5
  -2   6  10 33732.7 1318.68   2
  -2   6  10 33227.5 1380.42   4
  -2   6   9 2216.34 406.247   4
   2  -6  -9 2794.66 412.940   6
  -2   6   9 2594.21 275.028   5
  -2  -6   9 2784.20 448.323   5
   2   6  -9 2553.31 256.084   3
  -2   6   9 2243.39 359.037   2
  -2   6   8 6698.38 413.744   5
  -2   6   8 6698.67 571.802   2
  -2  -6   8 5573.75 556.987   5
  -2   6   8 6400.35 611.292   4
   2  -6  -8 6855.32 587.962   6
   2   6  -8 6484.62 403.172   3
  -2  -6   7 62063.5 1950.30   5
   2  -6  -7 63302.7 1854.45   6
  -2   6   7 63612.4 1921.40   2
   2   6  -7 66452.4 1609.33   3
  -2   6   7 64578.0 1582.29   5
  -2   6   7 62516.5 1952.41   4
  -2   6   6 47602.3 1648.41   4
  -2   6   6 47060.1 1603.41   2
  -2  -6   6 48184.0 1639.95   5
   2  -6  -6 47992.7 1518.88   6
  -2   6   6 50314.7 1327.29   5
  -2   6   5 52926.8 1710.33   4
  -2   6   5 54121.1 1418.98   5
  -2   6   5 51254.8 1694.18   2
  -2  -6   5 51413.6 1692.27   5
   2  -6  -5 51598.9 1562.29   6
   2   6  -5 50817.5 1675.33   2
  -2  -6   4 11061.8 732.877   5
  -2   6   4 10166.9 704.518   2
   2  -6  -4 10905.8 617.219   6
  -2   6   4 10644.9 564.547   5
  -2   6   4 10953.8 735.539   4
   2  -6  -4 11443.4 625.248   5
   2   6  -4 10223.9 692.164   2
   2  -6  -3 184484. 3620.42   5
  -2   6   3 178815. 3894.37   4
   2   6  -3 169112. 3843.79   2
  -2  -6   3 172588. 3827.62   5
  -2   6   3 181726. 3561.02   5
   2  -6  -3 182028. 3600.71   6
  -2   6   3 176212. 3911.14   2
   2  -6  -2 15840.1 737.682   5
  -2   6   2 15308.7 719.572   5
   2  -6  -2 16258.3 709.720   6
  -2  -6   2 15698.4 842.931   5
  -2  -6   1 14322.8 796.441   5
   2  -6  -1 12828.6 657.907   5
  -2   6   1 12501.4 672.918   5
   2  -6  -1 13941.7 633.251   6
   2  -6   0 487.650 168.350   5
  -2  -6   0 847.652 276.389   5
   2  -6   0 479.805 183.671   6
  -2  -6  -1 100148. 2490.60   5
   2  -6   1 98753.2 2349.48   5
   2  -6   1 97179.8 2131.54   6
   2  -6   2 20002.2 888.602   5
   2  -6   2 19951.4 746.108   6
  -2  -6  -2 20975.6 977.317   5
   2  -6   3 25889.1 1044.87   5
  -2  -6  -3 24546.0 1067.06   6
   2  -6   4 16811.4 856.151   5
  -2  -6  -4 16376.7 866.774   6
   2   6   5 17720.6 965.653   2
  -2  -6  -5 18005.7 933.890   6
   2  -6   5 17317.2 892.206   5
  -2  -6  -6 33.3655 258.501   6
   2  -6   6 439.713 256.311   5
   2  -6   7 26445.4 1162.22   5
  -2  -6  -7 26459.4 1190.80   6
  -2  -6  -8 3927.02 461.945   6
   2  -6   8 4149.04 483.408   5
  -2  -6  -9 52.1879 251.872   6
   2  -6   9 51.1729 254.724   5
   2  -6  10 59282.4 1968.75   5
  -2  -6 -10 59784.8 2009.54   6
   2  -6  11 14853.4 935.992   5
  -2  -6 -11 14611.6 970.133   6
  -2  -6 -12 1530.60 375.526   6
   2  -6  12 1405.12 406.955   5
   2  -6  13 3547.86 532.143   5
   2   6  13 2498.71 403.584   4
  -2  -6 -13 2707.95 463.732   6
  -2  -6 -14 1427.84 395.195   6
   2   6  14 1765.39 364.310   4
   2  -6  14 2129.52 431.547   5
   2  -6  15 20713.5 1216.93   5
  -2  -6 -15 20665.5 1234.14   6
   2   6  15 18647.3 968.770   4
   2   6  16 3516.50 465.475   4
   2  -6  16 3837.17 598.328   5
   2  -6  17 20185.7 1251.90   5
   2   6  17 18468.9 992.119   4
  -2   6 -17 21800.4 1169.59   7
   2  -6  18-232.567 289.721   5
  -2   6 -18 92.9114 237.154   7
   2   6  18 238.929 276.841   4
   2  -6  19 10050.1 932.709   5
   2  -6  20 975.925 500.003   5
   2  -6  21 4857.21 741.589   5
   2  -6  22 459.308 400.924   5
  -2   8  20 621.196 469.148   4
   2   8 -20 1548.41 433.125   7
  -2  -8  19 8218.63 908.727   5
   2   8 -19 7567.40 839.735   7
  -2   8  19 7254.61 868.611   4
  -2  -8  18 5267.78 737.162   5
  -2   8  18 6088.38 663.775   2
  -2   8  18 6485.05 792.332   4
   2   8 -18 6746.83 803.843   7
  -2   8  17 1337.93 375.329   2
  -2   8  17 1298.08 469.745   4
   2   8 -17 3395.75 600.175   7
  -2  -8  17 3503.13 627.442   5
  -2   8  16 3574.01 619.624   4
  -2   8  16 4241.78 574.465   2
  -2  -8  16 4474.50 649.261   5
   2   8 -16 4172.11 659.018   7
  -2   8  15 2631.71 593.185   4
  -2  -8  15 2360.54 544.150   5
  -2   8  15 2001.28 439.152   2
   2   8 -15 1961.50 501.768   7
  -2   8  14 1083.84 442.696   4
  -2   8  14 65.4693 305.169   2
   2   8 -14 525.534 382.148   7
  -2  -8  14 373.852 317.486   5
  -2  -8  13 237.130 331.760   5
  -2   8  13 30.1029 298.932   2
  -2   8  13 220.112 369.777   4
   2   8 -13-4.80399 274.307   7
  -2   8  12-160.303 321.577   4
  -2  -8  12-347.456 406.949   5
  -2   8  12-16.9114 299.323   2
  -2   8  11 12275.0 956.042   4
  -2  -8  11 12457.6 979.866   5
  -2   8  11 12784.1 941.325   2
  -2  -8  10 1992.38 472.994   5
   2  -8 -10 1611.74 392.406   6
  -2   8  10 2106.85 419.834   2
  -2   8  10 2146.88 524.116   4
  -2   8   9 2533.79 526.131   4
  -2   8   9 2410.59 470.906   2
   2  -8  -9 2946.12 488.837   6
  -2  -8   9 2387.50 487.162   5
  -2   8   8 2122.75 455.565   2
   2  -8  -8 1450.88 380.883   6
  -2  -8   8 1243.45 365.851   5
  -2   8   8 735.816 426.354   4
   2  -8  -7 40449.4 1528.66   6
  -2   8   7 39587.6 1655.40   2
  -2  -8   7 38800.1 1639.26   5
  -2  -8   6 21069.0 1184.85   5
  -2   8   6 21299.8 1193.68   2
   2  -8  -6 22925.5 1080.10   6
   2  -8  -5 1503.88 320.141   6
  -2  -8   5 1472.81 392.486   5
  -2   8   5 1320.81 394.937   2
   2  -8  -4 762.161 278.127   6
  -2  -8   4 547.851 326.565   5
  -2   8   4 633.353 388.429   2
   2   8  -4-94.0635 285.525   2
   2  -8  -4 280.341 240.760   5
   2  -8  -3 12279.6 782.717   5
   2  -8  -3 12178.6 731.167   6
   2   8  -3 11687.6 881.914   2
  -2  -8   3 11519.9 860.445   5
   2   8  -2 14330.2 964.714   2
   2  -8  -2 12167.7 708.022   6
  -2  -8   2 12525.1 869.750   5
   2  -8  -2 13285.5 799.128   5
   2  -8  -1 1146.53 303.227   5
   2   8  -1 1104.25 353.365   2
  -2  -8   1 1428.20 376.936   5
   2  -8  -1 1325.61 302.929   6
   2  -8   0 1709.76 288.263   6
   2  -8   0 1736.30 336.916   5
  -2  -8   0 1722.59 399.910   5
   2   8   0 2344.11 475.857   2
   2  -8   1 11114.0 637.218   6
  -2  -8  -1 10901.2 806.600   5
   2   8   1 10502.0 847.774   2
  -2  -8  -1 10340.3 739.465   6
   2  -8   1 11850.9 773.559   5
   2  -8   2 14023.3 702.920   6
   2  -8   2 13528.6 842.651   5
  -2  -8  -2 14073.2 865.556   6
   2   8   2 14794.6 1011.21   2
  -2  -8  -3-112.239 254.159   6
   2   8   3 500.534 300.180   2
   2  -8   3 158.161 267.517   5
   2  -8   3 420.379 196.136   6
   2  -8   4 15075.9 919.937   5
  -2  -8  -4 15356.5 941.791   6
   2   8   4 15690.3 1046.73   2
  -2  -8  -5 20652.0 1117.50   6
   2  -8   5 20856.9 1108.64   5
   2   8   5 21540.2 1252.64   2
   2   8   6-316.314 338.748   2
   2  -8   6 131.170 289.685   5
  -2  -8  -6 347.857 300.047   6
   2   8   7 6138.66 677.319   2
   2  -8   7 5198.81 591.649   5
  -2  -8  -7 5351.36 620.333   6
   2   8   8-459.163 383.726   2
  -2  -8  -8-728.457 373.503   6
   2  -8   8 162.916 333.497   5
   2  -8   9 589.088 380.739   5
  -2  -8  -9 312.693 273.261   6
   2  -8  10 42.2218 328.635   5
   2   8  10 635.170 351.551   2
  -2  -8 -10 144.646 276.515   6
  -2  -8 -11 6021.88 686.403   6
   2  -8  11 6216.71 727.106   5
   2   8  11 6705.96 779.073   2
   2   8  12 6853.85 774.333   2
  -2  -8 -12 5593.06 685.189   6
   2  -8  12 6773.66 737.891   5
   2  -8  13-829.936 442.018   5
  -2  -8 -13-679.783 358.221   6
  -2  -8 -14 94.0521 274.877   6
   2   8  14-462.226 426.021   2
   2  -8  14 626.505 352.627   5
   2  -8  15 3075.63 601.862   5
   2   8  15 3394.94 624.878   2
  -2  -8 -15 3791.66 651.673   6
  -2  -8 -16 6709.83 817.969   6
   2   8  16 7794.89 863.153   2
   2  -8  16 6771.02 801.147   5
   2  -8  17 6497.37 788.872   5
   2   8  17 6386.56 784.627   2
  -2   8 -18 18537.7 1250.33   7
   2  -8  18 14467.5 1183.69   5
   2   8  18 16267.3 1212.07   2
   2   8  19 3802.06 667.378   2
   2  -8  19 4650.46 716.404   5
   2  10 -17 250.661 379.995   7
  -2  10  17 126.851 358.905   2
   2  10 -16 5711.99 868.565   7
  -2  10  16 4618.22 698.057   2
  -2  10  15 608.949 432.754   2
   2  10 -15 365.943 445.295   7
  -2  10  14-74.4101 358.087   2
  -2 -10  14 185.436 364.201   5
   2  10 -14 245.562 385.746   7
  -2  10  13 234.195 349.341   2
  -2 -10  13 62.0959 389.284   5
  -2  10  12 198.598 318.518   2
  -2 -10  12 225.238 416.635   5
  -2  10  11 1480.92 478.996   2
  -2 -10  11 1160.49 480.616   5
   2 -10 -10 573.140 373.106   6
  -2 -10  10 138.369 388.334   5
  -2  10  10 219.023 401.791   2
  -2 -10   9 3068.21 617.007   5
   2 -10  -9 2063.94 442.149   6
  -2  10   9 2839.00 552.386   2
  -2  10   8 24.3870 376.145   2
  -2 -10   8-265.491 392.025   5
   2 -10  -8 91.5143 311.806   6
  -2 -10   7 3263.74 598.432   5
   2 -10  -7 3923.21 536.297   6
  -2 -10   6 11509.4 995.896   5
   2 -10  -6 12086.8 867.930   6
  -2 -10   5 767.780 431.103   5
   2 -10  -5 1265.86 371.722   6
  -2 -10   4 27682.5 1508.20   5
   2 -10  -4 29631.0 1327.67   6
   2 -10  -3 278.127 264.021   6
  -2 -10   3 402.369 327.983   5
   2 -10  -3-91.8228 260.766   5
   2 -10  -2 6933.90 696.481   5
   2 -10  -2 6940.33 598.752   6
   2  10  -2 7022.58 809.273   2
  -2 -10   2 6549.07 749.961   5
   2 -10  -1 674.387 341.025   5
  -2 -10   1-22.9475 343.315   5
   2  10  -1 730.064 373.283   2
   2 -10  -1 689.896 281.099   6
  -2 -10   1 522.124 292.615   6
  -2 -10   0 5203.84 608.557   6
  -2 -10   0 5083.89 664.921   5
   2 -10   0 5966.96 533.191   6
   2 -10   0 5476.32 625.996   5
   2  10   0 6005.53 772.370   2
  -2 -10  -1 360.305 309.642   6
  -2 -10  -1 1034.14 427.907   5
   2  10   1 1265.08 474.952   2
   2 -10   1 707.499 270.151   6
   2 -10   1 729.298 358.056   5
   2  10   2 4437.30 687.278   2
   2 -10   2 3746.26 438.215   6
   2 -10   2 3703.96 555.366   5
  -2 -10  -2 3193.53 490.928   6
  -2 -10  -3 1857.02 426.448   6
   2 -10   3 1474.33 414.153   5
   2  10   3 1835.92 463.402   2
   2  10   4 20406.9 1375.80   2
   2 -10   4 18653.6 1177.90   5
  -2 -10  -4 19128.2 1161.66   6
   2  10   5 2681.00 602.049   2
  -2 -10  -5 3373.43 561.918   6
   2 -10   5 2625.31 499.608   5
  -2 -10  -6 10176.5 889.633   6
   2 -10   6 7519.13 778.059   5
   2  10   6 8249.33 892.656   2
   2  10   7 1059.54 516.490   2
  -2 -10  -7 1269.27 430.748   6
   2 -10   7 727.254 378.689   5
   2  10   8 2668.09 578.752   2
   2 -10   8 2092.39 484.077   5
  -2 -10  -8 2675.03 560.177   6
   2 -10   9 479.445 353.878   5
  -2 -10  -9 412.843 367.752   6
   2  10   9 828.249 537.930   2
   2 -10  10 5471.52 722.017   5
   2  10  10 4412.35 712.692   2
  -2 -10 -10 5616.06 728.034   6
  -2 -10 -11 2176.21 526.001   6
   2  10  11 2193.09 605.270   2
   2 -10  11 2096.91 541.769   5
   2  10  12 522.119 451.423   2
   2 -10  12 241.929 389.695   5
  -2 -10 -12 340.207 322.459   6
   2  10  13 1820.97 534.445   2
   2 -10  13 1484.71 467.483   5
  -2 -10 -13 2529.75 579.327   6
   2  10  14 4519.79 767.841   2
  -2 -10 -14 4843.53 754.852   6
   2 -10  14 3732.58 657.419   5
  -2 -10 -15 307.559 451.221   6
   2  10  15 154.824 411.299   2
   2  10  16 3983.18 725.096   2
   2  10  17 2029.36 570.518   2
   2  10  18 4681.43 811.851   2
  -2  10 -18 3837.71 736.685   7
  -2 -12   7 5435.84 843.877   5
  -2 -12   6-82.9951 359.587   5
  -2 -12   5 1838.91 574.331   5
  -2 -12   4-49.3959 359.531   5
  -2 -12   3 5196.68 761.396   5
  -2 -12   2 627.588 433.039   5
  -2 -12   1 439.493 405.521   5
   2 -12  -1 161.306 307.221   5
  -2 -12   0-193.249 340.229   6
   2 -12   0 448.516 383.751   5
   2 -12   1 395.402 394.168   5
  -2 -12  -1 346.731 356.823   6
   2 -12   2 1890.35 483.120   5
   2  12   2 1843.97 608.901   2
  -2 -12  -2 1691.07 459.589   6
   2  12   3 3912.42 782.228   2
   2 -12   3 3064.86 582.585   5
  -2 -12  -3 3754.49 577.546   6
   2  12   4 2413.78 694.730   2
   2 -12   4 2256.67 560.890   5
   2  12   5 3196.06 668.475   2
   2 -12   5 3490.00 639.112   5
  -2 -12  -5 2513.48 535.053   6
  -2 -12  -6 1521.69 489.422   6
   2 -12   6 2457.35 551.357   5
  -2 -12  -7 497.686 360.046   6
   2 -12   7 755.679 422.335   5
  -2 -12  -8-86.2919 379.495   6
   2 -12   8 124.642 397.372   5
  -2 -12  -9-154.139 405.836   6
  -2 -12 -10 724.569 416.022   6
  -3   1  27-392.004 514.767   3
  -3  -1  27-613.981 475.666   3
  -3  -1  26 1250.06 485.703   3
  -3  -1  25 316.941 376.230   5
  -3  -1  25-302.988 353.991   3
  -3  -1  24 1073.26 407.236   3
  -3  -1  24 503.518 354.534   5
  -3   1  23 667.280 312.893   5
  -3  -1  23 650.743 416.111   3
  -3  -1  23 374.475 306.641   5
  -3  -1  22 10697.1 979.417   3
  -3  -1  22 10801.1 887.350   5
  -3   1  22 10163.9 774.446   5
  -3  -1  21 75.0281 329.097   3
  -3   1  21-454.233 274.013   5
  -3  -1  20 11879.5 974.731   3
   3  -1 -20 11819.5 726.518   7
  -3  -1  20 11562.8 847.703   5
   3   1 -20 11408.7 951.841   7
  -3   1  20 12093.9 797.832   5
   3  -1 -19 26842.8 1124.38   7
  -3  -1  19 25730.6 1226.27   5
  -3   1  19 24493.9 1107.20   5
  -3  -1  19 28234.1 1416.47   3
   3   1 -19 22449.3 1382.84   7
  -3   1  18 3376.83 421.301   5
   3   1 -18 2574.40 504.558   7
  -3  -1  18 3693.82 525.283   3
   3  -1 -18 3196.36 388.812   7
  -3  -1  18 3435.19 483.702   5
  -3  -1  17 1471.86 340.636   5
  -3   1  17 1165.89 253.597   1
   3  -1 -17 1165.07 265.406   7
  -3  -1  17 1544.97 390.474   3
   3   1 -17 513.147 356.581   7
  -3   1  17 1231.48 284.542   5
  -3  -1  17 1121.35 129.416   2
  -3  -1  16 803.713 269.951   5
  -3   1  16 647.743 196.391   1
   3   1 -16 597.484 324.010   7
  -3  -1  16 915.475 323.439   3
   3  -1 -16 662.669 225.591   7
  -3   1  16 419.534 198.524   5
  -3  -1  16 488.692 93.7985   2
  -3   1  16 340.965 160.777   7
  -3   1  15 39292.3 1241.61   1
  -3  -1  15 37062.5 1314.96   5
  -3   1  15 36460.2 1196.41   5
   3  -1 -15 39262.9 1357.03   7
   3   1 -15 40379.6 1688.12   7
  -3  -1  15 34476.0 809.216   2
  -3   1  15 35502.7 1257.47   7
  -3  -1  15 38178.0 1489.31   3
   3  -1 -14 630.897 213.550   7
  -3   1  14 541.108 192.790   5
  -3  -1  14 873.302 298.544   3
  -3  -1  14 528.977 86.5998   2
  -3   1  14 1020.55 219.402   1
   3   1 -14 628.489 284.825   7
  -3  -1  14 578.436 183.239   7
  -3  -1  14 597.533 239.004   5
  -3   1  14 602.778 183.930   7
  -3   1  13 793.325 205.566   7
   3  -1 -13 706.950 216.244   7
  -3  -1  13 944.041 260.624   3
  -3   1  13 721.660 180.173   1
  -3   1  13 570.036 174.607   5
  -3  -1  13 662.591 91.7340   2
   3   1 -13 690.229 259.912   7
  -3  -1  13 1082.34 255.982   5
  -3  -1  13 587.660 183.603   7
   3  -1 -12 8700.56 574.072   7
  -3  -1  12 7520.70 502.662   5
  -3   1  12 6541.00 271.906   2
  -3   1  12 7119.76 426.449   5
  -3  -1  12 7312.77 488.618   7
  -3   1  12 8177.37 576.617   7
  -3  -1  12 8153.56 599.365   3
   3   1 -12 8674.37 629.545   7
  -3  -1  12 6476.74 252.523   2
  -3   1  11 110042. 2617.88   7
   3  -1 -11 114616. 2533.78   7
  -3   1  11 101515. 1877.07   2
   3   1 -11 111335. 2603.22   7
  -3  -1  11 99505.8 1840.75   2
  -3  -1  11 102707. 2365.96   7
   3   1 -11 118894. 2477.37   5
  -3   1  11 102785. 2151.53   5
  -3  -1  11 107255. 2532.27   3
  -3  -1  11 109765. 2372.13   5
  -3  -1  10 35450.2 1200.86   3
  -3  -1  10 33632.1 1065.23   5
  -3   1  10 34464.2 935.934   5
   3   1 -10 39737.7 1157.99   5
  -3  -1  10 35324.6 1117.98   7
  -3   1  10 34540.3 1276.18   7
  -3   1  10 34641.6 757.409   2
  -3  -1  10 32587.4 713.867   2
   3   1 -10 37528.3 1238.85   7
   3  -1 -10 38382.4 1228.68   7
  -3  -1   9 2113.57 251.166   7
  -3   1   9 2333.53 354.444   7
  -3   1   9 2389.11 151.822   2
  -3  -1   9 1947.63 123.289   2
  -3   1   9 2044.01 197.077   5
   3  -1  -9 2529.40 321.798   7
  -3  -1   9 2301.41 272.385   5
   3   1  -9 2851.35 302.400   5
  -3  -1   9 2448.16 323.898   3
   3   1  -9 2453.20 311.688   7
  -3  -1   8 135169. 2785.77   7
  -3  -1   8 140367. 2729.03   5
  -3   1   8 131403. 2479.67   5
   3   1  -8 144809. 2760.21   5
  -3  -1   8 138242. 2870.91   3
   3   1  -8 141594. 2878.61   7
  -3   1   8 126324. 3141.14   7
  -3   1   8 135765. 2350.74   2
   3  -1  -8 142489. 2934.70   7
  -3  -1   7 706.857 182.517   3
  -3  -1   7 699.478 151.942   7
  -3   1   7 437.624 203.678   7
  -3  -1   7 1116.30 191.592   5
   3   1  -7 861.936 186.541   7
  -3   1   7 932.615 114.357   5
   3   1  -7 806.285 174.357   5
   3  -1  -7 613.813 189.346   7
   3  -1  -6 23681.0 825.160   7
  -3  -1   6 21365.6 766.192   3
  -3  -1   6 23008.1 722.847   5
  -3   1   6 20762.7 513.345   5
   3   1  -6 21679.9 767.869   7
   3   1  -6 23784.2 736.192   5
  -3  -1   6 21110.0 756.976   7
  -3   1   6 23001.7 955.951   7
  -3  -1   5 552691. 8574.66   5
   3  -1  -5 534243. 8764.11   7
   3   1  -5 533359. 8690.93   3
   3   1  -5 511778. 8680.22   7
   3  -1  -5 538695. 8307.01   2
   3   1  -5 516484. 8268.45   2
   3   1  -4 393226. 6937.61   7
   3  -1  -4 411316. 6996.81   7
  -3  -1   4 426355. 6836.66   5
   3  -1  -4 401537. 6628.52   2
   3   1  -4 414257. 6957.88   3
  -3  -1   3 99881.8 1765.63   1
   3   1  -3 105854. 2111.88   3
  -3  -1   3 105469. 1971.30   5
   3   1  -3 101805. 2059.40   7
   3  -1  -3 103861. 2097.97   7
  -3  -1   2 131007. 2318.35   1
   3   1  -2 134658. 2521.77   7
   3  -1  -2 135217. 2522.56   3
   3  -1  -2 134469. 2547.49   7
  -3  -1   2 133994. 2438.58   5
   3  -1  -1 10578.5 412.515   3
   3   1  -1 10234.6 420.917   7
   3  -1  -1 10262.7 422.537   7
   3   1  -1 10334.6 356.194   1
   3  -1   0 16877.8 530.205   3
   3   1   0 16221.6 522.012   7
   3   1   0 16524.3 510.717   1
   3   1   1 72192.9 1485.53   1
   3   1   1 70314.8 1408.46   7
   3   1   2 279968. 4714.68   1
  -3   1  -2 265253. 4475.85   4
   3   1   2 271972. 4528.94   7
   3   1   3 71732.1 1550.83   1
  -3   1  -3 70557.4 1303.08   4
  -3   1  -3 67032.9 1254.49   6
   3   1   3 67662.4 1306.14   7
   3  -1   3 71052.3 1292.48   4
  -3  -1  -4 77266.3 1400.62   4
   3   1   4 79592.8 1444.34   7
  -3   1  -4 83355.6 1512.25   6
   3  -1   4 81575.4 1464.06   4
   3   1   4 82346.3 1777.27   1
  -3  -1  -4 81541.0 1727.01   6
   3  -1   4 80967.5 1510.76   6
  -3  -1  -5 15397.0 605.203   6
   3  -1   5 17070.6 439.801   4
   3  -1   5 16152.7 499.360   6
   3   1   5 16982.5 658.282   1
   3   1   6 68773.6 1592.68   1
  -3  -1  -6 67773.6 1535.93   6
   3  -1   6 63783.2 1351.08   6
  -3  -1  -7 12718.6 595.840   6
   3   1   7 11852.6 326.594   4
   3  -1   7 13012.0 504.574   6
   3   1   7 13664.7 620.875   1
   3   1   8 67654.0 1693.99   1
   3  -1   8 70009.5 1529.88   6
  -3  -1  -8 63134.2 1632.10   6
   3   1   8 62011.2 1195.64   4
   3   1   9 12144.1 632.962   1
  -3  -1  -9 11997.8 645.024   6
  -3  -1  -9 11928.5 676.831   1
  -3   1  -9 11281.2 619.280   1
   3  -1   9 10908.7 538.063   6
   3   1  10 52.3969 196.937   1
  -3   1 -10 203.505 79.6845   7
   3  -1  10 396.039 178.805   6
  -3   1 -10 110.752 173.792   1
  -3  -1 -10 494.531 249.876   6
  -3  -1 -10 160.622 174.344   1
  -3   1 -11 18961.9 841.170   1
  -3  -1 -11 19436.5 927.037   1
   3  -1  11 19996.8 902.596   5
  -3   1 -11 18797.2 559.803   7
   3  -1  11 20183.0 818.107   6
   3  -1  12 363.124 201.373   5
  -3   1 -12 144.449 156.091   1
  -3   1 -12 111.635 79.7835   7
  -3   1 -13 19074.6 884.662   1
  -3   1 -13 20808.9 653.878   7
   3  -1  13 18337.0 940.169   5
   3  -1  14 40967.4 1503.49   5
  -3   1 -14 40165.9 1401.75   1
  -3   1 -14 40176.2 1087.69   7
  -3   1 -15 16029.0 670.382   7
  -3   1 -15 15631.6 846.632   1
   3  -1  15 14405.9 903.934   5
   3  -1  16 55932.1 1918.98   5
  -3   1 -16 56021.5 1771.45   1
  -3   1 -16 55315.7 1425.81   7
   3  -1  17 13250.7 902.476   5
  -3   1 -17 13882.1 846.516   1
   3   1  18 11106.5 841.305   5
  -3   1 -18 11238.2 768.736   1
   3  -1  18 11229.1 868.787   5
   3  -1  19 5477.55 645.715   5
   3   1  19 6399.29 672.713   5
   3  -1  20 193.230 333.162   5
   3   1  20 718.495 385.507   5
   3  -1  21 16197.1 1126.52   5
   3   1  21 14052.7 1061.35   5
   3   1  22 997.549 403.735   5
   3  -1  22 980.884 377.952   5
   3  -1  23 305.263 379.187   5
   3   1  23 185.169 380.485   5
   3   1  24 2753.48 559.870   5
   3  -1  24 3999.83 678.559   5
   3  -1  25 341.305 397.775   5
   3   1  25 276.345 369.624   5
   3  -1  26-644.857 377.948   5
   3   1  26-26.9467 400.846   5
   3  -1  27 532.388 454.785   5
   3   1  27 777.359 427.187   5
  -3  -3  27 1304.41 461.010   5
  -3  -3  26-269.441 439.713   5
  -3  -3  25 2023.17 491.588   5
  -3  -3  24 2149.99 538.941   5
  -3  -3  23 7102.98 746.401   3
  -3  -3  23 6290.45 736.101   5
  -3  -3  22-583.534 400.837   5
  -3  -3  22 266.847 305.587   3
  -3  -3  21 10136.5 869.977   5
   3   3 -21 9980.64 942.119   7
  -3  -3  21 10439.5 853.504   3
  -3  -3  20 5892.11 693.208   5
   3   3 -20 6898.51 732.834   7
  -3  -3  20 6224.31 645.194   3
  -3  -3  19 2610.59 436.003   3
  -3   3  19 2044.90 318.008   5
   3   3 -19 2557.53 456.929   7
  -3  -3  19 1279.45 403.317   5
  -3  -3  18-51.7435 238.664   3
  -3   3  18 5.25432 139.891   2
   3   3 -18-352.660 256.868   7
  -3   3  18 134.267 189.038   5
  -3  -3  18-457.249 330.516   5
  -3   3  17 369.175 156.618   2
   3   3 -17 425.008 262.160   7
  -3  -3  17 747.807 325.416   5
  -3  -3  17 427.358 246.171   3
  -3   3  17 98.5097 167.856   5
  -3  -3  16 1963.16 240.979   2
  -3   3  16 2270.69 267.777   2
  -3  -3  16 1683.63 376.352   5
   3   3 -16 1429.09 334.336   7
  -3  -3  16 2083.70 356.734   3
  -3   3  16 2010.90 280.438   5
  -3  -3  15 6212.61 398.769   2
  -3  -3  15 5719.79 527.462   3
  -3  -3  15 5863.18 563.848   5
  -3   3  15 6461.60 410.990   2
  -3   3  15 5643.29 411.485   5
   3   3 -15 5900.12 536.782   7
  -3  -3  14 14557.6 616.673   2
  -3  -3  14 14069.9 778.335   3
  -3   3  14 14802.6 624.910   2
  -3   3  14 14222.9 620.575   5
   3   3 -14 13200.8 789.266   7
  -3  -3  14 13193.0 822.239   5
  -3  -3  13 1916.21 235.507   2
  -3   3  13 1893.44 235.098   5
  -3   3  13 1923.35 239.423   2
   3   3 -13 1718.79 308.309   7
  -3  -3  13 1755.96 324.337   5
  -3   3  13 2156.72 452.286   7
  -3  -3  13 1733.93 280.007   3
  -3  -3  12 4188.57 318.693   2
  -3   3  12 3749.78 315.932   2
   3   3 -12 3475.93 410.450   7
  -3   3  12 3689.21 495.711   7
  -3   3  12 3585.05 277.583   5
  -3  -3  12 3534.53 382.252   3
  -3  -3  12 3503.28 419.363   5
   3   3 -11 16704.2 855.080   7
  -3  -3  11 17880.2 808.922   3
  -3   3  11 18721.3 982.410   7
  -3   3  11 19456.5 721.879   2
  -3  -3  11 17771.6 871.487   5
  -3  -3  11 19856.1 705.739   2
  -3  -3  10 55958.1 1657.46   5
  -3  -3  10 58095.0 1405.31   2
   3   3 -10 58152.4 1692.49   7
  -3  -3  10 53869.4 1559.19   3
  -3   3  10 57092.4 1783.66   7
  -3   3  10 58698.6 1449.48   2
  -3  -3   9 331468. 5669.64   2
  -3   3   9 324259. 5700.16   2
   3   3  -9 321093. 6061.56   7
  -3  -3   9 320131. 6005.64   5
  -3   3   9 313041. 6070.31   7
  -3   3   8 1236.66 214.462   2
  -3   3   8 777.682 220.201   7
   3   3  -8 950.331 203.014   3
  -3  -3   8 1040.64 264.070   5
   3   3  -8 932.293 259.550   7
  -3   3   7 293772. 5128.77   2
  -3  -3   7 285043. 5331.13   5
   3   3  -7 290299. 5190.40   3
   3   3  -7 290153. 5442.24   7
  -3   3   7 278507. 5412.83   7
  -3   3   7 290160. 5374.83   6
  -3   3   6-188.031 192.856   6
  -3   3   6 217.770 56.7840   5
   3   3  -6 400.816 197.295   7
  -3  -3   6 470.851 214.358   5
  -3   3   6 364.294 193.511   7
   3   3  -6 275.743 147.177   3
   3   3  -6 499.159 168.081   2
  -3   3   6 237.828 167.477   2
  -3  -3   5 32436.5 1051.07   5
   3   3  -5 30300.2 952.088   3
  -3   3   5 29347.4 642.099   5
   3   3  -5 33120.4 953.153   2
   3   3  -5 33320.5 1107.67   7
  -3   3   5 32171.9 996.447   6
  -3   3   5 32936.9 968.186   2
   3  -3  -5 33563.2 961.241   2
  -3   3   4 40222.7 843.639   5
  -3   3   4 44227.2 1143.69   6
   3  -3  -4 43699.8 1156.94   2
   3   3  -4 42600.2 1131.91   2
  -3  -3   4 44122.5 1238.02   5
  -3   3   3 22427.1 799.499   4
  -3  -3   3 21595.7 798.026   5
  -3   3   3 21491.9 544.267   5
  -3   3   3 21854.0 695.889   6
   3  -3  -3 21290.8 551.001   5
   3  -3  -3 21159.0 747.813   2
  -3   3   2 9362.33 505.123   4
   3  -3  -2 9610.24 480.735   2
  -3  -3   2 9401.55 503.548   5
  -3   3   2 9548.86 350.043   5
   3  -3  -2 9533.47 355.756   5
  -3   3   2 10010.1 409.695   6
   3  -3  -1 75556.8 1544.38   5
  -3   3   1 78058.4 1772.64   4
  -3   3   1 75886.2 1551.91   5
  -3   3   1 79950.6 1539.37   6
  -3  -3   1 75843.4 1776.66   5
   3  -3  -1 78426.9 1759.34   2
  -3   3   0 134893. 2611.94   5
  -3  -3   0 137555. 2791.80   5
   3  -3   0 140630. 2602.97   5
   3  -3   0 140419. 2426.44   6
  -3   3   0 143469. 2780.03   4
  -3   3  -1 6702.93 403.948   4
   3  -3   1 6543.21 359.215   5
  -3   3  -1 6725.23 370.282   5
  -3   3  -1 6705.15 285.800   3
   3  -3   1 6525.03 222.240   6
  -3   3  -2 427.836 164.903   4
   3  -3   2 540.152 156.334   5
  -3   3  -2 304.629 131.463   5
   3  -3   2 504.537 138.099   4
   3  -3   3 44777.6 1150.61   4
   3  -3   3 41624.8 1145.88   5
  -3   3  -3 42038.3 1184.81   5
   3  -3   4 68312.9 1586.71   4
  -3  -3  -4 70093.9 1757.31   6
   3  -3   4 67702.5 1655.66   5
  -3  -3  -4 70601.2 1549.98   4
   3   3   4 67949.3 1749.84   1
   3  -3   5 8822.75 518.691   5
   3  -3   5 9055.68 469.542   4
  -3  -3  -5 8338.37 414.148   4
   3   3   5 8334.26 536.334   1
  -3  -3  -5 9938.77 580.543   6
   3   3   6 22869.5 932.671   1
   3  -3   6 22298.8 772.412   4
  -3  -3  -6 21516.4 902.185   6
  -3  -3  -6 21495.7 689.417   4
   3  -3   6 22215.4 871.710   5
   3  -3   7 80627.5 2003.58   5
  -3  -3  -7 79096.8 2038.74   6
  -3  -3  -8 672.152 263.672   6
   3  -3   8 625.334 222.214   5
   3  -3   9 5364.29 483.863   5
  -3  -3  -9 5693.58 499.560   6
   3   3   9 5225.46 354.692   4
  -3  -3 -10 1245.35 299.295   6
   3   3  10 1422.39 204.936   4
   3  -3  10 1832.07 315.061   5
   3  -3  11-19.1544 216.898   5
   3   3  11 43.4004 133.002   4
   3   3  11 329.246 120.236   7
  -3  -3 -11 132.780 187.270   6
   3   3  12 766.257 187.983   4
   3  -3  12 667.837 288.706   5
   3   3  12 950.806 161.902   7
  -3  -3 -12 842.416 322.050   6
   3  -3  12 899.020 207.107   6
   3   3  13 8806.64 469.758   4
   3  -3  13 9495.72 709.134   5
   3   3  13 7618.79 444.686   7
  -3  -3 -13 8321.93 672.318   6
  -3   3 -14 92.4776 198.874   1
   3   3  14 122.515 143.778   4
   3   3  14 377.200 114.279   7
  -3   3 -14 64.2305 142.520   7
   3  -3  14 575.684 323.950   5
   3   3  15 5757.11 243.356   7
  -3   3 -15 7205.96 469.626   7
   3  -3  15 7447.26 678.824   5
   3   3  15 7023.99 431.381   4
  -3   3 -15 7268.33 568.629   1
  -3   3 -16 523.715 220.407   1
   3   3  16 653.533 202.133   4
  -3   3 -16 777.682 187.169   7
   3   3  17 41085.3 1219.65   4
  -3   3 -17 44284.7 1337.81   7
   3  -3  17 40296.2 1681.96   5
  -3   3 -17 40657.7 1456.47   1
   3  -3  18 7410.68 736.163   5
   3   3  18 8573.94 514.946   4
  -3   3 -18 8199.23 639.893   1
  -3   3 -19 7667.69 638.475   1
   3  -3  19 8326.39 828.460   5
   3  -3  20 6260.47 742.733   5
   3  -3  21 171.593 329.895   5
   3   3  22 4019.21 602.942   5
   3  -3  22 5391.85 719.332   5
   3   3  23 542.394 372.457   5
   3  -3  23 1136.66 461.013   5
   3   3  24 859.561 421.038   5
   3  -3  24 997.086 457.299   5
   3  -3  25-86.0070 403.758   5
  -3  -5  25 1124.19 547.972   5
  -3  -5  24-181.881 378.954   5
  -3  -5  23 538.326 417.639   5
  -3   5  22 889.296 400.034   4
  -3  -5  22 1313.50 504.083   5
  -3  -5  21 12991.6 1081.60   5
   3   5 -21 11945.7 925.988   7
  -3   5  21 14475.1 1077.18   4
  -3  -5  20-83.0437 414.536   5
  -3   5  20 184.569 343.178   4
   3   5 -20 895.691 332.695   7
  -3  -5  19 8816.13 863.994   5
   3   5 -19 8271.86 750.564   7
  -3  -5  18 599.330 391.627   5
   3   5 -18 584.746 318.191   7
  -3   5  18 669.924 242.663   2
  -3   5  17 2458.25 347.693   2
  -3  -5  17 2287.84 501.391   5
   3   5 -17 2673.12 439.647   7
  -3   5  16 54.1120 206.783   2
  -3  -5  16 577.468 316.211   5
   3   5 -16 544.958 277.493   7
  -3   5  15 54438.1 1638.91   2
  -3  -5  15 51841.3 1930.77   5
   3   5 -15 51317.5 1878.41   7
   3   5 -14 1084.00 124.897   1
  -3  -5  14 1859.89 403.698   5
  -3   5  14 983.900 358.783   4
  -3   5  14 1634.70 303.782   2
   3   5 -14 1585.02 384.933   7
  -3   5  13 14340.1 770.977   2
  -3   5  13 13993.2 879.163   4
  -3  -5  13 13673.1 910.269   5
   3   5 -13 13802.7 907.778   7
  -3   5  13 12734.4 546.395   5
  -3   5  12 44883.9 1152.95   5
   3   5 -12 49485.8 1763.80   7
  -3   5  12 48648.8 1520.84   2
  -3  -5  12 46894.7 1708.63   5
  -3   5  12 46456.0 1663.52   4
  -3   5  11 756.500 141.637   5
  -3   5  11 517.776 268.687   4
  -3   5  11 534.748 215.582   2
   3   5 -11 541.881 262.839   7
  -3  -5  11 79.6654 260.387   5
  -3   5  10 60328.5 1896.29   4
  -3   5  10 64409.6 1401.63   5
  -3   5  10 61407.2 1769.49   2
   3   5 -10 64892.5 2044.00   7
  -3  -5  10 59013.3 1905.83   5
  -3   5   9 2173.76 314.554   2
  -3   5   9 1819.67 378.766   4
   3   5  -9 1855.13 358.845   7
  -3  -5   9 1636.95 322.686   5
   3   5  -9 2019.00 265.067   3
  -3   5   9 2118.08 195.782   5
  -3   5   8 24045.1 1013.69   2
   3   5  -8 25288.1 912.692   3
  -3   5   8 23979.0 1074.27   4
  -3  -5   8 24282.9 1084.76   5
  -3   5   8 25230.4 716.649   5
   3   5  -7 183815. 3624.60   3
  -3   5   7 179552. 3908.45   4
  -3   5   7 183835. 3304.07   5
  -3   5   7 187999. 3853.52   2
  -3  -5   7 178517. 3922.06   5
   3   5  -7 180412. 3792.22   2
  -3   5   6 10746.7 690.364   4
  -3   5   6 10710.2 664.176   2
  -3   5   6 10856.3 454.393   5
   3   5  -6 9724.49 618.127   2
  -3  -5   6 11207.8 698.376   5
   3   5  -5 113695. 2675.96   2
  -3   5   5 118028. 2762.50   2
  -3   5   5 119299. 2314.32   5
  -3   5   5 120252. 2801.96   4
   3  -5  -5 118897. 2599.72   6
  -3   5   5 116891. 2649.91   6
  -3  -5   5 115046. 2785.17   5
  -3   5   4 69078.9 1952.98   4
   3  -5  -4 72363.5 1758.43   6
  -3   5   4 71414.6 1584.73   5
   3  -5  -4 72619.1 1656.10   5
  -3   5   4 72268.9 1815.21   6
   3   5  -4 67908.9 1886.03   2
  -3  -5   4 68291.1 1930.31   5
  -3   5   3 687.735 289.728   4
  -3   5   3 464.610 152.492   5
   3   5  -3 688.730 260.156   2
  -3  -5   3 695.888 272.891   5
   3  -5  -3 640.763 173.026   5
   3  -5  -3 688.479 188.155   6
  -3   5   2 53867.3 1360.19   5
  -3  -5   2 51061.8 1568.72   5
   3  -5  -2 52495.2 1343.80   6
  -3   5   2 52630.4 1579.19   4
   3  -5  -2 52023.6 1336.26   5
  -3   5   1 122155. 2829.27   4
  -3   5   1 126140. 2617.39   5
   3  -5  -1 126335. 2578.04   5
   3  -5  -1 124837. 2471.89   6
  -3  -5   1 121587. 2827.10   5
  -3  -5   0 2552.93 366.888   5
   3  -5   0 3186.84 318.357   5
   3  -5   0 3752.02 280.864   6
  -3   5   0 3473.35 432.284   4
  -3   5   0 2433.68 301.867   5
   3  -5   1 76488.8 1857.37   5
  -3   5  -1 75019.4 1872.74   5
   3  -5   1 76016.6 1596.56   6
  -3  -5  -1 78937.1 2033.99   5
   3  -5   2 51188.0 1442.15   5
  -3   5  -2 51926.9 1495.86   5
   3  -5   2 51142.7 1159.12   6
   3  -5   3 39450.2 1252.90   5
  -3   5  -3 38602.4 824.967   3
   3  -5   4 5081.39 442.005   5
  -3  -5  -4 4630.24 477.425   6
  -3  -5  -5 18374.9 912.622   6
   3  -5   5 19041.7 869.263   5
   3  -5   6 411.096 245.303   5
  -3  -5  -6 274.122 267.531   6
  -3  -5  -7 2421.90 406.892   6
   3  -5   7 2680.56 369.967   5
  -3  -5  -8 427.696 279.294   6
   3  -5   8 280.580 205.282   5
   3  -5   9 37873.0 1431.91   5
  -3  -5  -9 37591.3 1448.17   6
  -3  -5 -10 797.809 349.197   6
   3  -5  10 379.695 247.953   5
   3  -5  11 16285.6 954.803   5
  -3  -5 -11 16964.1 983.378   6
   3  -5  12 4442.39 538.968   5
  -3  -5 -12 3954.91 542.640   6
  -3  -5 -13 2081.21 448.208   6
   3  -5  13 3344.18 484.109   5
   3   5  14 9221.82 601.030   4
   3  -5  14 8589.30 401.952   3
   3  -5  14 9354.18 784.940   5
  -3  -5 -14 8038.92 734.729   6
   3  -5  15 12573.4 929.041   5
  -3  -5 -15 12068.2 942.574   6
   3   5  15 13298.0 731.046   4
   3   5  16-46.7886 214.157   4
   3  -5  16 259.712 344.126   5
  -3   5 -17 5788.33 561.047   7
   3  -5  17 5334.33 673.268   5
   3   5  17 5085.82 485.926   4
   3  -5  18 8911.74 834.593   5
  -3   5 -18 7872.13 622.035   7
   3  -5  19 645.653 418.789   5
   3  -5  20 4189.36 634.935   5
   3  -5  21 5929.65 778.519   5
   3  -5  22-121.480 359.544   5
   3  -5  23 1403.01 552.166   5
   3   7 -21 209.483 309.082   7
  -3  -7  21 472.229 473.886   5
  -3   7  21 143.412 369.991   4
  -3   7  20 1252.24 511.067   4
  -3  -7  20 644.983 441.372   5
   3   7 -20 905.082 369.672   7
  -3   7  19-401.171 416.023   4
  -3  -7  19-46.5683 385.208   5
   3   7 -19-196.582 298.171   7
  -3   7  18 857.670 464.154   4
  -3  -7  18 427.679 327.016   5
   3   7 -18 122.697 311.406   7
   3   7 -17 7098.39 769.638   7
  -3   7  17 6099.21 602.030   2
  -3   7  17 5388.99 722.340   4
  -3  -7  17 7370.91 796.394   5
  -3  -7  16 635.631 398.521   5
  -3   7  16 956.853 326.940   2
   3   7 -16 1524.70 457.852   7
  -3   7  16 1024.46 399.670   4
  -3   7  15 5511.25 573.858   2
   3   7 -15 6657.54 743.597   7
  -3  -7  15 5862.79 694.647   5
  -3   7  15 5744.92 703.643   4
   3   7 -14 1653.22 448.365   7
  -3   7  14 1857.04 379.282   2
  -3  -7  14 2004.89 459.594   5
  -3   7  14 1786.48 472.288   4
  -3  -7  13 7344.52 773.515   5
  -3   7  13 5841.18 604.524   2
  -3   7  13 6112.22 693.629   4
   3   7 -13 7020.85 753.395   7
  -3   7  12 2440.88 501.615   4
  -3   7  12 3374.94 482.280   2
  -3  -7  12 3274.62 558.806   5
   3   7 -12 3917.93 585.362   7
   3   7 -11 3490.95 582.567   7
  -3   7  11 3245.77 540.799   4
  -3   7  11 2739.08 423.079   2
  -3  -7  11 2856.08 500.756   5
  -3   7  10-581.266 322.560   2
  -3   7  10-965.179 434.922   4
  -3  -7  10 115.800 325.018   5
   3   7  -9 297.517 178.300   3
  -3   7   9 9.45656 134.113   5
  -3   7   9 156.057 380.822   4
  -3  -7   9 408.637 311.074   5
  -3   7   9-374.746 316.007   2
  -3  -7   8 13190.2 893.674   5
   3   7  -8 13299.3 693.147   3
  -3   7   8 13607.5 891.227   2
  -3   7   8 13238.2 619.608   5
  -3   7   8 15220.4 980.939   4
  -3  -7   7 242.220 257.333   5
  -3   7   7 1307.85 360.863   4
  -3   7   7 1049.82 197.435   5
  -3   7   7 901.079 321.727   2
   3  -7  -7 1147.33 313.461   6
  -3   7   6 8786.76 742.345   4
  -3   7   6 7343.52 473.551   5
  -3  -7   6 7279.11 668.974   5
   3   7  -6 7436.26 670.960   2
  -3   7   6 8318.26 697.345   2
   3  -7  -6 7953.34 610.288   6
  -3   7   5 7184.45 666.065   4
  -3  -7   5 7583.91 672.536   5
  -3   7   5 7502.22 496.400   5
   3   7  -5 7262.31 646.235   2
   3  -7  -5 7606.35 572.599   6
   3   7  -4 3044.74 457.593   2
  -3   7   4 2450.62 313.657   5
  -3   7   4 3001.38 508.547   4
   3  -7  -4 2729.66 356.843   5
  -3  -7   4 2044.47 369.119   5
   3  -7  -4 2984.63 370.421   6
   3   7  -3 25068.9 1194.12   2
   3  -7  -3 26214.8 1019.76   5
  -3  -7   3 25105.5 1203.01   5
  -3   7   3 22940.1 949.668   5
   3  -7  -3 27247.4 1016.50   6
   3  -7  -2 1235.95 267.487   5
   3   7  -2 384.570 275.234   2
  -3  -7   2 682.723 305.366   5
   3  -7  -2 500.713 206.344   6
   3  -7  -1 8676.59 589.477   5
   3   7  -1 9767.23 751.443   2
  -3  -7   1 9281.11 713.794   5
   3  -7  -1 9270.16 547.790   6
   3  -7   0 6162.03 420.797   6
  -3  -7   0 6570.31 613.172   5
   3  -7   0 5620.82 493.376   5
   3   7   0 6213.67 613.272   2
  -3  -7  -1 25728.3 1211.60   5
   3  -7   1 23957.5 861.391   6
   3  -7   1 24798.9 1053.25   5
   3   7   1 25995.0 1244.90   2
   3  -7   2 14333.8 802.679   5
   3  -7   2 14350.0 621.958   6
   3   7   2 15068.2 949.548   2
   3   7   3 43095.3 1661.85   2
   3  -7   3 39506.7 1423.77   5
  -3  -7  -3 38301.2 1481.51   6
   3  -7   3 38966.3 1106.09   6
   3  -7   4 4299.44 487.581   5
  -3  -7  -4 4366.23 520.673   6
   3   7   4 4917.43 568.752   2
  -3   7  -4 4063.10 195.879   3
   3  -7   4 4329.45 331.515   6
   3  -7   5-116.760 210.326   5
   3   7   5 202.927 226.551   2
  -3  -7  -5 271.033 303.509   6
   3  -7   6 11863.9 802.590   5
  -3  -7  -6 12390.6 849.272   6
   3   7   6 13482.5 912.865   2
  -3  -7  -7 13709.6 906.807   6
   3  -7   7 13025.3 857.888   5
  -3  -7  -8 4892.75 601.198   6
   3  -7   8 4893.65 578.066   5
   3  -7   9 16452.1 1013.91   5
  -3  -7  -9 17593.0 1066.31   6
   3  -7  10 7891.14 729.450   5
  -3  -7 -10 7213.00 729.178   6
  -3  -7 -11 277.239 329.336   6
   3  -7  11-110.106 256.676   5
  -3  -7 -12 2783.72 494.562   6
   3  -7  12 3085.62 540.253   5
   3  -7  13 574.096 344.759   5
  -3  -7 -13 675.194 360.430   6
   3  -7  14 434.044 322.493   5
  -3  -7 -14 208.060 336.934   6
   3  -7  15 2031.95 460.606   5
  -3  -7 -15 3060.90 587.028   6
   3  -7  16 5502.31 716.973   5
  -3  -7 -16 5283.61 702.147   6
   3  -7  17 6404.54 779.250   5
  -3  -7 -17 5773.53 731.190   6
   3  -7  18 591.870 454.423   5
  -3   7 -18 795.384 339.843   7
   3  -7  19 2769.02 592.982   5
   3  -7  20 481.641 329.451   5
  -3   9  20 2799.83 634.853   4
   3   9 -20 2525.80 581.992   7
  -3   9  19-220.358 479.443   4
   3   9 -19 246.810 394.970   7
  -3   9  18 693.918 542.346   4
   3   9 -18-555.546 458.702   7
  -3  -9  17 742.649 434.164   5
  -3   9  17 543.296 355.867   2
   3   9 -17 84.6232 383.770   7
  -3   9  17 191.361 392.911   4
  -3  -9  16 5854.82 767.243   5
  -3   9  16 6284.68 726.139   2
   3   9 -16 7939.57 915.764   7
  -3   9  16 5019.90 752.432   4
  -3   9  15 843.999 494.319   4
   3   9 -15 984.086 418.299   7
  -3  -9  15 1238.83 486.876   5
  -3   9  15 714.333 366.527   2
  -3   9  14 15128.1 1187.83   4
  -3  -9  14 15170.9 1166.69   5
   3   9 -14 18830.7 1394.97   7
  -3   9  14 15573.8 1098.99   2
  -3   9  13-74.6140 430.544   4
  -3  -9  13-313.964 319.971   5
   3   9 -13-645.152 414.304   7
  -3   9  13 239.434 342.103   2
  -3   9  12 8535.68 894.761   4
  -3   9  12 8709.12 821.757   2
   3   9 -12 9607.82 984.069   7
  -3  -9  12 9415.70 896.118   5
  -3   9  11 313.866 460.677   4
  -3   9  11-294.463 371.910   2
  -3  -9  11-65.0181 309.368   5
  -3   9  10 652.207 432.690   4
  -3   9  10 481.945 393.114   2
  -3  -9  10 1597.62 415.380   5
  -3  -9   9 402.773 331.702   5
  -3  -9   8 4978.75 704.637   5
   3  -9  -8 4291.44 555.548   6
   3  -9  -7 596.116 297.909   6
  -3  -9   7 365.898 272.854   5
  -3  -9   6 1145.78 419.997   5
   3  -9  -6 1422.80 316.646   6
  -3  -9   5 2713.30 514.971   5
   3   9  -5 2198.27 464.673   2
   3  -9  -5 3532.00 459.285   6
   3  -9  -4 19215.2 1032.93   5
  -3  -9   4 16791.0 1119.99   5
   3   9  -4 17686.3 1153.48   2
   3  -9  -4 19445.8 984.188   6
   3  -9  -3 4027.90 459.574   6
   3   9  -3 3635.37 577.449   2
  -3  -9   3 4034.46 609.607   5
   3  -9  -3 3529.14 453.995   5
  -3  -9   2 77457.4 2554.19   5
   3  -9  -2 74473.7 2251.39   5
   3   9  -2 81285.1 2668.07   2
   3  -9  -2 81056.5 2159.52   6
   3  -9  -1 739.340 224.576   6
  -3  -9   1 484.945 270.985   5
   3  -9  -1 204.854 275.844   5
   3   9  -1 857.502 372.281   2
   3  -9   0 13125.6 862.600   5
  -3  -9   0 14078.2 1031.69   5
   3  -9   0 14910.3 769.789   6
   3  -9   1 1813.31 298.161   6
   3   9   1 1698.80 445.183   2
  -3  -9  -1 1695.74 396.366   6
   3  -9   1 2210.64 427.149   5
   3  -9   2 13888.4 711.127   6
   3   9   2 14943.0 1117.17   2
  -3  -9  -2 13604.5 912.675   6
   3  -9   2 13751.3 901.055   5
   3  -9   3-125.032 178.604   6
   3  -9   3 285.299 295.962   5
  -3  -9  -3 43.4961 303.470   6
   3   9   3-361.347 409.886   2
   3  -9   4 4895.53 593.061   5
   3   9   4 5961.98 744.422   2
   3  -9   4 4681.57 405.291   6
  -3  -9  -4 5937.03 645.974   6
  -3  -9  -5 1784.58 438.120   6
   3  -9   5 2725.82 472.341   5
   3   9   5 3165.27 602.524   2
  -3  -9  -6 1599.98 412.383   6
   3  -9   6 960.623 347.921   5
   3   9   6 1166.47 503.407   2
   3   9   7 1459.47 490.282   2
   3  -9   7 2081.68 466.219   5
  -3  -9  -7 1478.87 429.084   6
   3   9   8 29997.4 1631.21   2
  -3  -9  -8 27588.8 1433.32   6
   3  -9   8 27893.1 1427.84   5
   3  -9   9 502.762 382.109   5
   3   9   9 126.467 425.154   2
  -3  -9  -9 109.043 375.788   6
   3  -9  10 9595.44 881.332   5
  -3  -9 -10 10785.3 950.475   6
   3   9  10 12205.6 1050.88   2
  -3  -9 -11 1040.92 422.525   6
   3   9  11 2262.90 574.088   2
   3  -9  11 2105.08 532.468   5
  -3  -9 -12 1099.51 514.430   6
   3   9  12 795.680 456.757   2
   3  -9  12 434.707 392.008   5
   3   9  13-54.6869 346.754   2
   3  -9  13-73.4585 386.537   5
  -3  -9 -13 753.931 464.259   6
   3   9  14 537.097 391.376   2
  -3  -9 -14 26.8861 377.257   6
   3  -9  14 751.184 448.015   5
   3   9  15 1366.69 486.545   2
   3  -9  15 1137.36 465.395   5
  -3  -9 -15 1753.81 497.329   6
   3   9  16 75.8400 382.631   2
  -3  -9 -16 370.124 451.740   6
   3  -9  16 67.8533 366.576   5
   3   9  17 330.960 402.291   2
  -3  -9 -17-19.1465 453.279   6
   3   9  18 239.910 462.685   2
   3   9  19 1637.63 613.347   2
  -3 -11  11 373.212 402.533   5
  -3 -11  10 101.927 411.950   5
  -3 -11   9 784.877 490.866   5
  -3 -11   8 3230.42 653.769   5
  -3 -11   7 2920.48 571.363   5
   3 -11  -7 2385.30 444.441   6
   3 -11  -6 2882.11 480.624   6
  -3 -11   6 2851.96 598.285   5
  -3 -11   5 196.099 306.517   5
  -3 -11   4 179.907 399.393   5
   3 -11  -3 2861.72 520.868   5
  -3 -11   3 2843.84 616.713   5
   3 -11  -2 2842.85 503.524   5
  -3 -11   2 1726.04 432.078   6
  -3 -11   2 2052.13 542.526   5
   3  11  -2 2107.86 588.976   2
   3  11  -1 13025.5 1155.16   2
   3 -11  -1 12528.8 958.184   5
  -3 -11   1 11602.8 1064.01   5
  -3 -11   1 11589.4 907.971   6
   3  11   0 3510.06 674.281   2
   3 -11   0 2503.71 490.127   5
  -3 -11   0 2896.46 515.144   6
  -3 -11  -1 5364.01 669.637   6
   3 -11   1 5881.53 703.377   5
   3  11   1 5377.64 817.163   2
   3  11   2 13673.0 1197.53   2
  -3 -11  -2 11025.0 936.123   6
   3 -11   2 12174.8 973.619   5
  -3 -11  -3 3782.49 588.724   6
   3  11   3 5074.12 819.800   2
   3 -11   3 3383.60 553.362   5
   3 -11   4 378.393 319.630   5
  -3 -11  -4 879.426 400.150   6
   3  11   4 528.903 510.598   2
   3  11   5 911.122 442.234   2
  -3 -11  -5 462.001 364.802   6
   3 -11   5 989.697 442.136   5
  -3 -11  -6 3949.59 622.421   6
   3 -11   6 4167.53 634.770   5
   3  11   6 4964.20 779.533   2
   3  11   7 794.048 502.323   2
   3 -11   7 1139.10 428.782   5
  -3 -11  -7 1288.53 411.396   6
  -3 -11  -8 4500.86 638.344   6
   3  11   8 5205.44 811.910   2
   3 -11   8 4543.98 668.385   5
   3  11   9 1191.26 556.133   2
   3 -11   9 1045.74 415.464   5
  -3 -11  -9 1115.05 477.746   6
  -3 -11 -10 1386.86 497.579   6
   3  11  10 1821.82 591.729   2
   3 -11  10 19.2282 296.456   5
  -3 -11 -11 2191.46 556.188   6
   3  11  11 1132.55 532.698   2
   3 -11  11 897.983 428.706   5
  -3 -11 -12 1242.02 455.824   6
   3  11  12 3230.00 745.416   2
   3  11  13-70.8792 415.026   2
   3 -13   3 2271.13 547.267   5
   3 -13   4-32.5218 340.923   5
  -3 -13  -4-164.638 344.439   6
   3 -13   5 404.077 408.131   5
  -3 -13  -5 374.675 365.494   6
  -3 -13  -6 268.866 379.237   6
  -4   0  27-135.838 434.089   3
  -4   0  26 13742.8 1308.89   3
  -4   0  25 297.973 451.938   3
  -4   0  24 25488.2 1625.64   3
  -4   0  23 368.636 295.747   5
  -4   0  23-82.1813 427.922   3
  -4   0  22 15057.7 957.408   5
  -4   0  22 16289.8 1238.58   3
  -4   0  21-277.816 286.152   5
  -4   0  21-64.7587 368.958   3
   4   0 -20 4837.59 581.588   7
  -4   0  20 4635.76 514.176   5
  -4   0  20 4438.63 658.866   3
  -4   0  19-201.303 223.439   5
  -4   0  19 342.632 354.007   3
   4   0 -19-333.793 261.038   7
  -4   0  18 16550.9 889.339   5
  -4   0  18 16752.2 1106.05   3
   4   0 -18 18173.3 1090.41   7
  -4   0  17 176.955 164.832   1
   4   0 -17-301.217 302.578   7
  -4   0  17-187.418 220.939   5
  -4   0  16 62049.8 1570.20   1
  -4   0  16 66950.4 1848.96   5
   4   0 -16 64740.2 2205.10   7
  -4   0  15 125.187 118.848   1
  -4   0  15 81.2919 198.604   5
   4   0 -15-243.736 266.739   7
  -4   0  14 14489.3 704.207   5
   4   0 -14 12178.2 870.489   7
  -4   0  14 13497.6 556.123   1
   4   0 -13 197.532 240.057   7
  -4   0  13 201.369 170.294   5
  -4   0  13 151.405 150.935   7
  -4   0  13-38.2300 100.093   1
   4   0 -12 9162.14 755.738   7
  -4   0  12 9245.80 516.141   5
  -4   0  12 8605.57 566.486   7
  -4   0  12 8805.15 414.333   1
  -4   0  12 8412.18 651.335   3
  -4   0  11 296.894 208.083   7
  -4   0  11 252.231 239.365   3
   4   0 -11 81.3574 141.419   5
  -4   0  11-92.2996 151.734   5
  -4   0  10 37839.7 1350.59   3
  -4   0  10 39363.5 1089.26   5
   4   0 -10 40844.9 1117.79   5
   4   0 -10 39580.1 1554.56   7
  -4   0  10 38838.1 1297.48   7
   4   0  -9 186.998 129.375   5
  -4   0   9-81.0860 190.980   3
   4   0  -9 237.305 294.745   7
  -4   0   9 44.6334 166.940   7
  -4   0   9 72.7346 135.321   5
  -4   0   8 69231.1 1496.10   5
  -4   0   8 65696.3 1810.42   7
   4   0  -8 65970.4 2052.70   7
   4   0  -8 66916.5 1481.19   5
  -4   0   7-20.1330 97.5926   5
   4   0  -7 181.262 222.518   7
  -4   0   7 353.284 189.208   7
   4   0  -7 115.436 92.5566   5
   4   0  -6 69385.2 1409.86   5
  -4   0   6 66877.7 1808.78   7
  -4   0   6 67496.0 1394.95   5
   4   0  -5 210.525 135.673   3
  -4   0   5-86.5408 82.8317   5
   4   0  -5 99.2199 212.149   7
   4   0  -5-42.1274 80.3200   5
  -4   0   4 6589.07 282.560   5
   4   0  -4 6515.40 288.607   5
   4   0  -4 6952.23 420.153   3
   4   0  -4 6129.73 503.037   7
   4   0  -3 66.7783 167.312   7
   4   0  -3-18.5630 73.1794   5
   4   0  -3 275.420 130.151   3
   4   0  -2 669142. 10785.7   3
   4   0  -2 617038. 10996.5   7
   4   0  -1-59.7108 175.415   7
   4   0   0 999999. 16399.6   7
   4   0   1-165.314 130.078   7
   4   0   2 14909.4 558.155   7
  -4   0  -3-45.2933 112.873   7
   4   0   3-14.9385 85.8014   7
   4   0   4 3121.46 192.011   7
  -4   0  -4 3348.56 242.974   6
  -4   0  -4 2633.58 227.342   7
  -4   0  -5-127.597 120.410   6
  -4   0  -5-16.8108 77.3749   7
  -4   0  -6 5363.80 270.027   7
  -4   0  -6 4898.60 329.023   6
   4   0   6 5202.68 346.869   6
   4   0   7 80.2740 153.017   6
  -4   0  -7 135.626 152.100   6
   4   0   8 125.060 145.269   6
  -4   0  -8 533.827 201.796   6
  -4   0  -9 98.6230 197.452   1
   4   0   9 101.485 149.528   6
  -4   0  -9-86.5452 164.349   6
  -4   0 -10 8277.98 582.051   1
   4   0  10 8179.43 524.035   6
  -4   0 -11-106.040 222.850   1
  -4   0 -12 86101.6 2307.00   1
  -4   0 -13 217.187 200.955   1
  -4   0 -14 75783.8 2182.99   1
  -4   0 -15-248.284 236.633   1
  -4   0 -16 2308.89 421.628   1
  -4   0 -17-126.043 240.958   1
   4   0  17 124.210 273.558   5
   4   0  18 13921.1 984.678   5
   4   0  19 395.150 284.118   5
   4   0  20 784.760 382.313   5
   4   0  21 225.113 321.034   5
   4   0  22 48387.2 2105.80   5
   4   0  23 422.323 429.768   5
   4   0  24 1829.48 562.214   5
   4   0  25-595.610 487.594   5
   4   0  26-614.673 423.215   5
   4   0  27 344.034 466.360   5
  -4  -2  26 114.524 332.816   3
  -4  -2  26-435.221 414.830   5
  -4  -2  25 1583.60 481.409   5
  -4  -2  25 2025.76 552.508   3
  -4  -2  24 8058.60 833.134   5
  -4  -2  24 7664.51 843.436   3
  -4  -2  23 20957.0 1273.77   5
  -4  -2  23 21429.2 1358.46   3
  -4  -2  22 5221.91 664.413   5
  -4  -2  22 4969.73 664.673   3
   4   2 -21 1451.23 519.640   7
  -4  -2  21 1858.83 419.600   5
  -4  -2  21 2123.70 491.350   3
  -4  -2  20 1590.18 419.077   3
  -4  -2  20 1737.61 412.438   5
  -4   2  20 1248.92 289.249   5
   4   2 -20 1369.33 504.134   7
  -4   2  19 1405.69 292.885   5
  -4  -2  19 2325.02 469.795   3
  -4  -2  19 1274.68 378.306   5
   4   2 -19 1705.07 474.343   7
  -4  -2  18 6420.66 648.351   3
  -4   2  18 5690.19 466.138   5
   4   2 -18 6605.83 751.778   7
  -4  -2  18 5656.53 601.096   5
   4   2 -17 1708.64 407.350   7
  -4  -2  17 1226.10 352.410   5
  -4  -2  17 1320.90 360.810   3
  -4   2  17 1058.74 144.752   2
  -4   2  17 1142.72 241.259   5
  -4   2  16 7035.00 336.906   2
  -4  -2  16 5700.89 573.872   3
  -4  -2  16 6493.29 587.307   5
  -4   2  16 5721.09 433.764   5
   4   2 -16 6422.88 642.217   7
   4   2 -15 18674.6 1026.64   7
  -4  -2  15 18370.0 943.290   5
  -4   2  15 19591.5 602.332   2
  -4   2  15 17633.2 735.013   5
  -4  -2  15 18071.1 982.663   3
   4   2 -14 3310.84 425.344   7
  -4   2  14 3391.33 234.423   2
  -4   2  14 2845.63 285.252   5
  -4  -2  14 3095.03 415.532   3
  -4  -2  14 3213.31 417.788   5
  -4   2  13 3160.99 225.342   2
   4   2 -13 2444.33 365.958   7
  -4   2  13 2274.91 238.329   5
  -4  -2  13 2789.41 373.423   3
   4  -2 -13 2572.22 355.901   7
  -4  -2  13 2922.02 375.225   5
  -4   2  12 5482.45 295.169   2
  -4   2  12 4243.44 291.402   5
  -4  -2  12 4595.57 451.435   3
  -4   2  12 6055.48 665.960   7
  -4  -2  12 4327.03 431.993   5
   4   2 -12 5331.18 487.888   7
   4  -2 -12 5416.13 448.397   7
  -4   2  11 13461.1 472.572   2
  -4   2  11 10201.1 839.168   7
  -4   2  11 10975.6 446.094   5
   4  -2 -11 12910.0 685.717   7
   4   2 -11 11631.9 697.224   7
  -4  -2  11 13409.1 709.012   5
  -4  -2  11 12414.5 708.647   3
  -4  -2  10 9690.10 620.821   3
  -4  -2  10 11366.3 634.772   5
  -4   2  10 9605.07 377.095   5
   4  -2 -10 10676.9 611.692   7
   4   2 -10 10492.7 649.549   7
  -4   2  10 10794.9 823.244   7
  -4   2   9 5614.09 543.794   7
  -4   2   9 4704.33 231.292   5
   4   2  -9 5303.70 436.406   5
   4   2  -9 6013.17 468.279   7
  -4  -2   9 5803.05 446.861   7
  -4  -2   9 5688.12 447.150   5
  -4  -2   9 5572.37 456.474   3
   4  -2  -9 6198.92 451.848   7
  -4  -2   8 4347.83 403.840   7
   4   2  -8 4613.54 412.639   7
  -4  -2   8 5270.81 410.384   5
  -4   2   8 3732.30 173.034   5
   4   2  -8 4787.50 421.617   5
  -4   2   8 5082.85 488.969   7
  -4  -2   8 4987.90 425.160   3
   4  -2  -8 4966.13 433.784   7
  -4  -2   7 1722.95 265.065   7
   4   2  -7 2070.67 289.864   3
  -4   2   7 1383.94 254.746   7
   4   2  -7 1715.73 172.102   2
   4   2  -7 1373.49 245.796   5
   4   2  -7 1579.48 268.932   7
  -4  -2   7 1815.92 272.431   5
   4   2  -6 16071.5 526.650   2
   4  -2  -6 16393.8 553.295   2
  -4   2   6 16512.0 763.854   7
  -4  -2   6 16570.5 680.135   5
   4   2  -6 16042.0 698.457   3
   4   2  -6 15340.2 719.824   7
   4  -2  -5 138075. 2556.30   2
  -4  -2   5 136001. 2740.16   5
   4   2  -5 136471. 2853.75   7
   4   2  -5 133940. 2804.93   3
   4  -2  -4 59853.1 1317.87   2
   4   2  -4 60147.9 1538.47   7
  -4  -2   4 58929.9 1434.10   5
   4   2  -4 57376.6 1163.45   1
   4   2  -3 27635.7 706.711   1
  -4  -2   3 26700.6 851.975   5
   4   2  -3 28790.6 930.192   7
   4   2  -2 144610. 2620.77   1
  -4  -2   2 137337. 2749.98   5
   4  -2  -2 142421. 2426.21   5
   4   2  -2 137860. 2836.93   7
   4   2  -1 78027.7 1740.42   7
   4   2  -1 76692.9 1604.61   1
   4  -2  -1 73461.5 1445.39   5
   4  -2   0 45456.5 1070.10   3
   4   2   0 47229.8 1150.42   1
  -4   2   0 44175.4 1087.58   3
  -4  -2   0 42191.0 1117.58   1
   4  -2   0 44186.7 1007.05   5
   4   2   0 47164.5 1192.70   7
  -4   2  -1 183112. 3401.55   4
   4   2   1 193300. 3523.55   1
   4   2   1 189523. 3494.50   7
   4  -2   1 189014. 3355.64   3
   4   2   2 6202.81 385.211   1
  -4   2  -2 5974.53 326.249   4
   4   2   2 5653.45 339.603   7
  -4   2  -3 17177.5 577.077   4
   4   2   3 18743.1 727.301   1
   4   2   3 18058.6 601.397   7
   4   2   4 5097.34 378.543   1
   4   2   4 5180.36 295.193   7
   4  -2   4 4422.70 272.039   4
  -4  -2  -5 2429.74 182.769   4
  -4  -2  -5 2605.28 319.736   6
   4  -2   5 2109.91 203.735   4
   4   2   5 2606.07 205.512   7
   4   2   5 2859.13 322.340   1
   4  -2   5 2499.88 285.147   5
   4  -2   5 2532.21 160.214   6
   4  -2   6 2668.11 225.022   4
  -4  -2  -6 2199.93 171.549   4
   4   2   6 2725.34 321.369   1
   4   2   6 2133.78 184.340   7
  -4  -2  -6 2310.48 326.006   6
   4  -2   6 2123.31 173.265   6
   4  -2   6 2309.42 290.650   5
   4   2   7 119.770 136.290   1
   4  -2   7 13.7195 96.2447   6
  -4  -2  -7 24.0225 182.641   6
   4  -2   7 106.397 114.052   4
   4  -2   7-166.364 229.034   5
   4   2   7 109.123 67.7583   7
   4  -2   8 44727.0 1060.88   4
   4  -2   8 44685.4 1088.52   6
   4   2   8 40861.0 889.832   7
  -4  -2  -8 42117.2 1332.70   6
   4  -2   8 45184.3 1369.51   5
  -4  -2  -9 22.2392 189.961   6
   4  -2   9 254.876 143.414   6
   4   2   9 219.333 55.5627   7
   4  -2   9 239.719 178.029   5
   4  -2  10 7455.32 564.073   5
  -4  -2 -10 7314.80 568.054   6
   4  -2  10 7958.21 454.224   6
   4  -2  11 411.440 177.209   6
   4   2  11-46.3090 93.7665   4
   4  -2  11-1.74024 224.130   5
  -4  -2 -11 323.976 209.502   6
   4   2  12 49261.1 1111.33   4
  -4   2 -12 48874.9 1641.97   1
   4  -2  12 49878.1 1654.79   5
   4  -2  12 53484.4 1466.08   6
  -4  -2 -12 48565.8 1620.13   6
   4   2  13 49418.4 1125.83   4
   4  -2  13 48882.9 1688.56   5
  -4  -2 -13 49383.7 1678.71   6
  -4   2 -13 50596.8 1237.87   7
  -4   2 -13 48654.3 1654.18   1
   4   2  14 2687.65 221.730   4
  -4   2 -14 2833.11 247.155   7
  -4   2 -14 2088.44 341.002   1
   4  -2  14 2073.60 414.010   5
  -4   2 -15-15.8423 194.325   1
  -4   2 -15-70.3961 103.188   7
   4   2  15 198.838 123.870   4
   4  -2  15-204.194 306.482   5
   4   2  16 15331.6 563.532   4
  -4   2 -16 15088.6 881.901   1
   4  -2  16 15893.1 1002.45   5
   4   2  17 216.052 129.848   4
  -4   2 -17 63.8075 214.161   1
   4  -2  17 44.5344 320.204   5
  -4   2 -18 562.192 303.378   1
   4  -2  18 298.753 315.633   5
  -4   2 -19 6131.47 613.845   1
   4  -2  19 5722.26 699.600   5
   4  -2  20 8179.87 840.486   5
  -4   2 -20 8387.34 725.944   1
  -4   2 -21 1975.61 391.761   1
   4  -2  21 1705.51 498.525   5
   4  -2  22 8408.41 904.724   5
   4   2  22 6681.13 801.218   5
   4   2  23 3116.83 618.640   5
   4  -2  23 2440.51 602.485   5
   4   2  24 321.066 335.312   5
   4  -2  24 592.366 449.320   5
   4   2  25-146.700 351.080   5
   4  -2  25 334.722 410.044   5
   4   2  26 240.151 395.731   5
  -4  -4  26 171.040 432.688   5
  -4  -4  25 8612.95 928.742   5
  -4  -4  24 247.380 431.061   5
  -4  -4  23 4911.26 689.827   5
  -4  -4  22 4377.03 646.630   5
  -4  -4  21 83.4082 337.680   5
   4   4 -21 12.9305 287.122   7
  -4  -4  21 110.428 282.965   3
   4   4 -20 277.016 282.806   7
  -4  -4  20 1.62699 252.017   3
  -4  -4  20-139.594 335.946   5
   4   4 -19 913.863 320.618   7
  -4  -4  19 828.093 396.698   5
  -4  -4  19 1116.45 332.548   3
  -4  -4  18-98.0274 244.761   3
  -4  -4  18-727.341 370.223   5
   4   4 -18-382.518 256.343   7
  -4  -4  17 10555.8 833.861   5
  -4   4  17 10850.2 599.278   2
   4   4 -17 10283.2 778.555   7
  -4   4  16 20340.1 818.823   2
  -4  -4  16 17552.3 1048.26   5
   4   4 -16 19676.9 1070.04   7
  -4  -4  15 14003.7 897.344   5
  -4   4  15 16292.2 730.089   2
   4   4 -15 15102.0 924.719   7
  -4  -4  14 11618.5 817.188   5
  -4   4  14 10344.9 450.926   5
   4   4 -14 10625.0 777.403   7
  -4   4  14 12263.3 638.358   2
   4   4 -13 1249.24 333.113   7
  -4  -4  13 476.381 273.003   5
  -4   4  13 719.053 131.401   5
  -4   4  13 948.383 234.321   2
  -4  -4  12 313.541 248.361   5
  -4   4  12 428.598 196.631   2
   4   4 -12 41.8146 215.510   7
  -4   4  12 438.510 102.421   5
   4   4 -11 4923.80 525.950   7
  -4   4  11 4251.68 223.426   5
  -4   4  11 3794.54 215.681   5
  -4  -4  11 4382.80 492.455   5
  -4   4  11 5559.91 431.694   2
  -4  -4  10 27369.7 1137.67   5
   4   4 -10 29420.0 1233.65   7
  -4   4  10 30852.2 1040.90   2
  -4  -4   9 67225.7 1844.32   5
  -4   4   9 72899.0 1701.48   2
   4   4  -9 66411.9 1701.99   3
   4   4  -9 69951.4 1951.30   7
  -4  -4   8 31960.7 1189.36   5
   4   4  -8 31251.5 1025.95   2
   4   4  -8 32935.5 1261.68   7
   4   4  -8 34194.8 1115.93   3
   4   4  -7 3802.02 356.174   2
  -4   4   7 3199.48 162.218   5
   4   4  -7 4153.73 378.723   3
  -4  -4   7 3478.64 412.113   5
   4   4  -7 3700.98 436.466   7
  -4  -4   6 8354.25 583.322   5
  -4   4   6 9026.09 551.865   6
  -4   4   6 7426.05 277.373   5
   4   4  -6 8460.31 628.310   7
   4  -4  -6 8123.98 510.942   2
   4   4  -6 8462.15 513.354   2
  -4   4   5 161.462 174.778   6
  -4  -4   5 21.9939 186.427   5
   4  -4  -5 192.828 169.059   2
  -4   4   5-210.473 272.239   4
   4   4  -5-215.729 196.601   2
  -4   4   5-48.2197 73.0351   5
   4   4  -5-82.3842 234.298   7
   4   4  -4 41472.8 1252.55   2
  -4   4   4 41486.7 1341.39   4
   4  -4  -4 42328.2 968.180   5
  -4   4   4 40238.7 1166.63   6
  -4   4   4 41052.0 939.639   5
   4  -4  -4 44108.0 1295.43   2
  -4  -4   4 42037.3 1343.30   5
   4  -4  -3 186699. 3717.73   2
  -4  -4   3 187583. 3807.26   5
   4  -4  -3 185875. 3322.07   5
  -4   4   3 188495. 3800.68   4
  -4   4   3 189801. 3529.42   6
  -4   4   3 188085. 3332.51   5
   4   4  -3 184138. 3699.68   2
  -4   4   2 26840.0 1009.95   4
  -4  -4   2 27680.2 1025.32   5
   4  -4  -2 27705.8 984.882   2
  -4   4   2 26677.8 780.804   5
   4  -4  -2 27628.1 779.258   5
  -4   4   2 26973.8 820.653   6
  -4  -4   1 33994.5 1160.12   5
  -4   4   1 34713.3 1150.41   4
  -4   4   1 33645.7 878.262   6
   4  -4  -1 34881.8 1136.84   2
  -4   4   1 32938.5 938.095   5
   4  -4  -1 33512.2 925.624   5
  -4   4   0 3877.92 300.223   3
  -4  -4   0 4361.64 433.118   5
   4  -4   0 4303.20 324.459   5
  -4   4   0 4279.12 326.467   5
  -4   4   0 4096.36 392.337   4
   4  -4   0 4759.30 403.763   2
  -4   4  -1 81028.3 1951.06   4
   4  -4   1 84402.2 1928.91   4
  -4   4  -1 79168.4 1658.14   3
   4  -4   1 80846.3 1814.17   5
  -4   4  -1 76704.5 1830.92   5
  -4   4  -2 28706.3 727.092   3
   4  -4   2 31007.0 988.583   4
   4  -4   2 29733.7 945.969   5
  -4   4  -2 29269.1 964.080   5
  -4   4  -2 30140.3 1008.19   4
   4  -4   3 28995.2 970.890   4
   4   4   3 27822.6 1012.57   5
   4  -4   3 27207.6 961.999   5
  -4   4  -3 25788.1 958.811   5
   4   4   3 26869.6 1028.58   1
  -4  -4  -4 83342.4 1907.52   4
   4  -4   4 85471.9 1978.16   4
   4  -4   4 80973.4 1986.61   5
   4   4   4 83640.1 2075.43   5
  -4   4  -4 79834.1 2014.67   5
   4  -4   5 14182.2 669.412   4
   4  -4   5 14752.2 724.178   5
  -4  -4  -5 15092.3 648.592   4
  -4  -4  -5 14470.8 791.675   6
   4  -4   6 11799.0 626.923   4
  -4  -4  -6 12254.4 578.002   4
   4  -4   6 12102.5 679.884   5
  -4  -4  -6 12167.1 744.733   6
   4  -4   7 6034.19 437.586   4
  -4  -4  -7 6402.17 415.354   4
   4  -4   7 6507.64 505.745   5
  -4  -4  -7 7389.81 590.702   6
   4  -4   8 10391.6 578.266   4
  -4  -4  -8 10628.2 721.976   6
   4  -4   8 11217.1 691.091   5
   4  -4   9 47386.3 1383.52   4
   4  -4   9 48705.9 1583.58   5
  -4  -4  -9 46833.5 1606.85   6
   4  -4  10 369.974 193.412   4
  -4  -4 -10 484.329 265.613   6
   4  -4  10 165.632 223.557   5
   4  -4  10 455.348 144.790   6
   4  -4  11 35208.0 1395.92   5
  -4  -4 -11 35081.3 1435.29   6
   4  -4  12 8607.16 694.356   5
   4  -4  12 8597.13 500.570   6
  -4  -4 -12 7743.72 690.211   6
   4  -4  13 21183.6 1114.58   5
   4  -4  13 23483.3 894.515   6
  -4  -4 -13 21268.8 1149.77   6
   4   4  14 2228.02 265.783   7
   4  -4  14 2276.85 411.700   5
  -4  -4 -14 1995.64 438.756   6
   4  -4  15 4733.36 578.423   5
  -4  -4 -15 4537.75 602.966   6
   4  -4  16 2445.37 463.763   5
  -4   4 -16 2743.40 342.558   7
  -4   4 -16 2717.61 420.322   1
  -4  -4 -16 2237.54 453.865   6
  -4   4 -17 1932.50 378.413   1
  -4   4 -17 2616.75 347.163   7
   4  -4  17 1841.73 454.833   5
   4   4  17 1756.14 273.080   4
   4  -4  18 449.780 321.409   5
  -4   4 -18 40.8246 217.449   1
  -4   4 -19 428.754 275.197   1
   4  -4  19-419.145 417.915   5
   4  -4  20 224.365 295.205   5
   4  -4  21 7628.93 855.780   5
   4  -4  22 972.971 462.982   5
   4  -4  23 4406.82 762.083   5
   4  -4  24 1281.40 469.708   5
  -4   6  23-913.439 540.351   4
  -4  -6  23 467.482 407.224   5
  -4   6  22-586.565 483.876   4
  -4  -6  22-32.7069 410.318   5
  -4   6  21 564.136 400.200   4
   4   6 -21 707.886 348.435   7
  -4  -6  21 1184.11 498.163   5
  -4   6  20 503.066 460.346   4
  -4  -6  20-109.704 385.713   5
   4   6 -20 339.334 331.074   7
  -4   6  19 5457.90 745.527   4
  -4  -6  19 6698.49 776.493   5
   4   6 -19 5978.79 704.329   7
  -4   6  18 2212.22 572.778   4
  -4  -6  18 1450.53 423.277   5
   4   6 -18 1528.00 427.612   7
  -4   6  17 18885.1 957.686   2
   4   6 -17 15976.9 1103.61   7
  -4   6  17 17171.3 1165.86   4
  -4  -6  17 16245.0 1120.86   5
  -4   6  16 417.843 405.278   4
  -4   6  16 116.565 229.228   2
  -4  -6  16 6.92769 354.333   5
   4   6 -16-19.3498 289.676   7
   4   6 -15 15445.0 1048.48   7
  -4   6  15 15521.4 1041.51   4
  -4   6  15 15710.2 879.149   2
  -4  -6  15 15603.6 1045.21   5
  -4   6  14 5583.75 546.611   2
  -4   6  14 4429.64 598.842   4
  -4  -6  14 4686.90 594.468   5
   4   6 -14 4947.44 626.039   7
  -4   6  13 6460.78 586.061   2
  -4  -6  13 7551.00 735.010   5
  -4   6  13 7179.44 721.064   4
   4   6 -13 7988.15 752.587   7
  -4   6  12 14233.3 953.967   4
  -4  -6  12 13803.2 942.030   5
   4   6 -12 14951.9 1001.96   7
  -4   6  12 15264.3 874.323   2
  -4   6  11 677.449 308.441   4
  -4   6  11 309.340 110.190   5
  -4  -6  11-60.5566 306.311   5
  -4   6  11 331.202 252.422   2
   4   6 -11 234.188 290.363   7
  -4   6  10 7858.91 703.344   4
  -4  -6  10 7903.92 680.495   5
  -4   6  10 8323.95 652.387   2
  -4   6  10 7815.25 360.250   5
   4   6 -10 6751.39 511.600   3
   4   6 -10 6816.72 710.455   7
  -4   6   9 43582.6 1541.09   2
  -4   6   9 41089.7 1011.83   5
   4   6  -9 43368.3 1702.24   7
  -4  -6   9 39625.9 1575.24   5
   4   6  -9 40977.7 1356.88   3
  -4   6   9 39777.3 1581.45   4
  -4   6   8 150.150 251.239   4
   4   6  -8 25.7429 220.881   2
  -4   6   8 166.455 105.809   5
  -4  -6   8-264.389 240.282   5
   4   6  -8 356.229 235.583   7
   4   6  -8 179.978 184.262   3
   4   6  -7 52373.4 1707.89   2
  -4   6   7 55861.2 1865.93   4
  -4  -6   7 53732.9 1826.15   5
  -4   6   7 57295.1 1330.67   5
  -4  -6   6 17592.6 965.889   5
   4   6  -6 17548.0 907.056   2
  -4   6   6 18393.6 1002.55   4
  -4   6   6 18316.4 670.251   5
  -4  -6   5 3725.63 467.031   5
   4  -6  -5 4165.03 356.565   5
  -4   6   5 3911.28 527.307   4
  -4   6   5 4326.16 328.468   5
   4   6  -5 3591.71 433.872   2
  -4   6   4 32200.4 1333.05   4
   4   6  -4 29627.4 1237.67   2
   4  -6  -4 31680.8 1012.42   5
  -4   6   4 29728.7 967.919   5
   4  -6  -4 32376.1 1090.76   6
  -4  -6   4 30974.3 1286.19   5
  -4   6   3 12585.7 802.697   4
   4   6  -3 12183.1 770.736   2
  -4  -6   3 12630.7 809.784   5
   4  -6  -3 12382.2 598.755   5
  -4   6   3 12409.0 608.630   5
   4  -6  -3 13978.3 654.417   6
  -4   6   2 446.356 310.515   4
   4   6  -2 270.532 271.903   2
  -4   6   2 235.481 161.922   5
  -4  -6   2 81.3507 241.245   5
   4  -6  -2 326.967 154.003   5
   4  -6  -2 368.342 174.770   6
  -4   6   1 201.164 164.834   5
   4  -6  -1-77.4592 151.293   5
  -4   6   1 55.3333 258.492   4
   4  -6  -1 23.5154 124.254   6
  -4  -6   1 5.35405 256.121   5
   4  -6   0 126568. 2811.20   5
  -4   6   0 126406. 2876.93   5
  -4  -6   0 129761. 3130.96   5
   4  -6   0 136936. 2612.54   6
   4  -6   1 4470.90 412.986   5
   4  -6   1 4980.12 313.059   6
   4  -6   2 19414.9 867.065   5
  -4   6  -2 19294.5 635.294   3
   4  -6   2 19441.7 616.450   6
   4  -6   3 38449.5 1309.91   5
   4  -6   3 37343.9 913.467   6
  -4   6  -3 36866.3 875.509   3
   4  -6   4 45254.3 1457.91   5
  -4  -6  -4 44967.5 1563.65   6
   4  -6   4 40727.0 965.595   6
   4  -6   5 72310.3 1963.98   5
  -4  -6  -5 71454.6 2064.73   6
  -4  -6  -6 1733.50 401.495   6
   4  -6   6 1674.67 310.397   5
   4  -6   7 63406.3 1941.31   5
  -4  -6  -7 61917.8 2025.87   6
   4  -6   8 7908.53 645.619   5
  -4  -6  -8 7097.12 654.865   6
   4  -6   9 5282.93 548.462   5
  -4  -6  -9 6012.32 637.439   6
  -4  -6 -10 2072.51 476.123   6
   4  -6  10 2590.96 452.973   5
  -4  -6 -11 20.3349 254.379   6
   4  -6  11 543.644 268.642   5
  -4  -6 -12 142.590 336.672   6
   4  -6  12 147.397 298.094   5
  -4  -6 -13 2341.84 511.273   6
   4  -6  13 2462.34 488.629   5
   4  -6  14 2333.31 476.028   5
  -4  -6 -14 2206.19 489.934   6
  -4  -6 -15 8056.63 800.775   6
   4  -6  15 7992.17 788.155   5
   4  -6  16 11577.3 960.605   5
  -4  -6 -16 11879.1 976.321   6
   4  -6  17 2824.93 568.176   5
  -4  -6 -17 3134.03 564.635   6
   4  -6  18 1051.24 414.788   5
   4  -6  19 2384.29 530.342   5
   4  -6  20 3451.06 645.608   5
   4  -6  21 3791.63 648.320   5
  -4   8  22-63.5154 460.252   4
  -4   8  21 2973.08 715.819   4
   4   8 -21 2860.39 591.465   7
  -4   8  20 255.144 505.223   4
   4   8 -20 530.340 399.789   7
  -4   8  19-436.846 501.029   4
  -4  -8  19-234.028 415.077   5
   4   8 -19 55.2095 349.759   7
  -4  -8  18 10040.8 964.433   5
  -4   8  18 9666.40 1011.11   4
   4   8 -18 10888.8 1018.18   7
  -4  -8  17-29.7116 417.600   5
  -4   8  17 226.845 486.463   4
   4   8 -17-206.998 323.010   7
  -4  -8  16 12032.2 1037.32   5
  -4   8  16 9154.88 959.894   4
   4   8 -16 12024.2 1059.36   7
  -4   8  15 3274.87 598.297   4
   4   8 -15 4784.19 716.579   7
  -4  -8  15 4995.78 712.123   5
  -4   8  14 16.1683 437.483   4
  -4  -8  14-7.05976 289.115   5
   4   8 -14 844.445 426.888   7
  -4  -8  13 1558.30 428.392   5
  -4   8  13 2291.88 549.066   4
   4   8 -13 1618.00 462.781   7
  -4  -8  12 2536.67 514.020   5
  -4   8  12 2424.41 584.736   4
   4   8 -12 1832.62 534.589   7
   4   8 -11 10267.3 951.182   7
  -4   8  11 9861.80 916.609   4
  -4  -8  11 9868.31 874.545   5
  -4   8  10 204.990 309.636   4
   4   8 -10 416.128 329.235   7
  -4  -8  10 170.203 272.659   5
  -4  -8   9 360.605 311.645   5
  -4   8   9 161.457 327.248   4
  -4   8   8 10259.1 881.527   4
  -4  -8   8 11012.3 895.852   5
  -4   8   7 1763.98 432.296   4
  -4  -8   7 2575.75 480.625   5
   4   8  -7 2620.78 473.529   2
  -4   8   6 4589.60 642.952   4
  -4  -8   6 4386.81 584.590   5
   4   8  -6 5479.91 628.108   2
  -4   8   5 15837.1 1061.50   4
   4  -8  -5 14169.0 811.694   5
  -4  -8   5 13464.0 965.514   5
   4   8  -5 14079.0 951.863   2
   4  -8  -5 14371.3 816.326   6
   4  -8  -4-25.3187 191.778   5
   4   8  -4-158.378 261.960   2
  -4  -8   4-96.2412 265.574   5
   4  -8  -4-333.067 232.996   6
   4   8  -3 1387.84 387.518   2
   4  -8  -3 1507.68 307.919   5
  -4  -8   3 1277.96 393.714   5
   4  -8  -3 1705.43 314.909   6
   4   8  -2 24079.1 1296.55   2
  -4  -8   2 23260.5 1267.17   5
   4  -8  -2 23502.5 1044.17   5
   4  -8  -2 27262.5 1034.93   6
  -4  -8   1 298.700 278.871   5
   4   8  -1 293.938 325.942   2
   4  -8  -1 137.149 205.498   5
   4  -8  -1-74.0236 176.979   6
  -4  -8   0 6542.41 686.885   5
   4  -8   0 5978.67 541.196   5
   4   8   0 6591.71 689.276   2
   4  -8   0 6878.13 471.958   6
   4  -8   1 17800.8 940.849   5
   4   8   1 19942.9 1193.35   2
   4  -8   1 19030.4 776.002   6
   4   8   2 18259.9 1143.80   2
  -4   8  -2 17040.9 664.342   3
   4  -8   2 16843.9 923.923   5
   4  -8   2 17363.7 700.766   6
   4   8   3 10282.6 880.657   2
  -4   8  -3 8997.07 404.171   3
   4  -8   3 9100.31 690.436   5
  -4  -8  -3 8371.71 741.278   6
   4  -8   3 8840.91 467.700   6
  -4  -8  -4 3141.55 481.158   6
   4   8   4 3095.38 548.934   2
   4  -8   4 2763.58 433.097   5
   4  -8   4 3007.99 280.175   6
  -4  -8  -5 5251.84 619.403   6
   4  -8   5 5578.73 583.159   5
   4   8   5 6674.45 721.588   2
   4  -8   5 5591.80 355.853   6
   4  -8   6 21649.6 1158.92   5
  -4  -8  -6 20996.1 1188.99   6
   4  -8   7 7791.04 711.563   5
  -4  -8  -7 8226.08 767.143   6
   4   8   7 8759.90 858.940   2
   4  -8   8 44445.2 1780.44   5
  -4  -8  -8 42661.5 1808.33   6
  -4  -8  -9 4988.72 661.326   6
   4   8   9 5495.87 686.843   2
   4  -8   9 4336.97 560.287   5
  -4  -8 -10-254.276 358.662   6
   4  -8  10 140.653 247.545   5
  -4  -8 -11 309.437 296.141   6
   4  -8  11 169.270 339.448   5
   4  -8  12 10717.4 907.662   5
  -4  -8 -12 10990.8 944.981   6
   4  -8  13 12926.1 1000.65   5
  -4  -8 -13 13276.5 1069.50   6
   4  -8  14 2868.18 540.719   5
  -4  -8 -14 2776.14 564.954   6
   4  -8  15 420.776 376.369   5
  -4  -8 -15 742.281 387.936   6
  -4  -8 -16 1372.74 463.352   6
   4  -8  16 1053.95 455.507   5
   4  -8  17 522.838 441.227   5
  -4  -8 -17 80.1929 372.202   6
  -4  -8 -18-421.590 450.020   6
   4  -8  18-122.802 427.136   5
  -4  10  17-508.099 461.890   4
  -4  10  16 24339.9 1641.37   4
   4  10 -16 26144.3 1743.22   7
  -4  10  15 1747.67 633.609   4
   4  10 -15 2584.58 653.878   7
  -4  10  14 2489.79 607.116   4
  -4 -10  14 3557.11 679.414   5
   4  10 -14 2929.30 647.222   7
  -4  10  13 1247.44 593.021   4
  -4 -10  13 708.092 395.331   5
   4  10 -13 1213.30 553.704   7
  -4  10  12 435.586 422.843   4
   4  10 -12 551.453 490.541   7
  -4 -10  12-3.19525 354.630   5
  -4 -10  11 1425.35 523.238   5
   4  10 -11 794.832 473.050   7
  -4 -10  10 13212.5 1103.92   5
  -4 -10   9-593.706 354.324   5
  -4 -10   8 21494.0 1384.48   5
  -4 -10   7 768.460 451.127   5
  -4 -10   6 1458.21 457.451   5
   4 -10  -5 649.606 293.064   6
  -4 -10   5 483.937 368.687   5
   4  10  -5 418.637 406.408   2
  -4 -10   4-78.7973 355.370   5
   4 -10  -4-37.4930 230.223   5
   4  10  -4 495.567 415.558   2
   4 -10  -4-257.301 263.957   6
   4 -10  -3 393.141 275.316   5
  -4 -10   3-461.590 394.836   5
   4  10  -3-522.632 428.374   2
   4 -10  -3-114.901 218.230   6
  -4 -10   2 798.694 458.572   5
   4 -10  -2 762.820 313.626   5
   4  10  -2 620.334 436.745   2
  -4 -10   1-89.7617 367.109   5
   4  10  -1-349.346 405.515   2
   4 -10  -1-43.9368 236.783   5
   4 -10   0 6385.66 657.141   5
   4  10   0 6732.73 822.325   2
  -4 -10   0 6647.05 719.776   6
   4  10   1-329.712 466.424   2
   4 -10   1 248.038 270.372   5
  -4 -10  -1 388.650 356.492   6
   4  10   2 2162.98 559.648   2
  -4 -10  -2 1073.06 394.570   6
   4 -10   2 1549.44 395.613   5
  -4 -10  -3 879.985 353.854   6
   4  10   3 1636.99 535.479   2
   4 -10   3 995.321 359.809   5
   4 -10   4 19147.6 1156.47   5
  -4 -10  -4 17948.6 1158.05   6
  -4 -10  -5 1054.62 383.735   6
   4 -10   5 699.920 358.137   5
   4  10   5 1147.95 498.559   2
   4 -10   6 42354.5 1829.06   5
  -4 -10  -6 42199.7 1875.75   6
  -4 -10  -7 997.628 439.980   6
   4  10   7 568.625 367.840   2
   4 -10   7 220.055 345.948   5
  -4 -10  -8 1904.25 513.087   6
   4  10   8 1260.76 569.516   2
   4 -10   8 1713.32 473.982   5
  -4 -10  -9 3800.23 646.772   6
   4  10   9 3733.15 667.477   2
   4 -10   9 3694.99 641.092   5
  -4 -10 -10 92.1633 375.388   6
   4  10  10 38.0921 455.778   2
   4 -10  10 438.898 421.454   5
  -4 -10 -11-180.294 402.267   6
   4  10  11-351.841 390.309   2
   4 -10  11 803.959 449.365   5
  -4 -10 -12 93.5253 383.741   6
   4 -10  12 175.519 328.663   5
   4  10  12-370.126 502.254   2
  -4 -10 -13 2552.13 540.261   6
   4 -10  13 2409.19 546.410   5
   4  10  14 6380.06 922.769   2
   4 -10  14 4524.12 703.641   5
  -4 -10 -14 5424.21 761.830   6
   4  10  15 208.713 473.697   2
   4  10  16 4570.43 830.417   2
   4  10  17-300.577 486.417   2
  -4 -12   6 572.703 442.833   5
  -4 -12   5-690.509 472.286   5
  -4 -12   4-569.143 465.475   5
  -4 -12   3 75.9070 312.603   6
  -4 -12   3 525.952 476.999   5
   4  12  -2 2808.69 682.024   2
  -4 -12   2 915.864 389.215   6
  -4 -12   1 469.127 381.906   6
   4  12  -1 570.267 512.389   2
  -4 -12   0 4097.97 652.456   6
   4  12   0 6482.15 922.993   2
   4 -12   1 266.319 326.762   5
  -4 -12  -1 542.698 403.152   6
   4  12   1 24.5739 512.035   2
  -4 -12  -2-463.072 387.944   6
   4 -12   2 417.021 285.919   5
   4  12   2 456.462 520.204   2
  -4 -12  -3 235.931 296.527   6
   4 -12   3-72.0447 310.694   5
  -4 -12  -4 2075.03 518.415   6
   4 -12   4 1680.53 474.141   5
  -4 -12  -5 8417.83 901.801   6
   4 -12   5 6274.59 796.373   5
  -4 -12  -6-192.469 371.837   6
   4 -12   6 184.644 384.100   5
  -4 -12  -7 6729.09 811.744   6
   4 -12   7 5569.09 770.881   5
  -4 -12  -8 2715.03 553.403   6
   4 -12   8 2717.65 591.271   5
  -5  -1  27 1483.39 555.543   3
  -5  -1  26 592.390 449.022   3
  -5   1  26 1156.19 544.599   3
  -5  -1  25 2669.06 638.716   3
  -5   1  25 2310.86 673.869   3
  -5  -1  24 796.677 327.235   5
  -5   1  24 776.346 483.134   3
  -5  -1  24 1164.42 444.254   3
  -5  -1  23 261.160 392.522   3
  -5   1  23 390.247 360.466   3
  -5  -1  23 243.440 315.823   5
  -5   1  22 1650.63 565.127   3
  -5  -1  22 1099.50 343.758   5
  -5  -1  22 1825.05 481.553   3
  -5  -1  21 16117.2 1009.13   5
  -5   1  21 15932.6 888.041   5
  -5  -1  21 16116.1 1168.43   3
   5   1 -21 14547.1 1180.49   7
  -5   1  21 14950.3 1196.12   3
   5  -1 -21 17370.8 1045.21   7
  -5   1  20 16699.2 1257.16   3
  -5  -1  20 16877.6 1005.56   5
  -5   1  20 16232.8 875.459   5
  -5  -1  20 16201.4 1155.05   3
   5   1 -20 13596.4 1144.23   7
   5  -1 -20 15944.5 1000.61   7
  -5   1  19 12730.6 752.094   5
  -5   1  19 13662.7 1102.90   3
   5  -1 -19 13574.4 916.252   7
   5   1 -19 11888.6 1038.43   7
  -5  -1  19 13892.5 1042.87   3
  -5  -1  19 13065.8 870.253   5
  -5  -1  18 55498.8 1825.52   5
  -5   1  18 53300.1 1632.26   5
   5  -1 -18 54712.0 1967.54   7
   5   1 -18 55876.0 2326.13   7
  -5  -1  18 53621.7 2048.40   3
  -5   1  17 791.952 212.721   1
   5  -1 -17 1010.40 303.875   7
  -5   1  17 841.335 234.807   5
  -5  -1  17 850.160 296.395   5
  -5  -1  17 923.337 405.160   3
   5   1 -17 1306.42 430.335   7
  -5  -1  16 11550.7 733.488   5
  -5   1  16 11547.1 638.288   5
   5   1 -16 9913.06 954.473   7
  -5  -1  16 11183.6 852.943   3
   5  -1 -16 11828.1 824.697   7
  -5   1  16 10890.3 612.693   1
  -5  -1  15 3598.83 424.545   5
   5   1 -15 3568.13 576.463   7
  -5  -1  15 4152.02 516.468   3
  -5   1  15 3980.82 364.469   1
   5  -1 -15 4200.10 494.269   7
  -5   1  15 4371.19 377.776   5
  -5  -1  14 503.271 229.394   5
   5   1 -14 420.294 307.055   7
   5  -1 -14 439.962 234.657   7
  -5   1  14 625.202 182.749   5
  -5  -1  14 207.241 245.362   3
  -5  -1  13 84070.9 2093.23   5
  -5   1  13 82033.0 1858.68   5
   5   1 -13 81093.4 2561.60   7
   5  -1 -13 80107.1 2373.84   7
  -5  -1  13 80138.3 2313.21   3
   5   1 -12 24178.8 1224.22   7
  -5  -1  12 24884.3 954.209   5
  -5   1  12 24554.9 801.814   5
   5   1 -12 25321.0 968.977   5
   5  -1 -12 24913.4 1170.90   7
  -5  -1  12 23429.9 1095.30   3
  -5  -1  11 67013.4 1714.68   5
  -5   1  11 65720.7 1488.35   5
  -5  -1  11 65552.0 1931.35   3
   5  -1 -11 67364.0 2046.27   7
   5   1 -11 66292.7 1704.06   5
   5   1 -11 63107.9 2027.28   7
  -5  -1  10 64495.0 1607.85   5
  -5   1  10 62646.9 1367.12   5
   5   1 -10 65104.6 1618.90   5
   5   1 -10 63730.8 1935.79   7
  -5  -1  10 60501.8 1806.05   3
   5  -1 -10 60678.8 1917.42   7
   5  -1  -9 2555.27 197.830   5
   5   1  -9 2525.41 278.669   5
  -5   1   9 2456.58 198.511   5
   5   1  -9 2349.60 357.698   7
  -5  -1   9 2974.53 306.374   5
   5  -1  -9 2580.24 409.944   7
  -5   1   9 2857.41 452.462   7
  -5  -1   9 2404.47 335.212   7
  -5  -1   9 2464.16 345.880   3
   5   1  -8 1604.48 107.585   2
  -5   1   8 2409.89 179.742   5
   5  -1  -8 2003.37 167.888   5
   5  -1  -8 2198.94 382.556   7
  -5  -1   8 1952.30 296.407   7
  -5  -1   8 2595.26 354.288   3
  -5  -1   8 2176.38 267.562   5
   5   1  -8 2333.54 268.694   5
  -5   1   8 2393.93 431.564   7
   5   1  -8 2375.10 358.286   7
   5  -1  -7 17603.0 478.597   2
  -5   1   7 17514.5 488.591   5
  -5  -1   7 19306.3 694.090   5
   5   1  -7 19607.6 713.977   5
   5  -1  -7 17194.9 482.571   5
   5  -1  -7 16004.4 859.504   7
   5   1  -7 18897.0 826.671   3
  -5  -1   7 18843.8 841.239   7
  -5  -1   7 17866.2 812.067   3
   5   1  -7 18033.0 841.963   7
  -5   1   7 18894.1 1027.00   7
   5  -1  -6 20579.1 933.421   7
  -5   1   6 22578.0 544.792   5
  -5  -1   6 22190.5 736.376   5
   5   1  -6 22979.4 769.021   5
   5  -1  -6 20571.5 528.011   5
   5   1  -6 23736.1 916.670   7
   5   1  -6 24221.3 918.460   3
  -5  -1   5 38593.9 1004.31   5
   5   1  -5 40316.4 1036.42   5
   5  -1  -5 33405.4 753.061   5
   5  -1  -5 35567.4 1238.09   7
   5   1  -5 37845.2 1179.93   3
   5   1  -5 36402.4 1168.68   7
  -5  -1   4 33520.7 914.955   5
   5  -1  -4 31201.5 715.398   5
   5   1  -4 34373.3 932.438   5
   5  -1  -4 33643.9 1051.12   3
   5  -1  -4 31160.3 1117.45   7
   5   1  -4 31488.1 1064.09   3
   5   1  -4 32239.1 1059.79   7
   5  -1  -3 41168.6 1269.89   7
   5   1  -3 39848.2 1184.96   7
   5  -1  -3 42858.3 1204.56   3
   5   1  -2 10838.5 538.260   7
   5  -1  -2 11632.7 556.791   3
   5  -1  -2 10833.4 579.283   7
   5   1  -1 22193.0 782.622   7
   5  -1  -1 25784.0 865.953   3
   5  -1  -1 24027.3 853.835   7
  -5  -1   1 23508.4 779.513   1
   5   1   0 2164.11 227.465   7
  -5  -1   0 1789.86 224.247   1
   5  -1   0 2264.92 257.785   7
   5  -1   1 51015.7 1284.36   7
   5   1   1 50085.0 1238.08   7
   5   1   2 125947. 2479.58   7
  -5  -1  -2 130129. 2520.97   7
   5   1   3 87416.9 1793.06   7
  -5  -1  -3 83578.7 1764.92   7
  -5   1  -3 86370.2 1816.22   7
  -5  -1  -4 147091. 2723.69   7
  -5   1  -4 146003. 2594.86   4
  -5   1  -4 148680. 2804.57   7
   5   1   4 155249. 2813.62   7
  -5   1  -4 149049. 2663.91   6
  -5   1  -5 104952. 1868.60   4
  -5  -1  -5 100043. 1941.08   7
  -5   1  -5 101760. 2045.08   7
   5   1   5 107444. 2090.76   7
  -5   1  -5 104022. 1981.95   6
  -5  -1  -5 99846.4 2236.68   6
   5   1   6 21859.0 659.364   7
  -5   1  -6 19462.5 623.481   7
  -5   1  -6 20258.4 649.994   6
  -5  -1  -6 19233.4 770.394   6
  -5   1  -7 11088.5 426.856   7
  -5   1  -7 11069.8 486.064   6
  -5  -1  -7 9475.23 543.148   6
   5  -1   7 10412.3 484.193   6
  -5   1  -8 64248.5 1368.03   7
  -5   1  -8 63929.5 1536.83   6
  -5  -1  -8 65334.6 1686.60   6
   5  -1   8 66522.5 1557.19   6
  -5  -1  -9-54.2024 195.722   6
  -5   1  -9 210.360 85.9336   7
   5  -1   9 112.245 59.0432   4
  -5  -1 -10 40948.8 1472.25   1
  -5  -1 -10 40282.5 1318.21   6
  -5   1 -10 42979.6 939.956   7
  -5   1 -10 41591.9 1506.29   1
   5  -1  10 36767.6 816.719   4
   5  -1  10 40297.6 1223.36   6
   5  -1  11 9854.91 343.047   4
  -5   1 -11 10634.7 377.367   7
  -5  -1 -11 9801.46 708.822   1
   5  -1  11 11201.7 611.309   6
  -5  -1 -11 11393.0 679.893   6
  -5   1 -11 11400.1 762.401   1
  -5   1 -12 2924.08 183.665   7
  -5  -1 -12 3439.73 457.365   1
  -5   1 -12 3055.94 182.051   7
  -5  -1 -12 3642.34 426.433   6
  -5   1 -12 3676.54 446.254   1
   5  -1  12 3004.11 193.052   4
  -5   1 -13 433.008 222.949   1
  -5   1 -13 117.539 53.2703   7
  -5   1 -13 185.650 54.9789   7
  -5  -1 -13 620.353 301.847   1
  -5   1 -14 668.036 269.811   1
  -5  -1 -14 792.626 277.508   1
   5   1  14 620.991 71.7519   4
   5  -1  15 7999.93 687.718   5
  -5   1 -15 7417.14 640.775   1
  -5  -1 -15 7805.80 699.700   1
  -5   1 -16 20173.7 1076.68   1
   5  -1  16 19961.9 1110.64   5
  -5   1 -17 329.999 308.826   1
   5  -1  17 48.0838 306.508   5
  -5   1 -18 28690.0 1355.48   1
   5  -1  18 28686.3 1422.63   5
  -5   1 -19 335.323 262.085   1
   5  -1  19-95.4863 328.392   5
   5  -1  20 8024.94 857.811   5
  -5   1 -20 8481.17 764.843   1
   5   1  21 4509.89 662.401   5
   5  -1  21 5303.63 724.826   5
   5  -1  22 1392.81 449.168   5
   5   1  22 1300.07 456.524   5
   5  -1  23 641.026 430.533   5
   5   1  23 1170.63 469.076   5
   5   1  24 1520.63 514.260   5
   5  -1  24 806.545 426.769   5
   5   1  25-486.599 409.281   5
   5  -1  25 21.1686 306.514   5
   5  -1  26 4438.34 779.948   5
   5   1  26 3265.06 690.846   5
   5   1  27 524.404 441.483   5
  -5  -3  26 2569.89 611.393   5
  -5  -3  25 593.957 334.712   5
  -5  -3  24 2864.69 548.231   3
  -5  -3  24 4586.53 690.475   5
  -5  -3  23 3181.15 578.185   3
  -5  -3  23 2565.62 534.679   5
  -5  -3  22 822.331 374.152   5
  -5  -3  22 413.544 318.195   3
   5   3 -22 609.351 444.587   7
   5   3 -21 5853.77 818.201   7
  -5  -3  21 5241.61 672.624   3
  -5  -3  21 5803.84 689.936   5
  -5  -3  20 8943.68 823.089   5
   5   3 -20 8445.56 884.220   7
  -5  -3  20 9999.21 862.523   3
  -5  -3  19 28994.3 1409.78   5
   5   3 -19 27474.1 1490.52   7
  -5  -3  19 28147.0 1388.64   3
   5   3 -18 7273.79 729.992   7
  -5  -3  18 8418.26 735.472   5
  -5  -3  18 8751.95 767.154   3
  -5  -3  17 35008.6 1479.49   5
  -5   3  17 32607.5 1015.15   5
   5   3 -17 33925.5 1533.69   7
  -5  -3  17 35070.1 1495.71   3
  -5   3  16 2589.82 258.028   5
  -5  -3  16 3705.88 509.871   5
   5   3 -16 3586.48 500.282   7
  -5  -3  16 2735.39 458.157   3
   5   3 -15 6189.08 610.693   7
  -5  -3  15 6055.45 591.525   5
  -5  -3  15 6620.78 617.925   3
  -5   3  15 5862.88 351.161   5
  -5  -3  14 103.420 224.261   5
  -5   3  14 130.894 103.510   5
  -5  -3  14-173.973 252.387   3
   5   3 -14 232.482 212.198   7
  -5   3  13 3907.34 238.922   5
   5   3 -13 4100.24 469.914   7
  -5  -3  13 4424.92 473.367   5
  -5  -3  12 13845.0 782.879   5
   5   3 -12 14099.2 840.432   7
  -5  -3  11 2451.95 375.448   5
  -5   3  11 1770.61 116.358   5
   5   3 -11 2928.76 417.293   7
   5   3 -10 107133. 2690.76   7
  -5  -3  10 107516. 2581.33   5
  -5  -3   9 69281.5 1889.25   5
   5   3  -9 70417.7 1590.54   2
   5   3  -9 68388.1 1992.12   7
   5   3  -9 67906.3 1884.58   3
   5   3  -8 1290.67 254.636   3
   5   3  -8 1656.85 216.841   2
  -5  -3   8 1776.99 322.438   5
   5   3  -8 1473.43 319.050   7
   5  -3  -7 21967.4 775.899   2
   5   3  -7 21366.9 739.755   2
  -5  -3   7 21514.6 907.600   5
   5   3  -7 21640.0 912.356   3
   5   3  -7 22163.6 987.158   7
   5   3  -6 6218.39 385.738   2
   5  -3  -6 6066.43 397.759   2
  -5  -3   6 6271.56 486.467   5
   5   3  -6 5599.78 449.891   3
   5   3  -6 5760.99 521.284   7
  -5   3   6 5392.56 487.414   7
   5   3  -6 5778.29 272.525   1
   5   3  -5 447.369 215.227   7
  -5  -3   5 619.228 245.208   5
   5  -3  -5 607.554 185.619   2
   5   3  -5 583.702 124.564   1
  -5   3   4 3326.00 378.715   3
   5   3  -4 3693.54 263.844   1
  -5  -3   4 4100.43 396.256   5
   5  -3  -4 3461.56 312.045   2
   5  -3  -4 2510.30 131.925   5
   5   3  -4 3063.11 397.451   7
  -5  -3   3 77696.3 1898.96   5
   5   3  -3 78874.6 1680.27   1
   5  -3  -3 76471.8 1437.51   5
  -5   3   3 72540.3 1847.74   3
  -5   3   3 75300.0 1692.63   6
   5   3  -3 77966.0 1989.98   7
  -5   3   2 9047.34 514.877   3
  -5  -3   2 9878.23 565.621   5
   5  -3  -2 9822.67 369.136   5
   5   3  -2 9529.16 585.242   7
   5   3  -2 10009.0 478.908   1
  -5   3   2 9878.80 425.086   6
   5   3  -1 4776.63 351.004   1
  -5   3   1 4472.06 348.309   3
   5  -3  -1 4468.35 268.988   5
   5   3  -1 4562.32 399.309   7
  -5   3   1 4490.60 250.160   6
  -5   3   0 78878.9 1824.97   4
   5   3   0 81121.8 1836.07   1
   5  -3   0 77194.2 1637.66   5
   5   3   0 78571.7 1888.85   7
  -5   3   0 77828.0 1721.92   3
  -5   3   0 73137.2 1429.84   6
  -5   3  -1 92071.5 2082.96   4
   5   3   1 98243.0 2182.66   1
   5  -3   1 95704.3 2003.47   5
   5   3   1 95385.9 2159.93   7
  -5   3  -2 32294.9 984.490   4
   5   3   2 33070.1 1088.53   1
   5  -3   2 31085.2 839.010   3
   5   3   2 31922.6 1017.03   7
   5  -3   2 31658.5 961.040   5
  -5   3  -3 133180. 2684.59   4
   5   3   3 139156. 2916.62   1
   5  -3   3 133455. 2744.74   5
   5  -3   3 135226. 2508.54   3
   5   3   3 129875. 2724.54   7
  -5   3  -4 12963.2 575.202   4
   5  -3   4 12516.7 552.069   4
   5   3   4 13840.0 715.900   1
   5  -3   4 13007.7 627.331   5
   5  -3   4 12888.8 488.449   3
   5   3   4 11954.3 554.213   7
  -5  -3  -5 92432.9 1924.90   4
   5  -3   5 97491.1 2013.28   4
   5  -3   5 92823.5 2171.43   5
   5   3   5 88769.7 1977.04   7
  -5  -3  -5 90048.4 2295.93   6
  -5  -3  -6 656.978 277.634   6
   5  -3   6 559.263 83.2612   6
  -5  -3  -6 513.176 143.536   4
   5  -3   6 489.055 174.760   4
   5   3   6 584.651 163.285   7
   5  -3   6 1158.52 287.242   5
   5  -3   7 42284.3 1119.22   4
   5  -3   7 39388.3 1297.41   5
  -5  -3  -7 40208.6 1009.18   4
   5   3   7 38711.0 1031.55   7
   5  -3   7 37277.1 878.105   6
  -5  -3  -7 40531.5 1373.44   6
   5  -3   8 59744.9 1447.88   4
   5  -3   8 56812.0 1691.62   5
   5   3   8 56508.7 1319.94   7
   5  -3   8 59064.8 1276.30   6
  -5  -3  -8 58268.1 1754.58   6
   5  -3   9 24229.2 738.131   6
   5  -3   9 23397.6 1027.77   5
   5   3   9 23002.5 689.488   7
   5  -3   9 24960.0 843.251   4
  -5  -3  -9 22279.4 1029.52   6
  -5  -3 -10 885.853 288.488   6
   5  -3  10 939.412 174.055   6
   5  -3  10 791.344 191.566   4
   5   3  10 894.222 128.436   7
   5  -3  10 915.183 264.120   5
  -5  -3 -11 2535.74 405.585   6
   5  -3  11 1904.81 253.283   6
   5  -3  11 1894.23 249.443   4
   5  -3  11 1413.58 328.017   5
   5   3  11 1749.36 152.822   7
   5  -3  12 13497.3 616.458   4
   5  -3  12 13427.5 824.167   5
   5   3  12 11637.0 427.160   7
   5   3  12 10756.5 345.196   7
  -5  -3 -12 12996.7 836.648   6
   5  -3  12 13906.4 641.496   6
   5  -3  13 602.302 187.788   4
   5  -3  13 727.618 209.278   6
   5  -3  13 728.059 312.366   5
  -5  -3 -13 486.106 266.969   6
   5  -3  14 8772.23 740.043   5
  -5  -3 -14 7520.91 692.772   6
   5  -3  14 8179.06 489.524   4
  -5   3 -15 159.507 248.753   1
   5  -3  15 440.369 284.297   5
  -5  -3 -15 480.991 292.453   6
   5  -3  16 6292.47 653.585   5
  -5   3 -16 6190.41 428.023   7
  -5   3 -16 5589.25 590.897   1
  -5   3 -17 31370.0 1425.58   1
   5  -3  17 32961.5 1535.44   5
  -5   3 -18 11097.0 825.021   1
   5  -3  18 10397.3 905.294   5
  -5   3 -19 1158.88 325.289   1
   5  -3  19 1357.62 450.477   5
  -5   3 -20 1708.54 388.994   1
   5  -3  20 1366.27 452.740   5
   5  -3  21 1260.81 467.707   5
   5  -3  22 1122.54 485.893   5
   5  -3  23 22.8610 360.567   5
   5  -3  24 1990.56 538.982   5
   5   3  24 620.272 428.608   5
   5   3  25 537.444 437.602   5
   5   3  26 983.629 525.172   5
  -5  -5  25 4237.53 741.963   5
  -5  -5  24 585.659 457.110   5
  -5  -5  23 3833.90 663.389   5
   5   5 -22 3471.66 588.507   7
  -5  -5  22 3838.83 620.318   5
  -5  -5  21 5360.76 695.971   5
   5   5 -21 5116.38 664.112   7
  -5  -5  20 6715.23 755.843   5
   5   5 -20 6376.30 718.952   7
  -5  -5  19 11095.9 943.453   5
   5   5 -19 12257.3 958.444   7
   5   5 -18 936.350 375.738   7
  -5  -5  18 606.416 394.945   5
  -5  -5  17 128.893 298.699   5
   5   5 -17 337.105 288.574   7
  -5  -5  16 6293.46 692.194   5
   5   5 -16 5432.27 640.548   7
   5   5 -15-382.287 306.507   7
  -5  -5  15-5.91754 245.002   5
  -5  -5  14 40928.8 1652.42   5
   5   5 -14 42742.0 1722.71   7
  -5  -5  13 1651.80 402.454   5
   5   5 -13 2189.42 402.516   7
  -5  -5  12 1224.12 376.401   5
   5   5 -12 1353.57 348.307   7
  -5  -5  11 80565.3 2241.95   5
   5   5 -11 82091.5 2371.88   7
   5   5 -10 362.984 94.7940   1
  -5  -5  10 535.058 263.264   5
   5   5 -10 366.360 289.079   7
  -5  -5   9 69046.5 2078.50   5
   5   5  -9 69487.9 1874.75   2
   5   5  -9 69655.1 2180.93   7
   5   5  -9 66940.5 1485.79   1
  -5   5   8 13011.7 818.334   4
   5   5  -8 13391.8 705.752   2
  -5  -5   8 13213.1 803.956   5
   5   5  -8 12452.8 850.436   7
   5   5  -8 12833.9 727.075   3
   5   5  -7 12597.2 698.905   2
  -5  -5   7 12836.3 790.996   5
  -5   5   7 11974.4 382.929   5
   5   5  -7 13769.7 870.894   7
  -5   5   7 12629.2 791.151   4
   5   5  -7 11337.7 691.891   3
  -5   5   6 8188.41 669.540   4
  -5  -5   6 8530.37 641.543   5
  -5   5   6 8959.01 357.819   5
   5   5  -6 8445.71 582.701   2
   5   5  -6 9359.49 722.588   7
   5   5  -5 29546.2 1282.07   7
   5   5  -5 30052.1 1131.91   2
  -5   5   5 29687.1 1225.94   4
   5  -5  -5 32411.7 866.092   5
  -5  -5   5 29318.5 1221.86   5
  -5   5   5 29984.9 1072.80   6
  -5   5   5 31062.0 823.293   5
   5   5  -4 10930.6 667.511   2
  -5   5   4 10942.4 580.645   6
  -5  -5   4 10441.2 699.392   5
   5  -5  -4 11162.0 466.702   5
   5   5  -4 10245.2 745.631   7
  -5   5   4 10430.8 457.321   5
  -5   5   4 11379.3 738.440   4
  -5  -5   3 46223.8 1538.45   5
   5  -5  -3 45193.4 1147.91   5
  -5   5   3 45160.1 1171.31   5
  -5   5   3 46288.0 1534.42   4
  -5   5   3 44725.7 1267.81   6
   5   5  -3 45766.5 1465.58   2
  -5   5   2 8994.81 648.577   4
  -5  -5   2 7767.90 618.666   5
   5  -5  -2 7662.53 431.119   5
  -5   5   2 8083.27 449.548   5
  -5   5   2 8410.74 448.148   6
  -5  -5   1 22657.4 1029.15   5
   5  -5  -1 24119.1 814.214   5
  -5   5   1 22005.8 822.737   5
  -5   5   1 22679.5 1013.50   4
  -5   5   1 22997.0 857.415   3
  -5   5   0-98.5113 137.064   3
  -5   5   0 11.6594 198.798   4
   5  -5   0 108.172 142.339   5
  -5   5   0 139.012 150.163   5
  -5   5  -1 7716.84 572.595   4
   5  -5   1 8144.72 491.061   5
  -5   5  -1 7601.85 416.075   3
  -5   5  -1 7262.29 504.750   5
  -5   5  -2 14517.3 771.420   4
  -5   5  -2 14218.4 738.580   5
   5  -5   2 15981.6 724.365   5
   5  -5   3 10358.1 607.217   5
   5  -5   4 18465.1 847.459   5
   5  -5   5 114986. 2711.20   5
  -5  -5  -5 113070. 2863.18   6
  -5  -5  -6 3445.46 481.305   6
   5  -5   6 4063.26 445.421   5
  -5  -5  -7 5900.84 584.260   6
   5  -5   7 6322.21 543.162   5
   5  -5   8 619.572 253.261   5
   5  -5   8 273.050 76.9720   6
  -5  -5  -9 25205.0 1223.85   6
   5  -5   9 26442.3 1182.69   5
   5  -5   9 25586.8 689.451   6
   5  -5  10 14929.2 907.207   5
   5  -5  10 17250.7 585.958   6
  -5  -5 -10 16523.0 998.112   6
   5  -5  11 15141.9 926.132   5
   5  -5  11 16958.3 622.162   6
  -5  -5 -11 15114.2 978.845   6
  -5  -5 -12 3618.97 512.662   6
   5  -5  12 3469.33 482.558   5
  -5  -5 -13 1279.91 432.534   6
   5  -5  13 519.535 83.1913   3
   5  -5  13 812.934 366.953   5
   5  -5  14 792.681 363.403   5
  -5  -5 -14 168.601 288.405   6
   5  -5  15 3657.77 533.709   5
  -5  -5 -15 3411.03 551.812   6
   5  -5  16 6524.07 692.277   5
  -5  -5 -16 5889.92 721.647   6
  -5  -5 -17 1863.11 477.834   6
   5  -5  17 2308.58 530.428   5
   5  -5  18 8038.87 811.321   5
  -5   5 -18 6321.31 664.570   1
   5  -5  19 7134.42 824.834   5
   5  -5  20 686.726 404.114   5
   5  -5  21 3284.81 646.285   5
   5  -5  22-612.576 464.311   5
  -5   7  23 1562.13 579.108   4
  -5   7  22 469.089 538.925   4
   5   7 -22 1714.69 498.497   7
  -5   7  21 905.095 472.315   4
   5   7 -21 1500.19 469.339   7
  -5  -7  21 1211.87 519.060   5
  -5   7  20 467.350 454.741   4
  -5  -7  20 760.577 476.627   5
   5   7 -20 1017.74 431.562   7
  -5   7  19 869.394 505.236   4
   5   7 -19 1296.11 437.529   7
  -5  -7  19 1643.75 509.959   5
  -5  -7  18 7745.33 828.034   5
  -5   7  18 7098.05 867.034   4
   5   7 -18 8490.19 865.104   7
  -5   7  17-56.6110 419.282   4
  -5  -7  17-885.435 452.464   5
   5   7 -17 57.9687 269.089   7
  -5   7  16 3101.20 583.566   4
  -5  -7  16 2881.03 507.256   5
   5   7 -16 3007.89 575.728   7
  -5  -7  15 3140.22 586.554   5
  -5   7  15 2863.96 607.152   4
   5   7 -15 2503.88 524.679   7
  -5   7  14 2779.79 583.655   4
  -5  -7  14 3131.37 532.128   5
   5   7 -14 3268.64 567.723   7
  -5  -7  13 9178.33 830.285   5
  -5   7  13 10065.3 895.824   4
   5   7 -13 9869.46 900.687   7
  -5   7  12-17.1188 399.173   4
   5   7 -12 828.353 413.799   7
  -5  -7  12 106.174 294.355   5
  -5   7  11 22727.3 1288.19   4
   5   7 -11 24531.9 1377.40   7
  -5  -7  11 21981.3 1254.57   5
  -5   7  10 11706.0 928.184   4
   5   7 -10 11945.1 978.963   7
  -5  -7  10 11695.0 908.187   5
  -5   7   9 10060.6 849.245   4
  -5  -7   9 9822.91 811.623   5
   5   7  -9 9395.76 849.653   7
  -5   7   8 1319.07 441.061   4
   5   7  -8-341.450 288.801   2
  -5  -7   8-43.1968 304.890   5
   5   7  -8 768.669 404.885   7
  -5   7   7 23148.2 1254.56   4
  -5  -7   7 21750.8 1187.34   5
   5   7  -7 21073.1 1094.09   2
  -5   7   7 23817.6 806.308   5
   5   7  -7 23677.8 1306.62   7
   5   7  -6 4936.20 532.287   2
  -5   7   6 4376.21 354.285   5
  -5   7   6 5384.57 641.241   4
  -5  -7   6 4080.13 530.431   5
  -5   7   5 13467.1 937.075   4
   5   7  -5 11254.3 816.348   2
   5  -7  -5 13107.4 664.295   5
  -5  -7   5 12494.6 874.786   5
  -5   7   5 12644.6 620.930   5
  -5   7   4 18362.2 1069.96   4
   5   7  -4 16458.0 989.153   2
  -5  -7   4 18094.0 1052.45   5
   5  -7  -4 18130.4 777.784   5
  -5   7   4 16384.2 757.690   5
  -5   7   3 35457.4 1517.58   4
   5   7  -3 35902.7 1482.13   2
  -5  -7   3 35579.7 1508.65   5
   5  -7  -3 36541.6 1176.54   5
  -5   7   3 33842.3 1180.00   5
  -5   7   2 9699.94 781.370   4
  -5  -7   2 8959.89 753.748   5
   5  -7  -2 9594.22 584.071   5
  -5   7   2 9204.55 615.496   5
   5   7  -2 9675.83 765.400   2
  -5   7   1 2122.30 443.376   4
   5   7  -1 2217.09 415.367   2
  -5  -7   1 2742.42 450.468   5
   5  -7  -1 2779.66 343.952   5
   5   7   0 4015.36 529.295   2
  -5   7   0 3269.04 337.648   3
   5  -7   0 3123.02 369.515   5
   5  -7   0 4433.97 345.089   6
  -5   7  -1 10231.3 536.925   3
   5  -7   1 9341.41 633.392   5
   5  -7   1 11449.8 513.755   6
   5   7   1 11124.4 832.297   2
  -5   7  -2 7965.36 426.796   3
   5  -7   2 7552.31 587.724   5
   5  -7   2 8862.48 421.499   6
   5  -7   3 1240.64 285.756   5
   5  -7   3 1252.42 164.066   6
  -5  -7  -4 4806.60 558.258   6
   5  -7   4 5177.69 524.234   5
   5  -7   4 5201.54 271.759   6
  -5  -7  -5 3159.59 510.063   6
   5  -7   5 1920.92 155.878   6
   5  -7   5 2734.46 407.160   5
   5  -7   6 10786.7 751.440   5
  -5  -7  -6 9908.22 789.241   6
   5  -7   7 7168.91 657.516   5
  -5  -7  -7 6524.73 672.801   6
   5  -7   8 844.804 346.588   5
  -5  -7  -8 88.4198 356.904   6
   5  -7   9 7162.00 686.220   5
  -5  -7  -9 6999.16 698.934   6
   5  -7  10 18399.2 1086.50   5
  -5  -7 -10 19112.6 1184.64   6
   5  -7  11 22548.1 1245.09   5
  -5  -7 -11 23519.7 1330.97   6
   5  -7  12 9803.80 833.782   5
  -5  -7 -12 8613.31 835.266   6
   5  -7  13 29532.2 1492.59   5
  -5  -7 -13 35037.9 1693.30   6
  -5  -7 -14 336.629 365.596   6
   5  -7  14-42.7919 301.309   5
  -5  -7 -15 2019.41 550.207   6
   5  -7  15 2088.64 486.402   5
   5  -7  16 1676.22 456.642   5
  -5  -7 -16 1163.06 466.767   6
   5  -7  17 4548.76 656.331   5
  -5  -7 -17 5502.25 775.248   6
   5  -7  18 978.153 385.157   5
  -5  -7 -18 665.289 467.984   6
   5  -7  19 498.071 444.668   5
  -5   9  20-697.710 520.392   4
  -5   9  19 925.617 500.170   4
   5   9 -19 78.4537 319.753   7
  -5   9  18 1523.35 535.240   4
   5   9 -18 2189.50 590.952   7
  -5   9  17-550.390 469.675   4
   5   9 -17-726.365 490.149   7
  -5   9  16 322.399 471.401   4
  -5  -9  16-471.815 408.098   5
   5   9 -16 32.2553 331.259   7
  -5   9  15 1636.29 615.083   4
   5   9 -15 2319.73 612.479   7
  -5  -9  15 1276.94 501.546   5
  -5  -9  14 6882.71 797.377   5
  -5   9  14 5897.49 775.437   4
  -5   9  13 2837.80 648.664   4
  -5  -9  13 2667.82 575.587   5
   5   9 -13 2390.96 592.530   7
  -5   9  12 18937.5 1320.58   4
  -5  -9  12 19494.1 1296.88   5
   5   9 -12 21645.5 1464.06   7
  -5  -9  11-246.096 414.212   5
  -5   9  11 632.628 476.461   4
   5   9 -11-358.933 422.556   7
  -5   9  10 10379.2 988.327   4
  -5  -9  10 9204.41 907.155   5
   5   9 -10 11242.6 1053.09   7
  -5  -9   9 1112.48 414.270   5
  -5   9   9 674.663 489.200   4
   5   9  -9 700.893 379.679   7
  -5   9   8 391.664 444.061   4
  -5  -9   8-427.736 446.660   5
  -5   9   7 2850.65 566.182   4
  -5  -9   7 3664.15 584.379   5
   5   9  -7 3538.23 541.176   2
  -5   9   6 1103.69 489.792   4
   5   9  -6 1479.94 399.545   2
  -5  -9   6 715.075 406.669   5
   5  -9  -5 3309.10 426.631   5
  -5  -9   5 2650.80 562.761   5
   5   9  -5 2950.60 540.706   2
   5  -9  -4 23490.9 1076.68   5
  -5  -9   4 22771.7 1348.50   5
   5   9  -4 22740.5 1318.10   2
   5   9  -3 208.125 313.957   2
  -5  -9   3 351.362 318.040   5
   5  -9  -3-188.854 237.264   5
  -5  -9   2 1077.13 443.569   5
   5  -9  -2 1528.31 325.780   5
   5   9  -2 2055.73 507.872   2
  -5  -9   1-142.027 366.703   5
   5   9  -1 37.1630 305.977   2
   5  -9  -1 164.689 239.237   5
   5  -9  -1 201.177 218.047   6
   5   9   0 9937.51 903.123   2
   5  -9   0 8132.74 675.042   5
   5   9   1 3786.45 624.636   2
   5  -9   1 3392.54 452.806   5
  -5  -9  -2 1286.81 419.924   6
   5  -9   2 2225.90 415.900   5
   5   9   2 1834.00 491.638   2
  -5  -9  -3 1438.30 392.300   6
   5   9   3 1107.30 409.297   2
   5  -9   3 770.011 302.516   5
  -5  -9  -4 2107.19 494.238   6
   5  -9   4 1978.70 391.784   5
   5   9   4 2544.60 553.273   2
  -5  -9  -5 2041.07 491.772   6
   5   9   5 2032.72 529.024   2
   5  -9   5 1836.46 407.569   5
  -5  -9  -6 4983.67 631.005   6
   5   9   6 5537.21 714.162   2
   5  -9   6 5103.86 624.925   5
  -5  -9  -7 204.190 347.902   6
   5   9   7 248.952 336.909   2
   5  -9   7 527.146 338.440   5
  -5  -9  -8 2862.35 578.859   6
   5   9   8 4439.90 733.416   2
   5  -9   8 3484.40 565.795   5
  -5  -9  -9 734.970 410.281   6
   5  -9   9 153.060 324.621   5
   5   9   9 307.562 309.686   2
   5  -9  10 33967.2 1657.95   5
  -5  -9 -10 33907.4 1694.25   6
   5   9  10 39055.2 1941.74   2
  -5  -9 -11 1434.50 450.321   6
   5   9  11 931.225 433.769   2
   5  -9  11 1589.14 466.848   5
   5  -9  12 13479.4 1065.81   5
  -5  -9 -12 13501.9 1094.83   6
   5   9  12 15349.9 1239.12   2
  -5  -9 -13-213.973 385.194   6
   5  -9  13 217.263 363.092   5
   5   9  13 191.847 490.916   2
   5  -9  14 13865.0 1112.66   5
  -5  -9 -14 13739.6 1151.31   6
   5   9  14 17145.4 1358.52   2
   5  -9  15-474.431 359.881   5
   5   9  15-259.633 504.788   2
  -5  -9 -15 98.4695 426.563   6
   5  -9  16-147.369 372.981   5
   5   9  16 99.0107 448.103   2
  -5  -9 -16-580.537 492.149   6
   5   9  17 1980.02 653.772   2
   5   9  18 5346.75 819.874   2
   5   9  19-346.204 544.217   2
   5  11 -10 3753.61 731.617   7
  -5 -11  10 3502.64 684.571   5
  -5 -11   9 1279.36 505.996   5
   5  11  -9 2405.70 627.823   7
  -5 -11   8 527.080 449.237   5
  -5 -11   7 5405.32 756.078   5
  -5 -11   6 4097.31 734.506   5
  -5 -11   5 3269.21 615.207   5
   5  11  -5 4410.52 702.657   2
  -5 -11   4 11836.5 1112.81   5
   5  11  -4 12527.5 1118.86   2
  -5 -11   3 4583.35 744.160   5
   5  11  -3 7285.61 915.984   2
   5  11  -2 8437.10 942.010   2
   5  11  -1 548.997 373.591   2
   5 -11   0 152.173 285.374   5
   5  11   0-220.836 425.398   2
  -5 -11  -1 2035.09 486.420   6
   5 -11   1 3774.72 571.405   5
   5  11   1 3429.67 717.807   2
  -5 -11  -2 685.935 369.923   6
   5 -11   2-39.5536 328.247   5
   5  11   2 372.376 482.404   2
  -5 -11  -3 875.114 377.398   6
   5 -11   3 444.441 357.095   5
   5 -11   4 4563.06 643.989   5
   5  11   4 5840.26 849.857   2
  -5 -11  -5 370.684 366.914   6
   5  11   5-24.1874 467.402   2
   5 -11   5 325.253 339.480   5
  -5 -11  -6 838.733 430.516   6
   5 -11   6 1332.56 450.418   5
   5  11   6 1544.13 544.795   2
  -5 -11  -7-94.0633 379.461   6
   5 -11   7-506.453 373.826   5
   5  11   7 132.978 481.315   2
  -5 -11  -8 160.279 376.955   6
   5  11   8 530.189 493.155   2
   5 -11   8-276.945 352.302   5
   5 -11   9 9232.53 911.799   5
  -5 -11  -9 8957.16 926.523   6
   5  11   9 10691.7 1113.43   2
  -5 -11 -10 5717.44 788.145   6
   5  11  10 7828.20 973.345   2
   5 -11  10 5539.75 763.928   5
   5 -11  11 6482.39 794.981   5
  -5 -11 -11 7123.33 837.667   6
  -5 -13   0 113.996 334.837   6
  -5 -13  -1-136.071 367.610   6
  -5 -13  -2 1973.83 544.037   6
  -6   0  26-396.123 499.897   3
  -6   0  25-450.005 480.172   3
  -6   0  24 287.377 336.611   3
  -6   0  23 58.6266 398.778   3
  -6   0  22-318.061 363.658   3
   6   0 -21 178.290 290.952   7
  -6   0  21 204.702 257.521   5
  -6   0  21 140.209 338.206   3
  -6   0  20 16735.4 1226.95   3
  -6   0  20 16856.0 947.113   5
   6   0 -20 16115.3 1163.65   7
   6   0 -19-227.254 292.301   7
  -6   0  19 276.262 399.762   3
  -6   0  19 166.974 231.787   5
  -6   0  18 4803.75 503.806   5
  -6   0  18 4940.32 678.716   3
   6   0 -18 3804.44 587.026   7
  -6   0  17-608.473 263.746   5
  -6   0  17 10.3468 327.747   3
   6   0 -17-416.990 345.065   7
  -6   0  16 73794.8 1668.84   1
  -6   0  16 76164.9 1997.50   5
  -6   0  16 74724.1 2451.04   3
  -6   0  15-183.791 116.332   1
   6   0 -15-509.231 376.190   7
  -6   0  15 72.0868 206.122   5
  -6   0  15 338.092 275.932   3
  -6   0  14 223173. 4228.56   5
  -6   0  14 211762. 4780.73   3
  -6   0  14 213348. 3894.11   1
   6   0 -14 208085. 5034.62   7
  -6   0  13 120.408 142.571   5
  -6   0  13-231.923 235.891   3
   6   0 -13-139.065 302.245   7
   6   0 -13 17.9229 133.824   5
  -6   0  12 31434.7 1355.14   3
   6   0 -12 32805.7 1539.75   7
  -6   0  12 32150.0 1024.75   5
   6   0 -12 33702.1 1058.54   5
   6   0 -11-210.408 285.507   7
  -6   0  11 231.146 152.191   5
  -6   0  11 70.5779 247.731   3
   6   0 -11-153.889 138.323   5
  -6   0  10 48827.7 1251.48   5
   6   0 -10 49114.7 1265.29   5
   6   0 -10 51969.3 1906.10   7
  -6   0   9-197.556 126.906   5
   6   0  -9-5.75380 116.778   5
  -6   0   8 66509.6 1487.68   5
   6   0  -8 67948.7 1509.68   5
   6   0  -8 72052.4 2209.68   7
   6   0  -7 152.619 113.404   5
  -6   0   7 51.1390 113.675   5
   6   0  -7-202.369 315.667   7
   6   0  -6 167438. 3850.50   7
  -6   0   6 161730. 3026.28   5
   6   0  -6 164946. 3048.31   5
   6   0  -6 170242. 3507.63   3
   6   0  -5 139.285 105.957   5
   6   0  -5 129.891 248.286   7
   6   0  -5 199.658 174.665   3
   6   0  -4 11662.1 473.280   5
   6   0  -4 11338.8 758.694   7
   6   0  -4 11903.8 650.073   3
   6   0  -3 197.339 122.667   5
   6   0  -3 55.2631 169.868   3
   6   0  -3-131.578 183.549   7
   6   0  -2 774.244 219.434   7
   6   0  -1-30.9491 161.331   7
   6   0   0 105831. 2477.18   7
   6   0   1-187.158 177.383   7
  -6   0  -2 44612.3 1356.75   7
   6   0   2 38400.7 1199.19   7
   6   0   3-32.1838 137.685   7
  -6   0  -3 72.2947 161.650   7
   6   0   4 1360.58 204.923   7
  -6   0  -4 1792.49 257.039   7
  -6   0  -5 112.478 157.309   6
   6   0   5 114.893 112.413   7
  -6   0  -5 41.0766 148.867   7
  -6   0  -6 61998.4 1516.20   7
  -6   0  -6 60825.3 1490.73   6
  -6   0  -7 359.061 141.995   7
  -6   0  -7 153.977 161.964   6
  -6   0  -8 782.728 217.999   6
  -6   0  -8 623.347 137.782   7
  -6   0  -9 244.500 190.290   6
  -6   0  -9-27.7458 57.3508   7
  -6   0 -10 214072. 4625.94   1
  -6   0 -10 215416. 4188.96   6
   6   0  10 209515. 4239.73   6
  -6   0 -11-218.925 287.371   1
  -6   0 -11-264.763 209.680   6
  -6   0 -12 24504.5 1180.72   1
  -6   0 -12 21841.9 985.033   6
  -6   0 -13-3.93475 254.056   1
  -6   0 -14 25230.3 1263.45   1
  -6   0 -15 28.3995 281.942   1
  -6   0 -16 487.643 327.271   1
  -6   0 -17 646.523 320.287   1
  -6   0 -18 331.045 268.243   1
  -6   0 -19 64.2908 249.099   1
   6   0  19 327.012 322.149   5
   6   0  20 1005.10 397.333   5
   6   0  21-218.225 392.469   5
   6   0  22 12237.8 1069.98   5
   6   0  23-957.066 519.402   5
   6   0  24 2848.70 614.584   5
   6   0  25-616.260 502.362   5
  -6  -2  26 784.449 431.944   3
  -6  -2  25 204.635 383.742   3
  -6   2  25 9.30478 475.665   3
  -6   2  24 3767.26 740.909   3
  -6  -2  24 2858.53 545.494   5
  -6  -2  24 3010.97 607.642   3
  -6   2  23-716.932 536.169   3
  -6  -2  23-20.7662 298.795   5
  -6  -2  23-6.62299 313.006   3
  -6  -2  22 10175.4 851.743   5
  -6   2  22 11433.9 1159.40   3
  -6  -2  22 8652.42 870.375   3
   6   2 -22 8059.82 998.371   7
  -6  -2  21 221.635 309.446   5
   6   2 -21-265.273 415.877   7
  -6  -2  21 491.577 346.547   3
  -6   2  21 564.280 457.549   3
  -6   2  20 3508.35 663.705   3
  -6  -2  20 3828.37 537.653   5
   6   2 -20 2600.52 605.465   7
  -6  -2  20 3067.86 523.210   3
   6   2 -19 713.732 369.565   7
  -6  -2  19 666.789 326.109   3
  -6  -2  19 438.631 277.173   5
  -6  -2  18 69.3856 258.219   5
  -6   2  18 432.904 193.142   5
  -6   2  18 872.248 381.798   3
   6   2 -18-168.192 360.902   7
  -6  -2  18 138.048 276.292   3
  -6  -2  17 2678.40 437.786   5
   6  -2 -17 2218.36 407.541   7
   6   2 -17 1763.15 474.232   7
  -6  -2  17 2013.36 447.598   3
  -6   2  17 2179.48 280.022   5
  -6  -2  16 1154.48 304.830   5
   6   2 -16 729.874 315.597   7
  -6  -2  16 1121.11 362.028   3
  -6   2  16 1412.51 230.070   5
   6  -2 -16 1284.70 326.554   7
  -6  -2  15 28198.6 1323.22   3
  -6  -2  15 29631.7 1224.16   5
  -6   2  15 28253.3 879.538   5
   6   2 -15 28172.2 1411.71   7
   6  -2 -15 30950.9 1361.22   7
  -6  -2  14 23030.5 1039.67   5
  -6   2  14 21362.7 705.252   5
   6   2 -14 22938.2 1198.05   7
   6  -2 -14 23478.9 1156.91   7
  -6  -2  14 22594.6 1146.53   3
  -6  -2  13 27341.4 1108.76   5
  -6   2  13 25928.0 744.602   5
  -6   2  13 27068.1 1338.37   3
   6  -2 -13 29985.2 1279.93   7
  -6  -2  13 27938.9 1244.23   3
   6   2 -13 28202.8 1299.58   7
  -6  -2  12 45986.2 1447.88   5
   6   2 -12 45580.5 1623.92   7
  -6  -2  12 46840.9 1620.75   3
   6  -2 -12 47198.4 1633.56   7
  -6  -2  11 59378.6 1626.97   5
   6   2 -11 55231.7 1794.35   7
  -6  -2  11 54620.6 1749.84   3
   6  -2 -11 57197.4 1812.44   7
   6  -2 -10 434.568 231.009   7
  -6   2  10 336.659 69.4384   5
  -6  -2  10 553.920 215.660   5
   6   2 -10 391.945 191.809   7
   6   2  -9 13219.2 452.427   2
  -6  -2   9 11946.8 646.411   5
   6   2  -9 12558.9 667.459   5
   6   2  -9 12956.7 761.091   7
   6  -2  -9 12636.8 767.700   7
   6   2  -8 2944.79 220.554   2
   6  -2  -8 2632.67 229.428   2
   6   2  -8 2375.64 362.805   7
  -6  -2   8 2422.82 319.077   5
   6  -2  -8 3247.22 394.838   7
   6   2  -8 2830.37 336.336   5
   6  -2  -7 2347.02 222.682   2
  -6  -2   7 2177.17 304.156   5
   6   2  -7 2905.82 377.992   3
   6  -2  -7 2003.18 362.558   7
   6   2  -7 2549.29 378.588   7
   6   2  -7 2034.89 293.157   5
  -6  -2   6 52392.8 1403.36   5
   6   2  -6 49462.2 1510.08   3
   6   2  -6 49918.1 1382.98   5
   6   2  -6 50258.5 1549.54   7
   6  -2  -6 52347.9 1567.64   7
   6  -2  -5 303.749 239.758   7
  -6  -2   5 133.118 89.7681   1
  -6  -2   5-19.3964 183.472   5
   6   2  -5 475.829 191.768   5
   6   2  -5 561.627 257.527   7
   6   2  -5-279.356 224.635   3
   6  -2  -4 3507.41 378.054   7
  -6  -2   4 3039.16 241.606   1
  -6  -2   4 3207.20 319.840   5
   6   2  -4 2734.12 348.765   7
  -6  -2   3 2969.61 259.147   1
   6   2  -3 3080.23 332.554   7
  -6  -2   2 2096.48 235.877   1
   6  -2  -2 2112.42 255.759   3
   6   2  -2 1756.06 275.543   7
  -6   2   2 1805.80 284.444   3
   6  -2  -1 50737.2 1362.15   3
  -6  -2   1 46360.3 1275.38   1
   6   2  -1 48020.6 1355.91   7
  -6  -2   0 6720.41 440.255   1
   6   2   0 6484.95 434.891   7
   6  -2   0 6673.56 433.438   3
  -6  -2  -1 7771.41 492.471   1
   6  -2   1 7923.91 492.183   3
   6   2   1 8546.69 482.846   7
  -6  -2  -1 7508.47 455.253   7
   6   2   1 7883.53 471.099   1
   6   2   2 132723. 2673.11   7
  -6   2  -2 130512. 2795.70   7
  -6  -2  -2 129889. 2696.83   7
   6   2   2 137976. 2827.03   1
  -6   2  -3 17463.0 740.405   7
  -6   2  -3 16568.9 617.187   4
   6   2   3 18565.3 682.771   7
   6   2   3 18895.4 800.703   1
  -6   2  -4 25737.0 775.057   4
  -6   2  -4 27855.5 939.724   7
  -6   2  -4 25903.2 615.909   6
   6   2   4 29090.6 1044.12   1
   6   2   4 27545.3 833.439   7
  -6   2  -5 1807.37 207.622   4
   6   2   5 1992.52 213.457   7
  -6   2  -5 1735.57 155.190   6
   6   2   6 6934.14 354.658   7
  -6   2  -6 6832.73 312.861   6
  -6  -2  -6 6191.07 504.667   6
  -6  -2  -7 172.127 230.445   6
  -6  -2  -7 20.0277 70.8898   4
   6   2   7 247.827 108.840   7
   6   2   8 73525.0 1508.24   7
  -6  -2  -8 71824.3 1972.06   6
   6   2   9 53759.7 1205.38   7
  -6  -2  -9 55277.2 1662.13   6
   6  -2   9 54738.8 1361.26   6
   6  -2  10 8636.73 374.053   4
   6  -2  10 9610.71 513.047   6
  -6  -2 -10 8710.79 626.396   6
  -6  -2 -11 43221.8 1675.92   1
   6  -2  11 43854.1 1041.57   4
  -6  -2 -11 45558.7 1536.41   6
   6  -2  11 46116.5 1324.44   6
  -6  -2 -12 1114.90 311.972   6
   6  -2  12 1004.73 241.555   6
  -6  -2 -12 1377.92 369.253   1
   6  -2  12 1375.59 165.307   4
   6  -2  12 985.598 311.007   5
   6  -2  13 27360.1 1249.99   5
  -6  -2 -13 27882.9 1228.26   6
  -6   2 -13 27167.4 1350.64   1
   6  -2  13 28526.7 784.427   4
   6  -2  14 310.936 127.962   4
  -6   2 -14 417.035 306.137   1
   6  -2  14-542.972 278.110   5
  -6  -2 -14-405.744 301.775   6
  -6   2 -15 2821.29 231.893   7
  -6   2 -15 2925.46 484.204   1
  -6  -2 -15 3118.25 488.402   6
   6  -2  15 2993.36 464.414   5
  -6   2 -16 23593.7 1266.30   1
   6  -2  16 22664.7 1229.12   5
  -6   2 -17 20385.7 1192.95   1
   6  -2  17 20766.4 1224.68   5
  -6   2 -18 283.190 272.144   1
   6  -2  18 217.864 337.231   5
  -6   2 -19 838.158 350.719   1
   6  -2  19 650.309 418.930   5
  -6   2 -20 2110.40 460.153   1
   6  -2  20 2441.46 524.647   5
  -6   2 -21 431.427 300.647   1
   6  -2  21 1026.31 433.091   5
   6  -2  22 5518.90 727.545   5
   6  -2  23 2675.46 611.494   5
   6   2  24 3979.54 714.472   5
   6  -2  24 3817.02 722.536   5
   6   2  25 3889.26 755.415   5
   6   2  26 22.0136 452.259   5
  -6  -4  26 547.215 394.016   5
  -6  -4  25 1688.77 533.481   5
  -6  -4  24-464.039 431.291   5
  -6  -4  23 908.794 434.530   5
  -6  -4  22-530.335 409.160   5
   6   4 -22 197.263 337.566   7
  -6  -4  21 784.780 386.195   5
   6   4 -21 764.194 399.516   7
  -6  -4  20 11258.9 931.269   5
   6   4 -20 9931.49 921.196   7
  -6  -4  19 5554.41 680.393   5
   6   4 -19 4707.98 638.251   7
   6   4 -18 8788.41 824.692   7
  -6  -4  18 9173.83 813.682   5
  -6  -4  17 2554.03 459.610   5
   6   4 -17 2948.70 500.278   7
   6   4 -16 1840.40 405.601   7
  -6  -4  16 2260.40 460.387   5
  -6  -4  15 16692.1 1014.89   5
   6   4 -15 18729.2 1109.49   7
  -6  -4  14 16099.3 956.628   5
   6   4 -14 14652.9 968.611   7
  -6  -4  13 32754.0 1385.62   5
   6   4 -13 32500.5 1433.04   7
   6   4 -12 14190.3 921.606   7
  -6  -4  12 14008.2 877.824   5
  -6  -4  11 9450.36 682.949   5
   6   4 -11 10179.9 754.116   7
  -6  -4  10 17691.8 939.665   5
   6   4 -10 18360.6 760.955   2
   6   4 -10 16089.4 963.770   7
  -6  -4   9 670.547 277.373   5
   6   4  -9 245.624 152.308   2
   6   4  -9 839.114 317.562   7
   6   4  -8 468.815 248.718   7
   6   4  -8 363.087 84.0837   1
  -6  -4   8 674.984 281.127   5
   6  -4  -8 640.409 187.389   2
   6   4  -8 292.763 151.774   2
   6   4  -7 25713.6 738.689   1
   6   4  -7 25626.3 932.363   2
   6  -4  -7 25109.5 954.065   2
  -6  -4   7 25781.8 1094.87   5
   6   4  -7 25855.4 1166.26   7
   6   4  -6 21585.4 1073.29   7
   6  -4  -6 22451.5 895.227   2
   6   4  -6 21993.4 714.391   1
  -6  -4   6 21885.3 1000.39   5
  -6   4   6 22473.7 914.223   6
   6   4  -6 21607.2 851.302   2
   6   4  -5 53843.1 1708.95   7
  -6   4   5 50724.8 1589.43   3
   6  -4  -5 54377.0 1481.93   2
  -6  -4   5 53036.8 1597.37   5
   6   4  -5 54424.1 1296.84   1
  -6   4   5 51531.3 1423.57   6
  -6  -4   4 99597.9 2469.46   5
   6   4  -4 102606. 2173.33   1
   6  -4  -4 100154. 2321.89   2
   6  -4  -4 98030.0 1845.14   5
   6   4  -4 101202. 2570.01   7
  -6   4   4 99766.4 2414.82   3
  -6   4   4 96907.1 2175.28   6
   6   4  -3 4774.25 372.420   1
   6  -4  -3 4524.60 265.196   5
  -6  -4   3 4522.30 460.760   5
   6   4  -3 3952.39 461.920   7
  -6   4   3 4194.14 413.625   3
  -6   4   3 4158.85 322.189   6
  -6  -4   2 4683.35 467.125   5
   6   4  -2 5035.62 410.913   1
   6  -4  -2 5073.71 306.368   5
  -6   4   2 5376.38 501.151   4
  -6   4   2 5357.09 438.074   3
   6   4  -2 5336.67 498.845   7
  -6   4   2 5265.84 329.979   6
   6   4  -1 2241.69 286.234   1
  -6   4   1 1709.09 308.676   4
   6   4  -1 2207.30 345.542   7
  -6   4   1 2167.28 279.474   3
   6  -4  -1 2206.61 236.438   5
  -6   4   1 2162.30 199.180   6
  -6   4   0 28456.3 1074.00   4
   6   4   0 31137.3 1084.67   1
   6  -4   0 30442.2 907.599   5
   6   4   0 28131.0 1103.48   7
  -6   4   0 29658.3 970.843   3
  -6   4   0 26783.2 695.686   6
  -6   4  -1 142481. 3027.55   4
   6   4   1 146434. 3102.01   1
   6  -4   1 136768. 2816.00   5
   6   4   1 137111. 3076.33   7
  -6   4  -2 3185.20 361.189   4
   6  -4   2 4013.62 357.695   5
   6   4   2 3175.41 377.108   7
  -6   4  -3 31123.1 1085.30   4
   6  -4   3 33437.4 1091.58   5
   6   4   3 31976.6 1119.56   7
   6   4   4 492.293 176.335   7
   6  -4   4 896.151 126.327   3
   6  -4   4 652.207 224.102   5
  -6   4  -4 930.564 245.396   4
   6   4   5 612.649 199.607   7
   6  -4   5 966.862 249.057   5
   6  -4   5 792.967 124.602   3
  -6  -4  -6 22036.5 789.692   4
   6  -4   6 22372.7 854.461   4
   6  -4   6 20521.0 915.228   5
   6   4   6 19543.3 799.244   7
   6  -4   6 20389.0 607.345   3
  -6  -4  -6 19817.6 1013.48   6
  -6  -4  -7 28449.3 917.061   4
   6  -4   7 26191.7 960.497   4
   6  -4   7 27860.0 1117.24   5
   6   4   7 26365.6 930.318   7
  -6  -4  -7 28503.6 1223.21   6
  -6  -4  -8 1216.43 311.057   6
  -6  -4  -8 1546.14 223.714   4
   6  -4   8 907.013 216.652   4
   6   4   8 1403.47 222.630   7
   6  -4   8 1072.15 283.654   5
   6  -4   9 34362.3 1327.62   5
   6   4   9 32649.5 1010.75   7
  -6  -4  -9 34422.1 1415.30   6
   6  -4   9 32602.5 822.767   6
  -6  -4 -10-195.316 286.281   6
   6  -4  10 6.57553 103.264   6
   6  -4  10 531.285 217.674   4
   6   4  10 114.871 110.713   7
   6  -4  10 149.412 224.292   5
   6  -4  11 247.552 143.999   6
   6  -4  11 286.565 199.949   4
  -6  -4 -11 820.621 368.770   6
   6   4  11 362.603 133.453   7
   6  -4  11 571.032 283.221   5
   6  -4  12 13122.5 681.257   4
   6  -4  12 13570.3 879.434   5
   6   4  12 12709.9 521.591   7
  -6  -4 -12 12878.3 908.580   6
   6  -4  12 13833.1 623.191   6
   6  -4  13 14675.0 737.073   4
   6  -4  13 14709.3 932.743   5
   6   4  13 13997.2 510.149   7
  -6  -4 -13 14310.2 957.722   6
   6  -4  14 3889.63 540.766   5
  -6  -4 -14 3851.01 572.994   6
   6  -4  15 479.972 294.823   5
  -6  -4 -15 190.095 304.711   6
   6  -4  16 1650.26 419.932   5
  -6  -4 -16 1690.82 427.099   6
   6  -4  17 18040.3 1158.68   5
  -6  -4 -17 16736.4 1141.33   6
  -6   4 -17 16038.2 1073.83   1
  -6   4 -18 3131.55 524.368   1
   6  -4  18 3578.08 559.879   5
   6  -4  19 236.004 331.979   5
  -6   4 -19-242.874 293.031   1
  -6   4 -20 4819.78 623.263   1
   6  -4  20 5685.42 738.413   5
   6  -4  21 1659.78 526.410   5
   6  -4  22 1602.26 527.721   5
   6  -4  23 5136.53 746.934   5
  -6   6  24 2435.70 646.408   4
  -6   6  23 3100.41 733.077   4
  -6  -6  23 2423.03 561.522   5
   6   6 -22-98.3511 308.046   7
  -6   6  22 145.548 408.848   4
  -6  -6  22 573.654 399.165   5
  -6   6  21 2818.61 683.503   4
  -6  -6  21 2246.27 519.349   5
   6   6 -21 2995.68 562.200   7
   6   6 -20 2122.30 525.341   7
  -6  -6  20 1564.20 471.202   5
  -6   6  19 14379.8 1181.25   4
  -6  -6  19 13097.4 1072.52   5
   6   6 -19 10797.0 973.704   7
  -6  -6  18 1089.52 450.855   5
  -6   6  18 680.768 398.241   4
   6   6 -18 1100.50 429.889   7
  -6  -6  17 6106.02 715.445   5
  -6   6  17 5290.17 729.806   4
   6   6 -17 6163.07 728.975   7
  -6   6  16 13498.4 1076.63   4
  -6  -6  16 15048.9 1074.14   5
   6   6 -16 13990.8 1049.02   7
  -6   6  15-124.365 407.598   4
  -6  -6  15 143.757 321.003   5
   6   6 -15-259.134 348.701   7
  -6   6  14 677.716 470.351   4
  -6  -6  14-124.976 316.626   5
   6   6 -14 156.122 275.418   7
  -6   6  13 3305.66 529.351   4
  -6  -6  13 2996.06 485.736   5
   6   6 -13 3596.59 572.374   7
  -6   6  12 30715.7 1500.06   4
  -6  -6  12 30953.7 1439.62   5
   6   6 -12 29555.8 1490.21   7
  -6   6  11 834.378 392.003   4
  -6  -6  11 691.981 351.403   5
   6   6 -11 457.728 276.757   7
  -6   6  10 3383.40 516.054   4
  -6  -6  10 2480.12 470.044   5
   6   6 -10 3992.14 564.304   7
   6   6 -10 3379.78 429.082   2
  -6   6   9 24667.0 1263.96   4
  -6  -6   9 24152.6 1219.13   5
   6   6  -9 25115.7 1101.63   2
   6   6  -9 25313.8 859.481   1
   6   6  -9 25468.2 1333.59   7
   6   6  -8 4145.99 458.156   2
  -6   6   8 4825.33 566.367   4
   6   6  -8 3597.12 542.636   7
  -6  -6   8 3872.44 494.235   5
   6   6  -8 4055.88 354.351   1
  -6   6   7 36630.5 1526.05   4
   6   6  -7 34655.4 1341.63   2
  -6  -6   7 37177.4 1511.94   5
   6   6  -7 36273.9 1596.35   7
   6   6  -7 36128.6 1173.52   1
  -6   6   6 649.119 362.732   4
   6   6  -6 506.306 204.307   1
   6   6  -6 361.452 206.920   2
  -6  -6   6 1004.81 315.793   5
   6   6  -6-84.6861 252.161   7
   6   6  -5 87077.5 2405.13   2
   6  -6  -5 95979.6 1976.12   5
  -6   6   5 89822.6 2569.59   4
  -6  -6   5 86309.6 2525.18   5
   6   6  -5 89435.4 2666.67   7
   6   6  -5 91680.9 2268.04   1
  -6   6   5 92480.7 1946.47   5
   6   6  -4 16297.8 909.015   2
   6   6  -4 16094.1 991.444   7
  -6   6   4 17783.9 995.623   4
  -6  -6   4 18543.2 1036.04   5
   6  -6  -4 17370.4 663.737   5
  -6   6   4 16833.4 671.860   5
  -6   6   4 16506.5 773.273   6
  -6   6   3 45622.9 1669.15   4
  -6  -6   3 44673.5 1647.35   5
   6  -6  -3 45761.2 1232.35   5
  -6   6   3 41836.3 1448.66   3
  -6   6   3 44169.8 1260.44   5
   6   6  -3 47359.4 1730.29   7
  -6   6   3 42331.3 1306.42   6
   6   6  -3 44167.0 1562.63   2
   6  -6  -2 2529.50 281.596   5
  -6   6   2 2185.13 428.762   4
  -6  -6   2 2611.85 419.650   5
  -6   6   2 2565.48 335.581   3
  -6   6   2 2097.16 287.001   5
  -6   6   1 3007.54 443.405   4
   6  -6  -1 2988.25 329.016   5
  -6   6   1 3006.49 337.851   3
  -6   6   1 2496.31 326.756   5
  -6   6   0 123.460 250.653   4
   6  -6   0 371.480 175.888   5
  -6   6   0 106.989 130.966   3
  -6   6  -1 33228.5 1331.58   4
   6  -6   1 34374.0 1180.79   5
  -6   6  -1 35951.3 1076.98   3
   6  -6   2 4337.70 417.831   5
   6  -6   3 2943.67 370.493   5
   6  -6   4 6660.14 553.573   5
   6  -6   5 21097.3 997.927   5
  -6  -6  -5 20298.1 1090.13   6
  -6  -6  -6-21.9440 274.766   6
   6  -6   6 367.428 231.230   5
  -6  -6  -7 225.452 319.459   6
   6  -6   7 62.8260 253.735   5
   6  -6   8 5781.13 593.997   5
  -6  -6  -8 5704.76 620.106   6
   6  -6   9 9637.47 742.011   5
  -6  -6  -9 9682.71 820.487   6
   6  -6  10 14267.1 929.413   5
  -6  -6 -10 13554.6 987.441   6
  -6  -6 -11-332.060 333.239   6
   6  -6  11 412.183 306.627   5
  -6  -6 -12 834.008 402.490   6
   6  -6  12 1039.04 380.650   5
  -6  -6 -13 5213.25 653.177   6
   6  -6  13 5878.70 660.153   5
  -6  -6 -14 68.4809 336.593   6
   6  -6  14 421.801 365.586   5
   6  -6  15 26184.0 1422.43   5
  -6  -6 -15 27166.7 1512.11   6
   6  -6  16 72.6312 335.423   5
  -6  -6 -16 95.9847 380.152   6
   6  -6  17 11702.0 976.297   5
  -6  -6 -17 9653.57 976.707   6
   6  -6  18 3304.28 625.206   5
  -6  -6 -18 3168.52 614.115   6
   6  -6  19 3910.46 636.188   5
  -6  -6 -19 4564.31 735.717   6
   6  -6  20 190.765 428.090   5
  -6   8  21 1506.55 617.201   4
   6   8 -21 1067.16 453.095   7
   6   8 -20-751.908 442.850   7
  -6   8  20 549.516 480.394   4
  -6   8  19 6823.51 893.019   4
  -6  -8  19 8477.65 940.090   5
   6   8 -19 8511.10 960.961   7
   6   8 -18 4457.34 747.671   7
  -6   8  18 3617.85 679.472   4
  -6  -8  18 3674.80 629.907   5
  -6   8  17 4840.34 753.894   4
  -6  -8  17 5016.37 732.236   5
   6   8 -17 5558.20 754.662   7
  -6   8  16-824.277 511.537   4
  -6  -8  16 145.369 332.256   5
   6   8 -16 296.295 365.838   7
  -6   8  15 1522.72 579.749   4
  -6  -8  15 2783.07 601.210   5
   6   8 -15 2809.55 555.954   7
  -6   8  14 2857.21 624.983   4
  -6  -8  14 3754.91 618.154   5
   6   8 -14 3097.30 598.154   7
  -6   8  13 5226.06 756.968   4
  -6  -8  13 5105.35 670.985   5
   6   8 -13 5898.04 760.769   7
  -6   8  12-161.763 369.094   4
  -6  -8  12 21.1752 285.680   5
   6   8 -12-590.734 449.852   7
  -6   8  11 2940.74 622.066   4
  -6  -8  11 3523.79 577.873   5
   6   8 -11 3722.54 626.706   7
  -6   8  10 6226.62 767.119   4
  -6  -8  10 5932.93 725.682   5
   6   8 -10 7201.69 828.038   7
  -6   8   9 1154.40 445.626   4
  -6  -8   9 723.630 419.925   5
   6   8  -9 916.535 352.235   2
   6   8  -9 191.394 357.624   7
  -6   8   8 3068.49 612.030   4
   6   8  -8 2774.92 481.997   2
  -6  -8   8 3939.42 600.708   5
   6   8  -8 3194.40 569.644   7
   6   8  -7 20198.1 1295.79   7
  -6  -8   7 18470.9 1179.94   5
   6   8  -7 16613.2 1047.35   2
  -6   8   7 19795.8 1243.79   4
   6   8  -6 45458.7 1976.08   7
   6   8  -6 41267.7 1700.95   2
  -6  -8   6 42921.8 1848.88   5
  -6   8   6 47171.9 1946.06   4
   6   8  -5 4881.27 594.297   2
   6  -8  -5 5025.22 446.796   5
  -6   8   5 6065.79 718.438   4
  -6  -8   5 5651.99 695.561   5
  -6   8   4 272.496 365.233   4
  -6  -8   4 290.909 321.887   5
   6  -8  -4 171.646 190.016   5
   6   8  -4-47.4754 316.575   2
  -6  -8   3 1969.84 483.685   5
  -6   8   3 768.377 379.429   4
   6  -8  -3 1589.43 290.433   5
   6   8  -3 1791.87 432.826   2
  -6   8   2 14149.4 1011.83   4
   6   8  -2 15195.4 1050.93   2
  -6  -8   2 14161.6 1034.86   5
   6  -8  -2 13067.0 743.068   5
  -6   8   2 13755.0 793.999   3
   6   8  -1 401.190 293.154   2
   6  -8  -1 470.363 254.889   5
  -6   8   1 504.066 222.341   3
   6   8   0-326.967 388.324   2
  -6   8   0-101.375 154.339   3
   6  -8   0 6.56045 202.371   5
   6   8   1 1235.92 396.271   2
   6  -8   1 1297.65 313.594   5
  -6   8  -1 1586.93 256.196   3
   6  -8   2 16378.7 911.302   5
   6   8   2 17737.0 1134.14   2
  -6   8  -2 17400.0 691.517   3
   6  -8   3 1084.28 330.779   5
   6   8   3 733.063 413.543   2
   6  -8   4 13945.6 895.944   5
  -6  -8  -4 14229.0 1007.23   6
   6  -8   5 10539.8 788.030   5
  -6  -8  -5 10483.5 857.223   6
  -6  -8  -6 5841.89 680.586   6
   6  -8   6 6082.63 622.162   5
  -6  -8  -7 1188.36 395.477   6
   6  -8   7 1494.02 385.135   5
  -6  -8  -8 1469.52 442.744   6
   6  -8   8 1352.37 410.136   5
  -6  -8  -9 2998.99 528.889   6
   6  -8   9 2699.43 503.711   5
  -6  -8 -10-40.4452 353.780   6
   6  -8  10-220.356 310.550   5
  -6  -8 -11 4518.21 695.194   6
   6  -8  11 4386.25 623.418   5
  -6  -8 -12 182.058 346.835   6
   6  -8  12-86.7079 317.119   5
  -6  -8 -13 554.341 350.455   6
   6  -8  13 260.627 350.038   5
  -6  -8 -14 555.232 374.922   6
   6  -8  14-185.416 377.462   5
   6  -8  15 7409.75 805.357   5
  -6  -8 -15 8237.40 901.536   6
   6  -8  16 17011.5 1221.10   5
  -6  -8 -16 17767.3 1314.41   6
   6  -8  17 4731.77 701.226   5
  -6  -8 -17 4895.76 768.159   6
  -6  10  15-164.226 492.970   4
  -6  10  14 2710.65 691.903   4
   6  10 -14 2360.74 655.654   7
   6  10 -13 2175.11 582.515   7
  -6 -10  13 1662.75 558.065   5
  -6 -10  12-210.659 415.254   5
   6  10 -12-397.091 482.990   7
  -6  10  11 1323.09 527.871   4
  -6 -10  11 1446.03 526.495   5
   6  10 -11 1792.82 606.946   7
  -6 -10  10 1329.71 526.271   5
  -6  10  10 820.669 449.558   4
   6  10 -10 1342.95 511.246   7
  -6  10   9 1191.34 564.132   4
   6  10  -9 1067.60 488.366   7
  -6  10   8 5585.35 847.412   4
  -6 -10   8 4627.79 734.348   5
   6  10  -8 5546.75 796.296   7
  -6 -10   7 8830.26 950.065   5
   6  10  -7 7725.64 831.266   2
   6  10  -7 9556.89 1030.15   7
  -6 -10   6 36749.8 1872.18   5
   6  10  -6 35096.3 1756.36   2
  -6 -10   5 11204.6 1039.34   5
   6  10  -5 10914.8 980.848   2
  -6 -10   4 8373.35 890.954   5
   6  10  -4 9626.53 940.976   2
  -6 -10   3 98.0965 364.260   5
   6  10  -3-257.276 363.821   2
   6 -10  -2 272.151 273.385   5
   6  10  -2 420.110 374.907   2
   6 -10  -1-312.671 266.668   5
   6  10  -1 546.560 376.947   2
   6  10   0 13386.0 1109.50   2
   6 -10   0 11421.5 843.714   5
   6  10   1-115.224 425.701   2
   6 -10   1 48.0977 268.632   5
  -6 -10  -2 2873.48 557.391   6
   6  10   2 3488.36 657.762   2
   6 -10   2 4371.28 571.813   5
  -6 -10  -3 586.735 364.503   6
   6  10   3 1295.82 457.568   2
   6 -10   3 1336.42 396.938   5
  -6 -10  -4 409.618 289.133   6
   6  10   4 650.373 401.421   2
   6 -10   4 1026.74 378.282   5
  -6 -10  -5 2402.50 497.933   6
   6 -10   5 3368.23 530.470   5
  -6 -10  -6 1372.83 461.852   6
   6  10   6 1196.94 553.765   2
   6 -10   6 1079.97 397.980   5
  -6 -10  -7-2.32009 369.359   6
   6 -10   7 307.408 282.593   5
   6  10   7 638.143 387.153   2
  -6 -10  -8-32.2967 377.601   6
   6  10   8 345.208 485.987   2
   6 -10   8 860.043 380.057   5
  -6 -10  -9 314.510 426.208   6
   6  10   9-181.706 381.472   2
   6 -10   9 246.301 342.347   5
  -6 -10 -10 8656.77 902.285   6
   6 -10  10 9767.64 910.808   5
  -6 -10 -11 2112.50 573.103   6
   6  10  11 1301.60 552.327   2
   6 -10  11 1547.78 507.408   5
  -6 -10 -12-387.868 459.228   6
   6  10  12-202.904 378.345   2
   6 -10  12 206.991 400.480   5
  -6 -10 -13 59.1942 370.981   6
   6 -10  13 280.381 365.000   5
   6  10  13 41.4423 468.997   2
   6  10  14 12005.0 1221.91   2
  -6 -12   1-362.044 439.637   6
  -6 -12   0-633.165 446.819   6
  -6 -12  -1 1893.89 528.024   6
  -6 -12  -2 6398.23 789.242   6
  -6 -12  -3 2102.15 547.546   6
  -6 -12  -4 1882.21 544.547   6
   6 -12   4 2154.86 509.197   5
  -6 -12  -5 265.725 397.056   6
   6 -12   5 34.5595 334.168   5
  -6 -12  -6 2397.10 570.835   6
   6 -12   6 2617.96 569.873   5
   6 -12   7 1184.21 489.408   5
   6 -12   8 3242.71 617.609   5
  -7  -1  27 671.165 440.703   3
  -7  -1  26 266.601 442.246   3
  -7   1  25-103.521 371.876   3
  -7  -1  25-36.0642 349.867   3
  -7  -1  24 1674.52 533.296   3
  -7   1  24 2157.50 662.021   3
  -7  -1  23 3231.10 664.071   3
  -7   1  23 4098.43 719.553   3
  -7  -1  22 6407.24 658.337   5
   7  -1 -22 6731.23 763.669   7
   7   1 -22 5934.88 822.917   7
  -7  -1  22 4602.22 726.388   3
  -7   1  22 6711.15 889.065   3
  -7   1  21 933.620 479.845   3
   7  -1 -21 1074.42 371.885   7
  -7  -1  21 1427.90 377.191   5
  -7  -1  21 1246.36 413.396   3
   7   1 -21 1968.58 520.771   7
   7  -1 -20 747.275 338.608   7
  -7  -1  20 855.744 307.973   5
  -7  -1  20 1055.83 419.720   3
   7   1 -20 1044.08 441.791   7
  -7   1  20 1325.15 505.134   3
  -7   1  19 4663.99 441.883   5
   7  -1 -19 4197.82 604.162   7
  -7  -1  19 4216.63 507.903   5
  -7  -1  19 4125.08 607.931   3
   7   1 -19 4441.69 724.228   7
  -7   1  19 3581.04 614.011   3
  -7  -1  18 11959.8 791.966   5
  -7   1  18 10541.9 624.271   5
  -7  -1  18 10085.7 909.495   3
   7   1 -18 11559.4 1056.03   7
   7  -1 -18 10782.5 916.173   7
  -7   1  18 11672.2 979.337   3
  -7   1  17 1649.98 274.046   5
   7  -1 -17 1533.39 398.454   7
   7   1 -17 834.212 432.114   7
  -7   1  17 1134.72 392.776   3
  -7  -1  17 830.571 380.513   3
  -7  -1  17 1471.47 342.783   5
  -7  -1  16 240.736 234.008   5
  -7   1  16-84.7839 163.539   5
   7  -1 -16 164.684 282.335   7
  -7   1  16 553.031 309.107   3
   7   1 -16 268.111 358.308   7
  -7  -1  16 163.249 260.967   3
  -7   1  15 4612.33 361.157   5
  -7  -1  15 4973.71 464.593   5
  -7  -1  15 5363.92 622.051   3
   7  -1 -15 3203.18 518.099   7
  -7   1  15 5201.95 625.242   3
   7   1 -15 4324.22 657.760   7
  -7   1  14 10771.7 529.762   5
  -7  -1  14 11833.1 686.948   5
   7   1 -14 10932.6 949.050   7
   7  -1 -14 9727.41 824.064   7
  -7  -1  14 10935.9 834.450   3
  -7   1  14 9423.40 815.062   3
   7  -1 -13 1849.28 413.515   7
  -7  -1  13 1374.09 275.890   5
  -7   1  13 1856.73 219.284   5
   7   1 -13 1927.97 468.105   7
  -7   1  13 1682.24 382.307   3
  -7  -1  13 2190.54 414.876   3
   7  -1 -12 2121.66 421.246   7
  -7   1  12 1836.39 204.649   5
  -7  -1  12 1759.32 275.207   5
   7   1 -12 1784.34 444.711   7
  -7   1  12 1141.13 302.406   3
  -7  -1  12 1794.90 377.595   3
  -7   1  11 13678.1 510.971   5
  -7  -1  11 12887.5 640.073   5
   7   1 -11 12994.0 661.839   5
   7  -1 -11 12010.4 495.838   5
   7   1 -11 11066.3 894.391   7
  -7  -1  11 12447.9 827.914   3
   7  -1 -11 9917.59 811.484   7
  -7  -1  10 138674. 3320.96   3
  -7   1  10 140687. 2569.03   5
  -7  -1  10 137114. 2859.54   5
   7   1 -10 143039. 2927.31   5
   7  -1 -10 130728. 2548.46   5
   7   1 -10 139657. 3565.85   7
   7   1  -9 15723.2 970.025   7
  -7   1   9 15985.7 535.342   5
   7  -1  -9 14285.7 443.711   2
  -7  -1   9 15504.0 690.270   5
   7  -1  -9 13548.0 903.115   7
   7   1  -9 14769.4 681.338   5
   7  -1  -9 13763.6 491.567   5
  -7  -1   9 15831.5 901.928   3
  -7  -1   8 87915.2 1934.54   5
   7   1  -8 91997.8 2006.99   5
   7  -1  -8 76549.1 1604.49   5
   7  -1  -8 72344.1 2316.49   7
   7   1  -8 81711.2 2380.17   7
  -7  -1   7 7501.59 459.356   5
   7   1  -7 7042.04 454.963   5
   7  -1  -7 6078.75 305.951   5
   7   1  -7 7144.32 628.876   7
   7  -1  -7 6349.47 603.617   7
  -7  -1   6 104458. 2222.44   5
   7  -1  -6 99800.5 1950.44   5
   7   1  -6 99703.5 2613.14   7
   7  -1  -5 54866.4 1222.14   5
   7   1  -5 54502.3 1425.12   5
   7   1  -5 52340.4 1626.05   3
   7   1  -5 52422.4 1696.51   7
   7  -1  -4 1456.41 328.339   7
   7  -1  -4 1740.19 200.027   5
   7   1  -4 1616.07 237.522   5
   7  -1  -4 1607.45 313.015   3
   7   1  -4 1464.83 306.047   7
   7   1  -4 1810.56 293.920   3
   7   1  -3 2051.00 266.474   5
   7  -1  -3 2067.08 349.673   7
   7   1  -3 2126.64 350.230   7
   7  -1  -3 2098.22 319.774   3
   7   1  -2 3292.19 317.978   5
   7  -1  -2 3367.53 394.796   7
   7   1  -2 3152.38 386.291   7
   7  -1  -2 3791.28 394.308   3
   7  -1  -1 1759.00 298.636   7
   7   1  -1 2053.55 299.379   7
   7  -1  -1 1473.84 274.162   3
   7  -1   0 22627.2 936.773   7
   7   1   0 22832.1 931.001   7
  -7  -1  -1 31.2035 214.559   1
  -7   1  -1 451.281 193.442   7
   7   1   1 364.025 210.126   7
   7  -1   1 436.720 166.546   7
  -7  -1  -1 558.284 190.023   7
   7   1   2 1334.18 262.486   7
   7  -1   2 1674.55 268.615   7
  -7   1  -2 1120.06 232.569   7
  -7  -1  -2 1138.73 230.877   7
  -7   1  -3 70850.2 1799.31   7
   7   1   3 71145.6 1841.36   7
  -7  -1  -3 72840.7 1808.66   7
  -7  -1  -4 123245. 2587.06   7
   7   1   4 123739. 2692.31   7
  -7   1  -4 116105. 2570.46   7
  -7   1  -5 11867.1 422.145   4
  -7  -1  -5 12046.7 562.971   7
  -7   1  -5 11521.3 582.426   7
  -7   1  -5 11836.6 501.952   6
   7   1   5 13987.6 646.794   7
  -7   1  -6 53593.0 1127.91   4
  -7   1  -6 52388.7 1298.20   6
  -7  -1  -6 53009.7 1317.75   7
  -7   1  -6 53789.9 1403.13   7
  -7  -1  -6 56393.0 1576.53   6
  -7   1  -7 930.351 180.247   6
  -7  -1  -7 770.313 242.548   6
   7   1   7 628.237 151.322   7
  -7   1  -7 853.132 170.528   7
  -7  -1  -7 802.038 144.811   7
   7   1   8 19124.1 642.668   7
  -7   1  -8 19478.8 734.465   6
  -7  -1  -8 17708.7 562.276   7
  -7   1  -8 18830.8 694.144   7
  -7  -1  -8 19074.0 864.456   6
  -7   1  -9 61957.0 1481.96   7
  -7   1  -9 65100.4 1608.08   6
  -7  -1  -9 62833.7 1755.13   6
  -7  -1 -10 1009.89 268.309   6
  -7   1 -10 1196.54 173.011   7
  -7  -1 -10 1221.09 376.463   1
  -7   1 -10 1188.57 379.663   1
  -7   1 -10 1385.82 250.750   6
  -7  -1 -11 8034.89 719.190   1
  -7   1 -11 7962.14 407.398   7
  -7  -1 -11 7460.32 589.806   6
  -7   1 -11 7000.55 710.461   1
  -7  -1 -12 5065.51 600.879   1
  -7   1 -12 4392.61 297.184   7
  -7  -1 -12 4199.16 450.395   6
  -7  -1 -13-145.547 322.528   1
  -7   1 -13 298.358 94.2787   7
  -7  -1 -13-118.083 201.723   6
  -7   1 -13 184.453 297.771   1
  -7   1 -14 52271.9 2002.28   1
  -7  -1 -14 48560.8 1893.97   1
  -7  -1 -14 46672.8 1680.45   6
  -7  -1 -15 5551.26 667.342   1
  -7   1 -15 5306.60 635.768   1
  -7  -1 -16 4368.80 608.059   1
  -7   1 -16 4621.91 610.576   1
  -7   1 -17 2084.39 471.300   1
  -7  -1 -17 2268.60 477.908   1
   7  -1  17 1485.76 387.554   5
  -7   1 -18 2308.15 502.837   1
   7  -1  18 2205.86 529.631   5
  -7   1 -19 1426.21 425.142   1
   7  -1  19 1902.95 470.148   5
  -7   1 -20 2619.57 536.669   1
   7  -1  20 4404.94 680.208   5
  -7   1 -21 1079.98 416.529   1
   7  -1  21 996.868 455.148   5
  -7   1 -22 88.7907 307.310   1
   7  -1  22-326.842 317.748   5
   7   1  22 357.182 360.576   5
   7  -1  23 532.846 461.301   5
   7   1  23 845.234 472.126   5
   7  -1  24 641.027 477.855   5
   7   1  24 1165.55 527.416   5
   7   1  25-676.660 453.100   5
  -7  -3  25-685.839 449.971   3
  -7  -3  24 2219.91 521.468   5
  -7  -3  24 1462.67 462.713   3
  -7  -3  23 3461.94 571.683   5
  -7   3  23 2204.00 632.456   3
  -7  -3  23 2429.20 512.376   3
  -7  -3  22 2797.36 517.352   5
  -7   3  22 3637.10 783.721   3
   7   3 -22 1986.53 586.371   7
  -7  -3  22 2273.09 491.012   3
  -7  -3  21 1203.54 389.396   5
   7   3 -21 1612.40 552.060   7
  -7   3  21 1341.35 521.513   3
  -7  -3  21 1120.05 452.543   3
  -7  -3  20 491.432 324.261   5
   7   3 -20 248.969 329.924   7
  -7   3  20-134.461 456.610   3
  -7  -3  20 164.407 348.795   3
  -7   3  19 1864.87 540.963   3
  -7  -3  19 2346.35 490.766   5
   7   3 -19 1821.49 482.158   7
  -7  -3  19 2262.93 469.307   3
  -7  -3  18 801.525 344.060   5
  -7   3  18-114.918 300.341   3
   7   3 -18 761.776 386.157   7
  -7  -3  17 6524.02 656.553   5
  -7   3  17 6675.99 801.614   3
   7   3 -17 6120.11 699.459   7
  -7   3  16 28.0250 358.707   3
  -7  -3  16-247.715 264.902   5
   7   3 -16 506.957 322.538   7
   7   3 -15 4894.33 593.264   7
  -7  -3  15 5143.60 545.590   5
  -7   3  15 5409.36 721.906   3
  -7  -3  14 4669.87 519.776   5
  -7   3  14 4397.04 602.022   3
   7   3 -14 4976.78 605.519   7
   7   3 -13-114.054 277.423   7
  -7   3  13 338.023 277.569   3
  -7  -3  13-120.907 230.941   5
  -7  -3  12 608.239 277.125   5
   7   3 -12 224.773 235.264   7
  -7  -3  11 2827.98 413.718   5
  -7   3  11 3126.48 467.199   3
   7   3 -11 2945.24 426.445   7
  -7  -3  10 1272.85 281.813   5
   7   3 -10 1091.98 179.662   2
   7   3 -10 1295.71 321.669   7
   7  -3  -9 137432. 2799.91   2
   7   3  -9 137285. 2730.05   2
  -7  -3   9 143443. 3158.79   5
   7   3  -9 135476. 3349.14   7
  -7  -3   8 751.186 253.097   5
   7  -3  -8 512.613 156.037   2
   7   3  -8 800.608 283.241   7
   7   3  -8 750.911 173.021   2
  -7  -3   7 116032. 2679.00   5
   7  -3  -7 110956. 2397.91   2
   7   3  -7 113984. 2864.15   7
   7   3  -6 12653.4 790.421   7
  -7  -3   6 12650.6 712.212   5
   7  -3  -6 13201.5 608.909   2
  -7   3   6 11636.1 762.701   3
  -7  -3   5 10755.5 638.995   5
   7   3  -5 11968.1 736.556   7
  -7   3   5 11014.4 684.066   3
  -7   3   4 15129.4 808.932   3
  -7  -3   4 15936.0 782.383   5
   7  -3  -4 15844.2 452.246   5
   7   3  -4 14566.1 823.249   7
  -7   3   3 10291.3 631.110   3
   7  -3  -3 10941.3 402.270   5
   7   3  -3 9904.24 674.904   7
   7  -3  -2 142087. 2655.63   5
   7   3  -2 141819. 3164.10   7
  -7   3   2 144489. 3091.40   3
   7   3  -2 142250. 2915.70   1
  -7  -3   1 2255.98 291.050   1
   7  -3  -1 2500.39 301.726   3
   7   3  -1 2577.42 303.375   1
   7   3  -1 2001.41 333.650   7
   7  -3  -1 2056.76 211.941   5
  -7  -3   0 5274.77 456.670   1
   7   3   0 5163.96 442.165   7
   7  -3   0 5452.68 417.767   3
   7  -3   0 5791.20 363.092   5
   7   3   0 6030.88 458.982   1
  -7   3  -1 37105.1 1184.18   4
  -7  -3  -1 34869.7 1218.11   1
   7   3   1 35973.3 1201.52   7
   7  -3   1 37924.2 1158.91   3
   7   3   1 39586.3 1261.68   1
  -7   3  -2 4272.39 374.667   4
  -7  -3  -2 4340.73 426.852   1
  -7   3  -2 4176.50 426.419   7
   7   3   2 4414.64 392.308   7
   7  -3   2 5259.76 401.633   3
  -7   3  -3 12225.1 599.851   4
   7   3   3 13717.6 648.378   7
  -7  -3  -3 12821.9 741.904   1
   7  -3   3 12573.4 629.896   3
  -7   3  -4 1005.22 232.044   4
   7   3   4 664.139 183.861   7
  -7   3  -5 32916.4 1004.76   4
   7   3   5 32107.9 1018.58   7
   7  -3   5 31720.7 1123.60   5
   7  -3   6 12229.6 683.395   5
   7   3   6 12202.1 570.143   7
  -7  -3  -6 12103.1 770.810   6
  -7  -3  -7 70075.0 1539.81   4
   7   3   7 71943.6 1656.39   7
   7  -3   7 70021.8 1940.63   5
  -7  -3  -7 68605.8 2050.00   6
  -7  -3  -8 21975.5 683.215   4
   7   3   8 22701.5 753.301   7
   7  -3   8 22288.9 1003.73   5
  -7  -3  -8 22479.9 1089.81   6
   7   3   9 42636.2 1086.08   7
   7  -3   9 39461.9 1449.55   5
  -7  -3  -9 43116.4 1555.11   6
  -7  -3 -10-155.358 255.078   6
   7   3  10-25.4980 85.5490   7
   7  -3  10-288.765 275.853   5
  -7  -3 -11 2405.91 396.936   6
   7   3  11 1796.87 173.961   7
   7  -3  11 1759.62 217.561   4
   7  -3  11 1769.57 345.969   5
  -7  -3 -12 396.184 246.106   6
   7  -3  12 162.764 168.510   6
   7  -3  12 282.013 150.695   4
   7   3  12 251.957 83.0551   7
   7  -3  13 16935.9 654.881   4
   7  -3  13 18161.6 1038.88   5
  -7  -3 -13 16991.9 1021.45   6
   7  -3  13 17682.3 806.243   6
   7  -3  14 1066.35 379.933   5
  -7  -3 -14 1289.60 416.715   6
   7  -3  15 24180.4 1290.58   5
  -7  -3 -15 23144.9 1241.96   6
  -7   3 -15 24419.7 1414.35   1
  -7   3 -16 636.324 350.742   1
   7  -3  16-603.251 427.583   5
  -7  -3 -16-230.197 316.708   6
  -7   3 -17 10362.5 918.982   1
   7  -3  17 10384.7 885.891   5
  -7  -3 -17 9826.58 871.817   6
  -7   3 -18-95.3200 309.802   1
   7  -3  18-227.363 319.291   5
  -7   3 -19 2097.76 467.071   1
   7  -3  19 3228.51 555.066   5
  -7   3 -20 1252.29 420.308   1
   7  -3  20 540.084 353.725   5
   7  -3  21 452.435 384.336   5
  -7   3 -21 411.666 306.397   1
   7  -3  22 4714.61 732.613   5
   7  -3  23 457.470 415.295   5
  -7  -5  25 2097.94 577.503   5
  -7  -5  24 499.198 377.620   5
   7   5 -23 8806.42 971.157   7
  -7  -5  23 9922.64 962.974   5
  -7  -5  22-236.454 352.244   5
   7   5 -22 627.525 381.713   7
   7   5 -21 3133.44 575.849   7
  -7  -5  21 4527.42 657.095   5
  -7  -5  20-190.304 374.949   5
   7   5 -20 133.319 314.471   7
  -7  -5  19 295.782 372.335   5
   7   5 -19 489.588 367.111   7
  -7  -5  18-376.449 307.972   5
   7   5 -18 41.2534 272.514   7
  -7  -5  17 4477.70 615.544   5
   7   5 -17 3746.74 570.876   7
  -7  -5  16 3576.91 542.194   5
   7   5 -16 3756.49 575.868   7
  -7  -5  15 21357.8 1212.08   5
   7   5 -15 22030.7 1291.77   7
  -7  -5  14 4055.61 563.685   5
   7   5 -14 3823.65 577.618   7
  -7  -5  13 37308.8 1583.48   5
   7   5 -13 37888.0 1670.53   7
  -7  -5  12 7041.38 663.176   5
   7   5 -12 7580.74 746.213   7
  -7  -5  11 49779.1 1811.01   5
   7   5 -11 51187.8 1550.10   2
   7   5 -11 50084.4 1927.67   7
   7   5 -10 843.183 245.268   2
  -7  -5  10 688.723 305.286   5
   7   5 -10 1166.24 371.130   7
   7   5  -9 8775.01 583.708   2
  -7  -5   9 8861.05 723.816   5
   7   5  -9 8983.78 786.259   7
   7   5  -9 8909.83 395.978   1
   7   5  -8 23992.1 769.519   1
   7   5  -8 21998.2 962.417   2
  -7  -5   8 23936.0 1167.90   5
  -7   5   8 23242.7 1196.04   3
   7   5  -8 23798.9 1232.19   7
   7   5  -7 13835.1 733.811   2
   7   5  -7 13687.0 597.817   1
  -7  -5   7 13433.0 860.348   5
   7   5  -7 12699.3 871.909   7
  -7   5   7 12885.4 857.285   3
   7   5  -6 28493.1 946.146   1
  -7  -5   6 26161.0 1203.77   5
  -7   5   6 29195.6 1254.58   3
   7   5  -6 28235.1 1306.08   7
   7   5  -6 26478.5 1069.32   2
  -7   5   5 47.5904 148.444   6
  -7  -5   5-287.211 247.195   5
  -7   5   5 65.0479 264.253   4
   7   5  -5 123.001 131.691   1
   7  -5  -5 29.2819 69.9657   5
  -7   5   5 29.0848 210.834   3
   7   5  -5-422.952 267.821   7
  -7   5   4 26649.5 1208.93   4
  -7  -5   4 28207.9 1221.58   5
   7   5  -4 28376.4 1009.89   1
   7  -5  -4 27814.9 772.672   5
   7   5  -4 28830.7 1270.78   7
  -7   5   4 27931.6 1149.86   3
  -7   5   4 23940.0 917.212   6
  -7   5   3-15.5040 130.845   6
  -7  -5   3-171.742 272.745   5
  -7   5   3 308.303 262.879   4
   7  -5  -3 79.3115 99.7648   5
  -7   5   3-23.1445 176.694   3
   7   5  -3-383.501 193.324   1
   7   5  -3-114.362 236.398   7
  -7   5   2 378.479 148.475   6
  -7   5   2 428.075 243.053   4
   7   5  -2 352.963 225.208   7
   7  -5  -2 415.933 133.972   5
  -7   5   2 731.339 220.728   3
  -7   5   1 157651. 3510.05   4
   7  -5  -1 157758. 3048.29   5
  -7   5   1 159209. 3271.67   3
   7   5  -1 150453. 3522.37   7
  -7   5   0 10212.8 699.245   4
   7  -5   0 10908.6 562.759   5
  -7   5   0 10022.2 578.139   3
   7   5   0 9003.95 683.430   7
  -7   5  -1 69341.5 1972.98   4
   7  -5   1 69001.4 1762.68   5
   7   5   1 67694.8 1989.92   7
  -7   5  -2 23340.9 1018.41   4
   7  -5   2 23397.1 926.689   5
   7   5   2 22405.2 1038.68   7
  -7   5  -3 1955.14 323.685   4
   7   5   3 1774.69 323.944   7
   7  -5   3 2001.15 306.158   5
   7  -5   4 43.1074 179.860   5
   7   5   4 80.9249 192.784   7
   7  -5   5 27896.4 1107.96   5
   7   5   5 26660.7 1092.94   7
  -7  -5  -6 1785.85 417.961   6
   7  -5   6 1493.53 311.477   5
   7   5   6 1283.82 281.056   7
   7  -5   7 11676.1 750.057   5
   7   5   7 11751.5 674.557   7
  -7  -5  -7 12607.5 870.351   6
   7  -5   8 10922.2 734.628   5
   7   5   8 11089.3 651.487   7
  -7  -5  -8 11992.9 862.645   6
  -7  -5  -9 9001.12 548.640   4
   7  -5   9 9723.28 717.443   5
   7   5   9 8846.54 561.655   7
  -7  -5  -9 10633.6 833.822   6
  -7  -5 -10 3872.05 528.435   6
   7  -5  10 3694.71 184.361   3
   7   5  10 4168.84 391.857   7
   7  -5  10 4828.75 534.938   5
  -7  -5 -11 353.925 321.717   6
   7   5  11 7.59840 142.132   7
   7  -5  11 656.606 269.912   5
   7  -5  12 9438.51 767.270   5
   7   5  12 8864.30 523.831   7
  -7  -5 -12 8746.80 813.142   6
  -7  -5 -13 3647.61 558.187   6
   7   5  13 3643.41 320.787   7
   7  -5  13 3231.54 510.985   5
  -7  -5 -14 4169.21 633.334   6
   7  -5  14 3749.54 559.330   5
  -7  -5 -15 5427.38 700.396   6
   7  -5  15 4932.54 624.425   5
   7  -5  16-1.14627 314.209   5
  -7  -5 -16 269.826 313.313   6
   7  -5  17 6156.79 713.253   5
  -7  -5 -17 6462.99 785.186   6
   7  -5  18 1221.15 415.760   5
  -7  -5 -18 1839.34 531.076   6
   7  -5  19 8299.26 874.645   5
  -7   5 -19 5506.43 685.014   1
  -7  -5 -19 7619.02 866.408   6
   7  -5  20 2385.74 513.420   5
   7  -5  21 5864.54 821.611   5
   7   7 -23 1955.57 551.693   7
  -7   7  22 2011.97 693.477   4
   7   7 -22 2390.79 593.481   7
  -7   7  21 2749.20 676.751   4
  -7  -7  21 3005.89 653.926   5
   7   7 -21 2364.67 566.099   7
  -7   7  20 476.327 443.758   4
  -7  -7  20 204.010 366.198   5
   7   7 -20 67.6792 350.750   7
  -7   7  19-443.322 508.242   4
  -7  -7  19 185.155 316.079   5
   7   7 -19 112.862 349.700   7
  -7   7  18 2880.67 666.497   4
  -7  -7  18 3390.81 642.353   5
   7   7 -18 3211.32 597.107   7
  -7   7  17 17065.2 1303.30   4
  -7  -7  17 16108.3 1173.66   5
   7   7 -17 18023.4 1285.39   7
  -7   7  16 982.903 434.236   4
  -7  -7  16 177.875 397.854   5
   7   7 -16 1235.51 457.179   7
  -7   7  15 1627.82 516.965   4
  -7  -7  15 2301.17 521.035   5
   7   7 -15 2554.44 533.611   7
  -7  -7  14 7459.85 772.443   5
  -7   7  14 9051.97 953.913   4
   7   7 -14 9345.09 917.522   7
  -7   7  13 2768.08 562.468   4
  -7  -7  13 4464.47 606.702   5
   7   7 -13 4269.03 636.359   7
  -7  -7  12-205.639 288.077   5
   7   7 -12 95.8539 343.729   7
  -7   7  11 11526.7 962.479   4
  -7  -7  11 12094.0 945.515   5
   7   7 -11 12522.8 1035.32   7
  -7  -7  10 258.977 339.735   5
  -7   7  10-286.500 389.377   4
   7   7 -10 1152.86 335.590   2
   7   7 -10 929.446 368.259   7
  -7   7   9-60.5098 386.534   4
   7   7  -9 397.331 321.739   7
  -7  -7   9-89.2444 325.278   5
   7   7  -9 49.6267 255.772   2
  -7   7   8 1839.87 496.059   4
  -7  -7   8 1481.64 455.185   5
   7   7  -8 2209.44 421.028   2
   7   7  -8 2545.52 520.906   7
  -7   7   7 7393.74 763.779   4
   7   7  -7 6380.83 612.358   2
  -7  -7   7 6663.65 708.291   5
   7   7  -7 7291.50 798.334   7
   7  -7  -6-147.071 136.801   5
  -7   7   6 156.108 304.756   4
  -7  -7   6-82.9437 247.306   5
   7   7  -6-337.204 378.656   7
   7   7  -6-131.673 269.145   2
   7   7  -5 6657.44 636.490   2
  -7  -7   5 6780.94 688.766   5
   7  -7  -5 6811.07 431.487   5
  -7   7   5 5888.59 710.779   4
  -7   7   5 6997.06 638.560   3
   7   7  -5 6798.54 750.067   7
  -7   7   4 813.655 277.161   3
  -7   7   4 1100.27 374.334   4
   7   7  -4 1244.30 415.130   7
   7   7  -4 633.340 315.384   2
  -7  -7   4 1310.18 368.204   5
   7  -7  -4 982.574 207.452   5
   7   7  -3 40439.9 1592.32   2
  -7   7   3 38834.1 1653.35   4
  -7  -7   3 37689.1 1650.21   5
   7  -7  -3 38151.0 1191.94   5
  -7   7   3 39620.7 1439.27   3
   7   7  -3 39350.2 1752.41   7
  -7   7   2 6557.88 700.242   4
   7  -7  -2 6025.30 459.439   5
   7   7  -2 5679.12 604.389   2
  -7   7   2 5464.87 496.796   3
   7   7  -2 5515.74 650.869   7
  -7   7   1 21145.4 1174.67   4
   7  -7  -1 21178.1 905.386   5
  -7   7   1 21642.3 949.284   3
   7   7  -1 20740.1 1208.09   7
  -7   7   0 16461.1 1027.20   4
   7  -7   0 17867.6 851.860   5
  -7   7   0 16903.0 795.336   3
   7   7   0 16867.2 1079.65   7
  -7   7  -1 19507.5 1100.88   4
   7  -7   1 19889.7 933.948   5
  -7   7  -1 20936.9 849.024   3
   7  -7   2 15757.4 841.850   5
   7  -7   3 9986.32 700.555   5
   7  -7   4 2709.11 411.477   5
  -7  -7  -5 729.820 329.919   6
   7  -7   5 1577.29 349.066   5
   7  -7   6 11263.5 785.929   5
  -7  -7  -6 10294.9 838.335   6
   7  -7   7 8054.28 692.985   5
  -7  -7  -7 8681.37 810.464   6
  -7  -7  -8 595.460 366.741   6
   7  -7   8 318.692 260.637   5
   7  -7   9 16582.3 1024.13   5
  -7  -7  -9 16979.0 1136.91   6
  -7  -7 -10 375.673 330.352   6
   7  -7  10 1083.34 358.291   5
   7  -7  11 12012.3 910.653   5
  -7  -7 -11 10810.9 949.341   6
  -7  -7 -12 1753.13 406.660   6
   7  -7  12 2261.66 496.122   5
   7   7  12 2010.51 364.399   7
  -7  -7 -13 3954.18 646.667   6
   7  -7  13 4627.20 637.599   5
  -7  -7 -14 1140.60 473.996   6
   7  -7  14 1681.08 453.944   5
  -7  -7 -15 1124.93 482.318   6
   7  -7  15 1016.90 420.156   5
   7  -7  16 4777.83 695.439   5
  -7  -7 -16 5280.65 757.427   6
   7  -7  17 363.506 366.952   5
  -7  -7 -17 286.501 449.897   6
   7  -7  18-318.453 314.535   5
  -7  -7 -18 362.992 438.316   6
  -7   9  17 462.870 534.608   4
   7   9 -17-111.403 409.416   7
  -7   9  16 7951.85 1022.83   4
  -7  -9  16 8565.49 956.924   5
   7   9 -16 8698.26 982.384   7
  -7   9  15 4923.82 839.118   4
  -7  -9  15 3729.39 647.991   5
   7   9 -15 5261.61 802.856   7
  -7   9  14 3490.54 667.683   4
  -7  -9  14 4516.52 692.253   5
  -7   9  13 3138.63 712.231   4
  -7  -9  13 4180.16 695.403   5
   7   9 -13 4554.67 711.222   7
  -7   9  12 344.810 398.021   4
  -7  -9  12 650.507 469.934   5
   7   9 -12 294.424 393.259   7
  -7   9  11 749.635 533.015   4
  -7  -9  11 803.789 465.695   5
  -7   9  10 940.153 551.202   4
  -7  -9  10 319.544 403.229   5
   7   9 -10 2.50119 400.851   7
  -7   9   9-68.3454 362.776   4
  -7  -9   9-225.934 308.074   5
   7   9  -9-586.735 320.153   2
   7   9  -9 487.554 380.178   7
  -7   9   8 845.684 389.863   4
  -7  -9   8 1667.18 525.919   5
   7   9  -8 1552.56 461.891   2
   7   9  -8 1469.83 463.242   7
  -7   9   7 894.095 401.724   4
  -7  -9   7 1321.46 483.699   5
   7   9  -7 1499.19 437.860   2
   7   9  -7 742.750 345.546   7
   7   9  -6 3012.75 518.891   2
  -7   9   6 4540.65 693.164   4
  -7  -9   6 2460.04 576.912   5
   7   9  -6 2640.46 569.948   7
  -7   9   5 1003.94 447.892   4
  -7   9   5 727.499 348.377   3
  -7  -9   5 1135.59 424.379   5
   7   9  -5 1564.87 461.941   2
   7   9  -5 1915.20 521.136   7
  -7   9   4 24948.3 1486.62   4
   7   9  -4 25777.0 1442.41   2
  -7  -9   4 22625.5 1405.53   5
   7   9  -4 24766.6 1557.55   7
  -7   9   4 22359.2 1179.99   3
  -7   9   3 4563.54 646.978   4
   7  -9  -3 3734.33 427.216   5
  -7  -9   3 4406.12 661.581   5
  -7   9   3 3839.95 490.972   3
   7   9  -3 4390.42 677.891   2
   7   9  -3 4949.00 754.166   7
  -7   9   2 53128.6 1757.07   3
   7   9  -2 53392.5 2150.50   2
   7  -9  -2 50950.3 1677.84   5
   7  -9  -1 80.0780 204.424   5
   7   9  -1 27.2799 377.195   2
   7   9   0 19119.7 1260.53   2
   7  -9   0 17754.5 977.894   5
   7   9   1 7640.63 832.606   2
   7  -9   1 6587.36 600.070   5
   7  -9   2 5596.97 581.431   5
   7   9   2 6501.18 774.219   2
  -7  -9  -3 2480.66 516.768   6
   7   9   3 3253.97 603.784   2
   7  -9   3 2876.77 469.491   5
  -7  -9  -4 746.663 395.969   6
   7   9   4 1879.59 504.421   2
   7  -9   4 1302.38 360.380   5
  -7  -9  -5 1903.04 485.486   6
   7  -9   5 2568.11 483.261   5
   7   9   5 2259.29 578.251   2
  -7  -9  -6 48.2437 316.827   6
   7  -9   6 1278.20 411.816   5
  -7  -9  -7 6494.80 780.324   6
   7  -9   7 8023.90 767.158   5
   7  -9   8 16822.8 1112.13   5
  -7  -9  -8 16709.6 1200.30   6
  -7  -9  -9 1634.88 461.738   6
   7  -9   9 1654.24 455.416   5
  -7  -9 -10 2651.95 551.786   6
   7  -9  10 2837.88 535.688   5
  -7  -9 -11 1024.77 410.348   6
   7  -9  11 1181.78 426.855   5
  -7  -9 -12 2199.35 500.669   6
   7  -9  12 2354.15 533.004   5
  -7  -9 -13 860.997 400.588   6
   7  -9  13-170.142 396.656   5
  -7  -9 -14 3484.19 636.159   6
   7  -9  14 2948.36 585.089   5
   7  -9  15 722.412 361.486   5
  -7 -11   8 2132.75 602.456   5
   7  11  -8 1665.85 648.523   7
  -7 -11   7 1797.71 541.123   5
   7  11  -7 849.458 433.330   2
   7  11  -7 1743.97 602.181   7
  -7 -11   6-294.477 483.660   5
   7  11  -6-629.631 472.737   2
   7  11  -6 341.464 491.576   7
  -7 -11   5 1474.30 498.923   5
   7  11  -5 1917.89 530.683   2
   7  11  -5 1093.64 529.362   7
   7  11  -4 712.313 459.764   2
   7  11  -4 711.660 406.972   7
   7  11  -3 4619.88 737.273   2
   7  11  -3 5643.71 892.969   7
   7  11  -2 5300.92 794.963   2
   7  11  -1 13196.0 1178.42   2
   7  11   0 4177.33 703.593   2
   7  11   1 9866.13 1035.92   2
  -7 -11  -1 8774.77 916.113   6
  -7 -11  -2 4213.58 657.317   6
   7 -11   2 6114.78 709.028   5
   7  11   2 5644.14 820.193   2
  -7 -11  -3-750.727 377.556   6
   7 -11   3 329.835 285.766   5
   7  11   3-180.468 377.918   2
  -7 -11  -4 1136.16 390.185   6
   7  11   4 337.624 367.210   2
   7 -11   4 1073.01 388.716   5
  -7 -11  -5-537.485 340.801   6
   7  11   5 34.1835 436.881   2
   7 -11   5 406.294 375.564   5
  -7 -11  -6 3411.65 596.496   6
   7  11   6 5137.47 825.963   2
   7 -11   6 3607.64 578.072   5
  -7 -11  -7-427.050 401.191   6
   7 -11   7-254.661 333.542   5
   7  11   7 674.728 456.615   2
  -7 -11  -8 406.954 441.321   6
   7 -11   8 547.223 409.780   5
  -7 -11  -9 1810.12 548.145   6
   7 -11   9 1202.51 485.825   5
   7 -11  10-228.325 364.756   5
  -8   0  25-278.267 432.306   3
  -8   0  24 20866.6 1531.71   3
  -8   0  23 243.239 446.607   3
   8   0 -22 1192.51 436.104   7
  -8   0  22 2681.10 627.395   3
   8   0 -21 20.2151 322.639   7
  -8   0  21 480.668 392.434   3
   8   0 -20 310.100 300.765   7
  -8   0  20 991.566 418.783   3
  -8   0  19 83.7138 207.850   5
   8   0 -19-624.532 402.854   7
  -8   0  19-258.932 324.089   3
  -8   0  18-46.2330 214.060   5
  -8   0  18 154.603 332.108   3
   8   0 -18-20.5793 361.361   7
  -8   0  17 65.1878 222.258   5
   8   0 -17 193.401 346.147   7
  -8   0  17-19.2933 359.618   3
  -8   0  16 7368.29 526.281   5
   8   0 -16 7447.82 832.545   7
  -8   0  16 6927.33 729.141   3
  -8   0  15-24.1565 166.592   5
   8   0 -15 274.540 352.858   7
  -8   0  15 30.3560 319.128   3
  -8   0  14 6348.55 450.589   5
   8   0 -14 5182.87 426.974   5
   8   0 -14 6075.03 736.213   7
  -8   0  14 5004.50 597.973   3
  -8   0  13 43.7322 146.272   5
   8   0 -13 336.433 166.205   5
  -8   0  12 15300.3 663.158   5
   8   0 -12 14304.3 655.510   5
  -8   0  12 14013.3 928.940   3
   8   0 -12 16849.3 1118.05   7
  -8   0  11-45.6455 142.157   5
   8   0 -11 173.690 289.592   7
   8   0 -11 144.644 136.041   5
  -8   0  11 236.954 222.152   3
  -8   0  10 107842. 2270.09   5
   8   0 -10 103362. 2256.02   5
   8   0 -10 109497. 3106.54   7
  -8   0   9-129.518 138.918   5
   8   0  -9-17.8711 286.370   7
   8   0  -9-186.459 131.272   5
   8   0  -8 42264.0 1179.21   5
   8   0  -8 44867.3 1760.26   7
   8   0  -7 200.896 141.967   5
   8   0  -7 65.7564 269.940   7
   8   0  -6 70144.0 1679.81   5
   8   0  -6 72123.0 2251.24   7
   8   0  -5-148.928 167.892   5
   8   0  -5-36.2637 261.759   7
   8   0  -4 109405. 2349.19   5
   8   0  -4 110087. 2901.86   7
   8   0  -3 183.171 266.341   7
   8   0  -3 413.268 290.695   3
   8   0  -2 56121.2 1804.18   7
   8   0  -1-301.079 258.561   7
   8   0   0 23033.2 1017.17   7
  -8   0   0 22859.2 1083.42   7
  -8   0  -1 171.881 221.181   7
   8   0   1 285.283 238.825   7
  -8   0  -2 5152.17 482.856   7
   8   0   2 4329.65 426.788   7
   8   0   3 520.269 240.464   7
  -8   0  -3-126.495 218.675   7
  -8   0  -4 45301.9 1422.76   7
   8   0   4 35726.2 1226.60   7
   8   0   5-66.6426 152.909   7
  -8   0  -5 43.3909 169.321   7
   8   0   6 39697.2 1200.01   7
  -8   0  -6 41677.8 1320.66   7
  -8   0  -6 42384.0 1270.34   6
  -8   0  -7-176.516 184.023   6
  -8   0  -7-42.9748 41.5015   4
  -8   0  -8 119961. 2604.55   7
  -8   0  -8 125596. 2695.13   6
  -8   0  -9-105.276 163.372   6
  -8   0  -9-67.4400 106.467   7
  -8   0 -10 25106.4 1332.66   1
  -8   0 -10 22633.2 926.214   6
  -8   0 -11 297.967 205.225   6
  -8   0 -11 104.529 68.6044   7
  -8   0 -12 21181.9 1254.32   1
  -8   0 -12 20977.8 970.261   6
  -8   0 -13-209.806 284.298   1
  -8   0 -13 190.131 246.951   6
  -8   0 -14 7693.00 781.878   1
  -8   0 -15-671.449 401.666   1
  -8   0 -16-77.8080 340.179   1
  -8   0 -17 356.379 385.538   1
  -8   0 -18 5560.11 732.302   1
  -8   0 -19 147.339 297.820   1
  -8   0 -20 13553.8 1117.99   1
  -8   0 -21 10.1786 341.318   1
   8   0  21-148.156 393.297   5
   8   0  22 7848.51 944.560   5
   8   0  23 632.190 428.264   5
   8   0  24-1011.00 541.950   5
  -8  -2  26 285.686 427.827   3
  -8  -2  25 1281.94 483.197   3
  -8   2  24 786.488 548.368   3
  -8  -2  24 301.860 345.932   3
   8   2 -23 6773.26 941.773   7
  -8   2  23 8066.08 1034.57   3
  -8  -2  23 6368.10 839.546   3
   8   2 -22 4448.88 771.466   7
  -8  -2  22 4755.00 621.154   5
  -8   2  22 3841.40 741.437   3
  -8  -2  22 2792.64 596.545   3
  -8  -2  21 6321.95 670.226   5
   8   2 -21 5403.42 819.269   7
  -8   2  21 6680.06 918.591   3
  -8  -2  21 5592.30 761.508   3
  -8  -2  20 1035.92 371.044   5
   8   2 -20 1041.89 455.920   7
  -8   2  20 937.315 488.049   3
  -8  -2  20 248.558 303.978   3
   8   2 -19 382.912 367.835   7
  -8  -2  19 47.3018 275.872   5
  -8   2  19 539.318 418.445   3
  -8  -2  19-44.1881 337.099   3
   8  -2 -19-150.293 297.811   7
  -8  -2  18 35267.5 1469.13   5
   8  -2 -18 36524.3 1715.92   7
   8   2 -18 30827.1 1835.88   7
  -8  -2  18 35405.7 1724.31   3
  -8   2  18 33189.7 1777.61   3
  -8  -2  17 344.014 255.767   5
   8  -2 -17 273.229 316.893   7
  -8   2  17 847.274 442.220   3
  -8  -2  17 565.961 356.330   3
   8   2 -17 305.510 347.910   7
  -8   2  16 1928.53 207.091   5
  -8  -2  16 3024.09 434.501   5
   8  -2 -16 2267.05 454.217   7
  -8   2  16 2012.21 499.984   3
   8   2 -16 2257.20 539.826   7
  -8  -2  16 2260.40 461.583   3
  -8  -2  15 825.622 284.507   5
   8  -2 -15 230.361 282.989   7
  -8   2  15 1607.80 486.358   3
   8   2 -15 848.019 416.187   7
  -8   2  15 740.153 142.816   5
  -8  -2  15 1030.08 373.118   3
  -8   2  14 9226.16 396.624   5
  -8  -2  14 9725.65 682.012   5
  -8   2  14 9967.55 854.283   3
   8   2 -14 9950.24 875.091   7
   8  -2 -14 10732.2 865.999   7
   8   2 -13 13513.1 987.097   7
  -8   2  13 13427.8 464.496   5
  -8  -2  13 14762.4 814.399   5
  -8   2  13 13225.4 971.504   3
   8  -2 -13 14196.1 987.005   7
  -8  -2  12 3600.89 414.356   5
   8  -2 -12 2525.87 452.140   7
  -8   2  12 2992.52 474.288   3
   8   2 -12 3829.36 522.071   7
   8   2 -11 5990.18 294.125   2
  -8  -2  11 6916.55 535.099   5
   8  -2 -11 6471.87 638.409   7
   8   2 -11 6789.73 668.853   7
   8   2 -10 49.9277 229.125   7
   8   2 -10 153.966 95.7142   2
   8  -2 -10-40.0907 91.3657   2
   8  -2 -10-373.756 295.650   7
  -8  -2  10 43.5922 199.264   5
   8  -2  -9 18597.8 619.362   2
  -8  -2   9 18112.1 816.991   5
  -8  -2   9 15870.9 466.776   1
   8  -2  -9 17973.5 1016.64   7
   8   2  -9 19003.4 1022.76   7
  -8  -2   8 18752.7 818.645   5
  -8  -2   8 18658.6 562.897   1
   8   2  -8 19428.7 1007.13   7
   8  -2  -8 19854.0 1067.72   7
   8  -2  -7 1342.29 118.519   5
  -8  -2   7 2071.13 209.201   1
  -8  -2   7 1843.12 283.798   5
   8  -2  -7 1830.36 360.920   7
   8   2  -7 1488.86 344.366   7
  -8  -2   6 1629.92 214.362   1
   8   2  -6 2137.82 370.171   7
   8  -2  -6 1404.01 144.186   5
   8  -2  -6 1975.59 398.207   7
  -8  -2   6 2016.61 319.061   5
  -8  -2   5 79044.3 1808.81   1
   8  -2  -5 75594.0 1589.89   5
   8   2  -5 80027.5 2001.46   5
   8  -2  -5 76357.4 2221.16   7
   8   2  -5 73268.5 2128.31   7
  -8  -2   4 28793.8 976.940   1
   8   2  -4 27720.9 1043.40   5
   8  -2  -4 28393.0 1210.27   7
   8   2  -4 29875.0 1176.09   7
  -8  -2   3 22780.7 883.787   1
   8   2  -3 21496.1 896.371   5
   8  -2  -3 21360.3 1013.72   7
   8  -2  -3 23579.2 1018.44   3
   8   2  -3 20365.9 967.747   7
  -8  -2   2 109436. 2491.79   1
   8   2  -2 105167. 2494.17   5
   8   2  -2 99914.0 2544.79   7
   8  -2  -2 104201. 2654.97   7
  -8  -2   1 60038.4 1704.99   1
   8   2  -1 58488.6 1705.63   7
   8  -2  -1 62346.2 1800.39   3
  -8  -2   0 308.343 221.755   1
   8   2   0 108.733 197.579   7
  -8  -2   0 289.474 175.555   7
   8  -2   0 176.103 216.878   3
  -8  -2  -1 7271.29 529.117   7
  -8  -2  -1 7795.96 609.905   1
  -8   2  -1 7003.33 537.536   7
   8   2   1 7846.91 525.239   7
   8  -2   1 6776.30 533.306   3
  -8   2  -2 1114.65 269.247   7
  -8  -2  -2 1589.40 337.605   1
   8   2   2 1084.14 240.889   7
  -8  -2  -2 1342.97 258.916   7
  -8  -2  -3 4462.22 475.646   1
   8   2   3 6059.73 426.884   7
  -8  -2  -3 4498.04 409.542   7
  -8   2  -3 4783.49 447.806   7
  -8   2  -4 10980.2 511.370   4
  -8   2  -4 11242.5 644.460   7
  -8  -2  -4 10709.4 589.554   7
   8   2   4 10981.7 578.337   7
  -8   2  -5 3668.04 295.034   4
   8   2   5 3525.99 330.103   7
  -8  -2  -5 3409.46 329.080   7
  -8   2  -5 3399.42 357.537   7
  -8   2  -5 3980.42 256.621   6
  -8   2  -6 16416.7 605.268   4
  -8   2  -6 16380.3 766.484   7
   8   2   6 16751.9 709.029   7
  -8   2  -6 16910.4 565.232   6
  -8  -2  -7 2485.94 394.697   6
  -8   2  -7 2470.45 292.161   7
   8   2   7 2411.17 279.224   7
  -8   2  -7 2534.43 233.410   6
  -8  -2  -8 338.510 78.8122   4
  -8   2  -8 157.276 141.491   7
   8   2   8 429.192 163.667   7
  -8   2  -8 266.904 126.268   6
  -8  -2  -9 355.063 256.334   6
  -8   2  -9 577.858 170.336   7
   8   2   9 595.470 154.051   7
   8   2  10 8255.19 418.729   7
  -8  -2 -10 7444.36 722.393   1
  -8   2 -10 7226.00 472.537   7
  -8  -2 -10 7205.84 621.633   6
  -8   2 -11 38707.6 1171.28   7
  -8  -2 -11 39252.3 1686.51   1
  -8  -2 -11 38029.7 1460.68   6
  -8   2 -12 17423.9 713.021   7
  -8  -2 -12 16653.8 1107.46   1
  -8  -2 -12 16915.4 958.999   6
  -8  -2 -13 17402.8 1132.59   1
  -8  -2 -13 16370.3 963.282   6
  -8   2 -13 14293.1 1111.09   1
  -8  -2 -14 22465.1 1315.43   1
  -8  -2 -14 20427.5 1109.46   6
  -8   2 -14 22628.3 1417.24   1
  -8  -2 -15 6802.11 767.510   1
   8  -2  15 6852.61 705.072   5
  -8   2 -15 6696.89 792.993   1
  -8  -2 -15 5681.57 625.774   6
  -8   2 -16 1715.89 464.278   1
  -8  -2 -16 1783.09 442.521   6
   8  -2  16 2031.77 442.434   5
  -8   2 -17 624.651 433.489   1
  -8  -2 -17-16.0990 269.686   6
   8  -2  17 361.106 356.432   5
  -8   2 -18 8337.25 875.615   1
   8  -2  18 8109.48 865.087   5
  -8   2 -19 2462.91 515.875   1
   8  -2  19 2597.55 581.206   5
  -8   2 -20 5271.73 714.960   1
   8  -2  20 4960.11 717.042   5
  -8   2 -21 2233.65 525.693   1
   8  -2  21 3080.25 612.967   5
  -8   2 -22 1321.73 456.712   1
   8  -2  22 1971.83 571.516   5
   8  -2  23 1067.89 526.596   5
  -8  -4  24 195.736 369.883   5
  -8  -4  23 981.974 438.387   5
   8   4 -23 754.587 459.771   7
  -8  -4  22 5952.45 746.440   5
  -8   4  22 6383.89 973.208   3
   8   4 -22 6116.65 896.027   7
  -8  -4  21 332.534 354.525   5
  -8   4  21 945.774 444.457   3
   8   4 -21 453.963 378.353   7
  -8  -4  20 1331.49 395.046   5
  -8   4  20 1314.47 572.038   3
   8   4 -20 1349.58 454.038   7
  -8  -4  19 3804.82 606.569   5
  -8   4  19 3763.00 747.032   3
   8   4 -19 4114.09 655.985   7
  -8  -4  18 171.006 263.029   5
  -8   4  18-109.696 438.012   3
   8   4 -18-98.9886 282.495   7
   8   4 -17 1722.60 492.107   7
  -8  -4  17 1378.87 413.992   5
  -8   4  17 1109.85 446.040   3
  -8  -4  16 10098.1 829.796   5
  -8   4  16 9281.18 968.239   3
   8   4 -16 10030.1 878.880   7
  -8  -4  15 7263.79 682.445   5
   8   4 -15 6862.60 756.796   7
  -8   4  15 7492.18 856.102   3
  -8  -4  14 5256.56 597.295   5
  -8   4  14 5179.66 723.731   3
   8   4 -14 5410.06 634.762   7
  -8  -4  13 5136.49 592.011   5
  -8   4  13 5801.63 735.448   3
   8   4 -13 5041.07 610.706   7
  -8  -4  12 3673.29 493.277   5
  -8   4  12 3292.61 546.220   3
   8   4 -12 3549.47 533.313   7
   8   4 -11 38656.0 1185.09   2
  -8  -4  11 39147.0 1518.26   5
  -8   4  11 37577.3 1688.20   3
   8   4 -11 38215.1 1634.70   7
   8  -4 -10 367.206 172.664   2
  -8  -4  10 503.212 253.187   5
   8   4 -10 459.255 188.328   2
  -8   4  10 902.831 372.344   3
   8   4 -10 534.666 275.623   7
   8   4  -9 745.781 210.341   2
   8  -4  -9 576.241 198.963   2
  -8   4   9 594.096 324.599   3
   8   4  -9 275.557 278.556   7
  -8  -4   9 495.659 266.483   5
   8   4  -8 2029.24 280.034   2
  -8   4   8 2100.83 413.640   3
  -8  -4   8 2054.01 346.849   5
   8   4  -8 2660.65 451.645   7
  -8  -4   7 327.810 234.178   5
  -8   4   7 459.205 231.329   3
   8   4  -7 791.120 296.369   7
  -8  -4   6 355.837 257.662   5
  -8   4   6 157.923 237.053   3
   8   4  -6 489.562 244.600   7
  -8  -4   5 31832.3 1262.64   5
   8  -4  -5 27783.3 656.728   5
  -8   4   5 28546.9 1216.59   3
   8   4  -5 30837.3 1303.37   7
   8  -4  -4 12244.2 433.882   5
   8   4  -4 11447.5 772.144   7
  -8   4   4 11026.6 720.864   3
   8   4  -4 10993.4 574.967   1
   8   4  -3 42781.8 1571.42   7
   8  -4  -3 45545.1 1087.20   5
  -8   4   3 43432.8 1476.64   3
   8   4  -3 44154.1 1342.26   1
   8  -4  -2 18623.2 644.324   5
   8   4  -2 17573.9 921.634   7
  -8   4   2 16531.4 850.368   3
  -8   4   2 14695.2 612.389   6
   8   4  -2 17114.3 790.313   1
  -8   4   1 19794.1 947.002   4
   8  -4  -1 19279.2 710.453   5
   8   4  -1 19353.1 960.170   7
  -8   4   1 17841.6 621.951   6
  -8   4   0 10841.7 693.431   4
   8  -4   0 9831.62 520.438   5
   8   4   0 9706.59 643.531   7
  -8   4   0 8208.76 355.974   6
  -8   4  -1 18299.8 858.972   4
   8  -4   1 18024.5 739.211   5
   8   4   1 18137.0 885.343   7
  -8   4  -2 5006.80 468.170   4
   8  -4   2 6140.58 453.379   5
   8  -4   2 6086.05 424.346   3
   8   4   2 5346.48 483.743   7
  -8   4  -3 65168.1 1769.81   4
   8  -4   3 62697.2 1612.53   3
   8  -4   3 64980.5 1742.63   5
   8   4   3 62503.7 1793.11   7
  -8   4  -4 30659.5 1088.92   4
   8  -4   4 29093.2 1099.18   5
   8  -4   4 30319.7 995.173   3
   8   4   4 28910.2 1098.27   7
  -8   4  -5 31692.0 1110.57   4
   8  -4   5 32152.7 1195.99   5
   8  -4   5 32853.8 1036.83   3
   8   4   5 29912.9 1094.82   7
   8  -4   6 60609.9 1781.19   5
   8   4   6 59831.7 1613.57   7
  -8  -4  -7 4016.84 343.153   4
  -8  -4  -7 3911.15 520.243   6
   8   4   7 4422.67 390.212   7
   8  -4   7 4126.10 447.623   5
  -8  -4  -8 9865.56 512.231   4
   8  -4   8 9987.32 693.139   5
   8   4   8 10049.8 563.362   7
  -8  -4  -8 10130.8 797.969   6
  -8  -4  -9 17301.7 687.175   4
   8  -4   9 17938.0 978.184   5
   8   4   9 17603.6 736.416   7
  -8  -4  -9 17390.2 1067.78   6
  -8  -4 -10 360.982 285.340   6
   8   4  10 212.295 152.085   7
   8  -4  10 280.143 262.649   5
  -8  -4 -11 4371.33 580.413   6
   8   4  11 5030.36 355.253   7
   8  -4  11 4564.58 531.629   5
   8  -4  12 33658.0 1482.37   5
   8   4  12 36554.2 1011.69   7
  -8  -4 -12 35315.8 1571.15   6
   8  -4  13 69882.6 2336.27   5
  -8  -4 -13 78629.4 2497.03   6
  -8  -4 -14 142.686 274.956   6
   8  -4  14 169.610 258.334   5
  -8  -4 -15 127.681 338.820   6
   8  -4  15 68.3966 308.880   5
   8  -4  16 500.661 379.923   5
  -8  -4 -16 448.847 302.509   6
   8  -4  17 197.377 367.130   5
  -8   4 -17-113.486 339.158   1
  -8  -4 -17 410.819 360.951   6
  -8   4 -18-4.15992 335.818   1
   8  -4  18 232.331 286.685   5
  -8  -4 -18 243.209 423.535   6
  -8  -4 -19 2790.16 581.063   6
   8  -4  19 2947.06 560.521   5
  -8   4 -19 1503.86 507.944   1
  -8   4 -20 326.865 380.559   1
   8  -4  20 188.091 378.941   5
   8  -4  21 2420.20 567.391   5
  -8  -6  23 777.544 492.621   5
   8   6 -23 13.5931 324.635   7
  -8  -6  22-197.481 448.762   5
   8   6 -22 226.556 343.238   7
  -8  -6  21 1105.62 485.711   5
   8   6 -21 284.630 372.948   7
  -8  -6  20 663.959 405.926   5
  -8   6  20 900.209 597.056   3
   8   6 -20 457.603 421.191   7
  -8  -6  19 20117.4 1345.76   5
  -8   6  19 22182.2 1637.07   3
   8   6 -19 19585.9 1351.20   7
  -8   6  18 391.821 374.373   3
  -8  -6  18 1453.50 490.413   5
   8   6 -18 1613.67 479.798   7
  -8  -6  17 24974.9 1435.97   5
   8   6 -17 24322.2 1477.87   7
  -8  -6  16 1816.15 487.241   5
   8   6 -16 1456.26 489.893   7
  -8  -6  15 7669.53 810.713   5
   8   6 -15 7634.68 806.813   7
   8   6 -14 9191.97 900.159   7
  -8  -6  14 10072.9 892.238   5
  -8  -6  13 23039.6 1313.17   5
  -8   6  13 24780.1 1525.29   3
   8   6 -13 22870.3 1377.39   7
  -8  -6  12 11611.6 915.243   5
  -8   6  12 11206.5 1006.45   3
   8   6 -12 11496.8 947.001   7
  -8   6  11-127.553 366.273   3
  -8  -6  11 162.079 307.579   5
   8   6 -11-27.8169 214.655   2
   8   6 -11 471.121 368.109   7
  -8   6  10 719.587 375.072   4
  -8  -6  10 1544.37 436.069   5
  -8   6  10 1743.89 455.891   3
   8   6 -10 1824.09 341.686   2
   8   6 -10 1439.95 450.197   7
   8   6  -9 27813.3 1180.76   2
  -8   6   9 27980.3 1438.34   4
  -8  -6   9 28467.7 1381.75   5
   8   6  -9 28338.1 1460.19   7
  -8   6   9 30996.9 1510.91   3
  -8   6   8 854.159 361.420   4
   8   6  -8-92.9796 212.473   2
  -8   6   8-218.689 254.555   3
  -8  -6   8 609.017 368.664   5
   8   6  -8 309.874 268.741   7
   8   6  -8 206.646 160.037   1
   8   6  -7 18586.1 967.532   2
   8   6  -7 19244.9 817.200   1
  -8   6   7 17617.0 1093.41   4
  -8  -6   7 19610.3 1147.53   5
  -8   6   7 18969.9 1092.21   3
   8   6  -7 18701.5 1139.68   7
   8   6  -6 5220.54 438.625   1
   8  -6  -6 5009.81 283.809   5
   8   6  -6 4661.43 505.810   2
  -8   6   6 4849.98 626.067   4
   8   6  -6 5113.44 612.708   7
  -8   6   6 5323.82 592.569   3
  -8  -6   6 5220.05 628.952   5
   8   6  -5 7361.13 703.459   7
  -8   6   5 8171.43 758.099   4
  -8  -6   5 7195.22 700.447   5
   8  -6  -5 7432.00 376.632   5
  -8   6   5 7304.19 637.194   3
   8   6  -5 6319.93 578.434   2
  -8   6   4 778.442 229.537   6
  -8  -6   4 407.860 289.805   5
  -8   6   4 1418.50 397.119   4
   8  -6  -4 1259.95 187.666   5
  -8   6   4 1173.33 329.551   3
   8   6  -4 516.181 310.370   7
  -8   6   3 16078.4 994.342   4
   8  -6  -3 17392.6 681.505   5
   8   6  -3 16460.1 1047.00   7
  -8   6   3 15437.0 872.357   3
  -8   6   3 14406.9 696.817   6
   8  -6  -2 4600.77 373.720   5
  -8   6   2 4363.98 565.680   4
  -8   6   2 4894.68 481.990   3
   8   6  -2 3964.83 540.590   7
  -8   6   2 4511.40 348.821   6
  -8   6   1 6629.79 651.038   4
   8  -6  -1 6573.16 468.319   5
   8   6  -1 7026.84 667.051   7
  -8   6   1 6589.09 532.128   3
  -8   6   0 18736.9 1035.45   4
   8  -6   0 17322.6 790.266   5
   8   6   0 15949.0 985.416   7
  -8   6  -1 4067.14 538.632   4
   8  -6   1 4556.99 419.076   5
   8   6   1 3690.12 489.021   7
  -8   6  -2 6584.11 613.193   4
   8  -6   2 7416.25 547.902   5
   8   6   2 6385.38 634.063   7
  -8   6  -3 33669.7 1363.05   4
   8  -6   3 36683.5 1307.51   5
   8   6   3 32551.3 1380.25   7
   8  -6   4 1306.75 296.624   5
   8   6   4 1281.97 317.946   7
   8  -6   5 54321.4 1737.95   5
   8   6   5 47969.9 1685.95   7
  -8  -6  -6 2826.36 525.615   6
   8  -6   6 3383.17 440.922   5
   8   6   6 2851.17 407.351   7
   8  -6   7 38193.5 1494.42   5
   8   6   7 36570.9 1402.19   7
  -8  -6  -7 37957.1 1654.11   6
   8  -6   8 20654.3 1087.63   5
   8   6   8 20739.6 990.723   7
  -8  -6  -8 20253.3 1193.59   6
   8  -6   9 10470.2 779.524   5
   8   6   9 10670.6 693.230   7
  -8  -6  -9 10379.8 904.870   6
   8  -6  10 11432.4 843.371   5
   8   6  10 12145.2 733.412   7
  -8  -6 -10 12264.0 984.376   6
  -8  -6 -11 759.250 358.822   6
   8   6  11 1445.46 284.461   7
   8  -6  11 1022.61 354.918   5
  -8  -6 -12 989.571 428.808   6
   8   6  12 952.003 240.579   7
   8  -6  12 1314.64 394.673   5
  -8  -6 -13 1543.30 411.019   6
   8  -6  13 1658.50 431.129   5
   8  -6  14 9106.78 818.400   5
  -8  -6 -14 10541.0 1006.15   6
  -8  -6 -15 817.486 460.059   6
   8  -6  15-329.157 392.901   5
  -8  -6 -16 1314.78 479.457   6
   8  -6  16-188.266 375.994   5
   8  -6  17-494.553 356.697   5
  -8  -6 -17 175.161 348.957   6
   8  -6  18 968.644 466.032   5
  -8  -6 -18 235.252 402.380   6
   8  -6  19 2174.14 489.108   5
  -8  -6 -19 2703.89 622.527   6
  -8  -6 -20 800.341 461.216   6
  -8   8  19 860.143 631.188   4
   8   8 -19 510.869 405.127   7
  -8  -8  18 9636.59 979.341   5
  -8   8  18 10390.0 1179.22   4
   8   8 -18 10225.7 1086.26   7
  -8   8  17 3884.37 818.726   4
  -8  -8  17 4644.67 757.300   5
   8   8 -17 3994.81 681.605   7
  -8   8  16 2538.68 703.357   4
  -8  -8  16 2563.54 531.445   5
   8   8 -16 3657.22 696.782   7
  -8   8  15 913.345 504.228   4
  -8  -8  15 1947.34 523.965   5
   8   8 -15 1166.92 494.950   7
  -8   8  14 1715.86 582.483   4
  -8  -8  14 1744.45 536.578   5
   8   8 -14 1244.89 446.618   7
  -8   8  13 1628.76 623.892   4
   8   8 -13 1556.38 532.464   7
  -8  -8  13 1182.19 488.479   5
  -8   8  12 225.337 384.852   4
  -8  -8  12 1388.97 518.680   5
   8   8 -12 1998.72 543.144   7
  -8  -8  11 1814.69 517.846   5
  -8   8  11 817.237 431.678   4
   8   8 -11 1637.34 498.038   7
  -8   8  10 271.834 452.932   4
  -8   8  10 414.353 391.162   3
  -8  -8  10 170.869 359.261   5
   8   8 -10-222.416 302.129   2
   8   8 -10 303.547 314.190   7
  -8   8   9 11705.2 1030.01   4
  -8  -8   9 11617.3 981.029   5
   8   8  -9 9506.85 798.588   2
   8   8  -9 12504.9 1076.70   7
  -8   8   9 11816.4 1011.15   3
  -8   8   8 4406.17 685.950   4
  -8  -8   8 4113.19 646.934   5
  -8   8   8 4898.28 639.666   3
   8   8  -8 4129.52 650.308   7
   8   8  -8 4056.91 556.183   2
  -8   8   7 1434.10 465.465   4
   8   8  -7 770.970 334.354   2
  -8   8   7 773.933 352.361   3
  -8  -8   7 1612.82 447.231   5
   8   8  -7 1030.01 436.428   7
  -8  -8   6 2144.34 506.070   5
  -8   8   6 690.427 457.618   4
   8   8  -6 1849.06 418.722   2
  -8   8   6 1985.98 437.815   3
   8   8  -6 2216.41 515.005   7
  -8   8   5 602.287 297.966   3
  -8   8   5 935.000 492.377   4
   8   8  -5 529.935 327.742   2
  -8  -8   5 339.940 402.124   5
   8   8  -5 502.855 299.941   7
  -8  -8   4 759.577 457.220   5
  -8   8   4 994.723 397.132   4
   8   8  -4 1503.85 424.239   2
   8  -8  -4 1112.57 241.951   5
  -8   8   4 284.483 235.624   3
   8   8  -4 907.516 399.648   7
  -8   8   3-135.033 407.555   4
   8   8  -3 81.6823 263.418   2
   8  -8  -3 670.538 234.325   5
  -8   8   3 79.3121 225.334   3
   8   8  -3 501.025 436.907   7
   8   8  -2 14129.7 1002.66   2
  -8   8   2 13926.8 1032.86   4
   8  -8  -2 14134.7 757.426   5
  -8   8   2 14146.1 843.121   3
   8   8  -2 15061.5 1132.03   7
   8  -8  -1 981.370 263.154   5
  -8   8   1 865.360 419.274   4
   8   8  -1 509.980 379.950   2
  -8   8   1 1096.55 281.471   3
   8   8  -1 1052.32 394.981   7
  -8   8   0 4381.87 624.602   4
  -8   8   0 4892.43 468.379   3
   8  -8   0 4359.57 459.401   5
   8   8   0 4742.98 706.081   7
   8   8   0 3245.25 538.970   2
   8  -8   1 11686.3 761.701   5
   8   8   1 10602.6 939.915   7
   8   8   2 14331.7 1107.15   7
   8  -8   2 14634.5 873.869   5
   8  -8   3 9631.58 728.004   5
   8   8   3 9256.79 889.611   7
   8  -8   4 3885.01 502.565   5
   8   8   4 4055.58 614.204   7
  -8  -8  -5 2294.35 493.719   6
   8  -8   5 2764.51 445.274   5
   8   8   5 2321.63 481.176   7
   8  -8   6 20387.9 1122.21   5
   8   8   6 19990.8 1220.54   7
  -8  -8  -6 17022.2 1158.87   6
  -8  -8  -7 1974.38 506.681   6
   8  -8   7 1618.22 388.380   5
   8   8   7 1244.24 383.237   7
  -8  -8  -8 5652.68 684.806   6
   8  -8   8 5544.08 651.804   5
   8   8   8 6722.04 717.455   7
  -8  -8  -9 7215.69 812.870   6
   8  -8   9 7427.86 736.064   5
   8   8   9 7042.22 729.987   7
  -8  -8 -10-435.977 399.878   6
   8  -8  10 260.985 316.237   5
   8   8  10 369.838 298.053   7
  -8  -8 -11 2566.09 541.203   6
   8  -8  11 1685.82 416.948   5
   8   8  11 2432.23 447.160   7
   8  -8  12 13032.0 1031.44   5
  -8  -8 -12 14654.6 1138.23   6
  -8  -8 -13 1407.03 497.610   6
   8  -8  13 1136.38 451.594   5
  -8  -8 -14 4931.67 754.216   6
   8  -8  14 5107.65 690.500   5
  -8  -8 -15 321.734 446.387   6
   8  -8  15-110.753 358.126   5
  -8  -8 -16 2350.73 645.841   6
   8  -8  16 734.674 452.319   5
  -8  10  13 348.857 386.991   3
  -8  10  12 2445.12 639.934   4
  -8  10  12 1121.75 507.024   3
   8  10 -12 1408.23 524.148   7
  -8  10  11-509.960 564.546   4
  -8  10  11 165.370 427.657   3
  -8 -10  11 235.164 482.055   5
   8  10 -11 110.223 345.092   7
  -8  10  10 10120.4 1086.47   4
  -8 -10  10 9607.05 999.523   5
  -8  10  10 8126.85 923.226   3
   8  10 -10 9104.78 1012.49   7
  -8  10   9-441.633 464.916   4
  -8 -10   9-114.742 318.298   5
  -8  10   9-40.4934 307.725   3
   8  10  -9 657.033 372.180   2
   8  10  -9-126.150 335.094   7
  -8  10   8 4832.84 781.245   4
  -8 -10   8 4901.16 748.513   5
  -8  10   8 4886.94 682.468   3
   8  10  -8 4940.20 704.243   2
   8  10  -8 5710.86 829.097   7
  -8  10   7 2120.26 636.553   4
  -8 -10   7 926.720 505.644   5
   8  10  -7 444.912 303.415   2
   8  10  -7 1343.05 502.221   7
  -8  10   6 3619.45 713.945   4
  -8 -10   6 2986.77 628.489   5
   8  10  -6 2102.05 501.868   2
   8  10  -6 3652.06 725.356   7
  -8  10   5 1826.47 587.104   4
  -8 -10   5 2667.58 637.856   5
   8  10  -5 2642.49 655.280   7
   8  10  -5 1530.35 462.920   2
   8  10  -4 1154.76 466.868   2
   8  10  -4 1273.70 560.112   7
   8  10  -3 954.986 410.071   2
   8  10  -3 171.463 328.683   7
   8  10  -2 465.552 461.699   2
   8  10  -2 490.577 515.026   7
   8  10  -1 598.601 477.401   2
   8  10  -1 274.893 397.427   7
   8  10   0 370.315 412.129   2
   8  10   0 1133.38 527.007   7
   8 -10   1 5836.56 642.093   5
   8  10   1 7802.91 904.203   2
   8  10   1 5626.70 845.875   7
   8 -10   2 3951.76 531.466   5
   8  10   2 3399.85 646.230   2
   8  10   2 3041.48 715.212   7
   8  10   3 9530.74 985.585   2
  -8 -10  -3 7210.52 848.875   6
   8 -10   3 9660.48 821.004   5
   8  10   3 9764.14 1069.03   7
   8  10   4 8762.24 964.946   2
  -8 -10  -4 7450.89 858.733   6
   8 -10   4 8618.31 794.424   5
   8  10   4 10229.3 1071.64   7
  -8 -10  -5 1460.97 520.679   6
   8  10   5 1602.53 515.030   2
   8 -10   5 1179.28 414.067   5
   8 -10   6 29976.8 1514.42   5
   8  10   6 31340.1 1736.28   2
  -8 -10  -7-691.812 393.398   6
   8  10   7-14.8094 424.916   2
   8 -10   7 64.1519 332.276   5
  -8 -10  -8-97.6294 352.435   6
   8 -10   8 407.079 390.576   5
   8  10   8 279.872 435.818   7
   8  10   8-124.666 306.249   2
  -8 -10  -9 3414.30 595.229   6
   8 -10   9 3183.47 578.232   5
   8  10   9 3975.17 699.132   7
   8  10   9 3135.71 676.104   2
  -8 -10 -10 864.077 440.787   6
   8 -10  10 197.532 315.183   5
   8  10  10 918.559 449.112   7
   8  10  10 756.288 433.934   2
  -8 -10 -11 37.4992 376.686   6
   8 -10  11-161.809 366.982   5
   8 -10  12 236.407 339.812   5
  -8 -12   0 2500.46 594.724   6
  -8 -12  -1 1482.35 477.398   6
  -8 -12  -2 614.305 455.333   6
   8  12   3 1839.35 630.419   7
   8  12   4-724.130 555.887   7
   8  12   5 5012.94 938.471   7
   8  12   6-679.428 560.351   7
   8 -12   7 4820.55 740.647   5
   8  12   7 3883.58 800.197   7
   8  12   8 1158.53 535.615   7
  -9  -1  25 1136.68 577.612   3
  -9   1  24 1938.36 649.451   3
  -9  -1  24 1754.64 596.299   3
   9   1 -23 144.709 382.067   7
  -9   1  23-202.256 407.282   3
  -9  -1  23-449.707 426.910   3
   9  -1 -22 5905.25 786.255   7
   9   1 -22 5842.64 827.426   7
  -9   1  22 6090.12 850.877   3
  -9  -1  22 5498.42 805.488   3
   9   1 -21 2079.09 567.981   7
   9  -1 -21 2444.83 554.160   7
  -9   1  21 2297.26 609.864   3
  -9  -1  21 2428.30 592.005   3
  -9  -1  20 45206.4 1624.62   5
   9  -1 -20 36187.4 1930.09   7
   9   1 -20 42437.9 2133.77   7
  -9   1  20 39100.3 2026.88   3
  -9  -1  20 40506.8 2003.90   3
  -9   1  19 14667.4 1203.48   3
  -9  -1  19 15575.9 901.368   5
   9  -1 -19 11519.4 1065.62   7
   9   1 -19 14115.5 1192.36   7
  -9  -1  19 13455.7 1121.22   3
   9   1 -18 15766.6 1280.17   7
  -9  -1  18 15693.0 887.636   5
  -9   1  18 14515.2 1150.17   3
  -9  -1  18 14376.6 1127.09   3
   9  -1 -18 12329.5 1085.63   7
  -9  -1  17 4.68086 228.297   5
   9  -1 -17 491.183 355.490   7
  -9   1  17 192.230 157.438   5
   9   1 -17-256.379 458.357   7
  -9   1  17-130.262 309.294   3
  -9  -1  17 38.9892 340.924   3
  -9  -1  16 2769.06 380.229   5
   9  -1 -16 1799.54 479.909   7
   9   1 -16 2561.15 544.988   7
  -9   1  16 2999.16 300.103   5
  -9   1  16 2464.82 524.059   3
  -9  -1  16 2396.73 505.020   3
  -9   1  15 6069.67 409.475   5
  -9  -1  15 6967.32 550.005   5
  -9   1  15 6819.62 743.989   3
   9   1 -15 6279.61 775.259   7
  -9  -1  15 5739.71 712.718   3
   9  -1 -15 5504.11 691.355   7
  -9  -1  14 103.972 183.802   5
  -9   1  14 150.536 141.687   5
   9  -1 -14 694.567 377.275   7
   9   1 -14 563.916 358.081   7
  -9   1  14 144.675 325.184   3
  -9  -1  14 179.206 345.448   3
  -9   1  13 4061.35 329.616   5
  -9  -1  13 3949.15 404.645   5
   9  -1 -13 4083.26 316.451   5
   9  -1 -13 3692.25 558.162   7
   9   1 -13 3474.81 595.138   7
  -9   1  13 3888.96 561.345   3
  -9  -1  13 4190.87 580.289   3
  -9  -1  12 13977.8 720.220   5
   9  -1 -12 13712.6 564.297   5
  -9   1  12 13182.0 944.423   3
   9   1 -12 12413.6 1028.32   7
   9  -1 -12 13747.9 1018.07   7
   9  -1 -11 3014.91 197.411   2
   9  -1 -11 3189.02 254.018   5
  -9  -1  11 3344.79 362.991   5
   9  -1 -11 4075.81 558.365   7
   9   1 -11 3277.72 557.355   7
  -9   1  11 3398.97 496.772   3
   9   1 -11 2691.08 163.157   2
  -9  -1  10 21365.6 866.674   5
   9   1 -10 20389.2 869.528   5
   9  -1 -10 17500.6 629.879   5
   9   1 -10 17740.2 1169.09   7
   9  -1 -10 20440.0 1204.80   7
  -9  -1   9 6641.30 476.696   5
   9  -1  -9 6985.09 699.230   7
   9   1  -9 6502.41 488.608   5
   9  -1  -9 5453.22 332.099   5
   9   1  -9 6304.95 682.490   7
   9   1  -8 38348.4 1243.02   5
   9  -1  -8 34602.1 969.845   5
   9  -1  -8 39059.9 1643.01   7
   9   1  -8 36686.8 1628.63   7
   9  -1  -7 17508.5 652.798   5
   9   1  -7 18639.5 828.624   5
   9  -1  -7 18509.9 1081.46   7
   9   1  -7 16020.9 1054.67   7
   9  -1  -6 81282.4 1828.76   5
   9  -1  -6 77774.5 2427.61   7
   9  -1  -5 6894.74 432.792   5
   9   1  -5 7896.47 532.246   5
   9  -1  -5 7208.44 667.047   7
   9   1  -5 6417.96 650.635   7
   9   1  -4 46744.0 1407.19   5
   9  -1  -4 45548.4 1687.45   7
   9   1  -4 43334.1 1673.98   7
   9   1  -3 93.9862 173.226   5
   9  -1  -3 488.752 246.687   7
   9   1  -3 67.5046 269.443   7
   9   1  -2 35703.6 1419.25   7
   9  -1  -2 32449.2 1346.02   7
   9  -1  -1 1043.81 319.339   7
   9   1  -1 739.579 305.588   7
   9  -1   0 880.870 262.980   7
   9   1   0 1317.66 338.005   7
  -9  -1   0 1274.56 332.131   7
   9  -1   1 16617.3 868.243   7
  -9   1  -1 16042.2 948.402   7
   9   1   1 19175.6 952.834   7
  -9  -1  -1 16110.9 959.724   1
   9   1   2 72556.3 2018.49   7
   9  -1   2 68237.5 1920.86   7
  -9  -1  -2 69616.0 2154.56   1
   9  -1   3 7088.30 546.329   7
  -9   1  -3 5959.47 553.558   7
  -9  -1  -3 6461.78 533.531   7
  -9   1  -4 122.105 179.666   7
   9   1   4 433.463 205.820   7
  -9  -1  -4-33.7890 165.313   7
   9   1   5 3168.40 345.145   7
  -9   1  -5 2593.00 358.101   7
  -9  -1  -5 2027.19 287.540   7
  -9   1  -6 32279.3 856.599   4
  -9   1  -6 28765.8 1193.79   7
  -9  -1  -6 31222.1 1125.79   7
   9   1   6 37476.3 1196.38   7
  -9   1  -6 34984.0 1062.85   6
  -9   1  -7 4123.78 249.283   4
  -9   1  -7 3928.72 406.843   7
  -9  -1  -7 4152.15 359.522   7
   9   1   7 4738.23 391.292   7
  -9   1  -7 4306.44 366.441   6
  -9  -1  -7 4289.10 483.212   6
  -9   1  -8 272.066 170.520   6
  -9  -1  -8 157.289 231.925   6
   9   1   8 51.2752 134.138   7
  -9   1  -8 209.556 164.478   7
  -9  -1  -8 223.114 120.458   7
  -9  -1  -9 21677.0 1253.26   1
   9   1   9 19651.6 757.207   7
  -9   1  -9 16515.6 834.564   7
  -9  -1  -9 18400.6 685.336   7
  -9   1  -9 19606.5 800.590   6
  -9  -1  -9 18670.7 941.930   6
  -9  -1 -10 14798.3 1065.49   1
  -9   1 -10 12755.7 706.660   7
  -9   1 -10 11709.7 1014.53   1
  -9   1 -10 13405.2 685.850   6
  -9  -1 -10 13829.5 802.556   6
  -9  -1 -11 176.331 228.129   6
  -9   1 -11 732.355 428.719   1
  -9  -1 -11 490.818 328.916   1
  -9   1 -11 228.453 150.452   7
  -9   1 -11 291.282 206.191   6
  -9  -1 -12 542.184 270.704   6
  -9   1 -12 443.730 142.334   7
  -9   1 -12 304.222 408.500   1
  -9  -1 -12-400.707 403.999   1
  -9   1 -12 44.3776 195.469   6
  -9  -1 -13 2014.50 364.672   6
  -9  -1 -13 2537.52 548.770   1
  -9   1 -13 2175.83 556.311   1
  -9   1 -14 15890.5 1229.27   1
  -9  -1 -14 16559.1 1211.14   1
  -9  -1 -14 13948.0 889.106   6
  -9   1 -15 3802.27 692.752   1
  -9  -1 -15 2911.67 548.341   1
  -9  -1 -15 3451.97 498.071   6
  -9   1 -16 16330.1 1242.74   1
  -9  -1 -16 16630.3 1221.95   1
  -9  -1 -16 13733.5 944.026   6
  -9  -1 -17 3539.48 612.041   1
  -9   1 -17 2879.93 637.840   1
  -9   1 -18 18662.9 1338.92   1
  -9  -1 -18 20497.3 1403.16   1
  -9   1 -19 295.874 386.483   1
  -9  -1 -19 170.748 370.163   1
   9  -1  19 467.132 428.701   5
  -9   1 -20 4171.88 694.934   1
   9  -1  20 4199.18 685.772   5
  -9   1 -21 1244.63 450.389   1
   9  -1  21 2215.74 567.893   5
  -9   1 -22 836.179 433.413   1
   9  -1  22 94.7369 413.286   5
  -9   1 -23 187.751 338.738   1
   9  -1  23-17.6470 322.824   5
   9   3 -23 1695.22 581.094   7
  -9   3  23 899.265 522.493   3
  -9  -3  22 1057.90 440.750   5
   9   3 -22 404.024 443.105   7
  -9   3  22 311.242 539.822   3
   9   3 -21 4162.54 776.632   7
  -9   3  21 5915.32 891.041   3
  -9  -3  20 340.381 316.879   5
  -9   3  20 394.770 387.059   3
   9   3 -20 103.963 383.204   7
  -9  -3  19 9609.33 830.315   5
  -9   3  19 8231.35 940.907   3
   9   3 -19 6907.43 876.014   7
  -9  -3  18 882.444 337.971   5
   9   3 -18 1598.49 511.625   7
  -9   3  17 2186.22 498.198   3
  -9  -3  17 2210.18 460.486   5
   9   3 -17 2180.07 535.482   7
  -9   3  16 4523.11 694.851   3
   9   3 -16 4799.69 703.087   7
  -9  -3  16 4844.27 574.566   5
  -9  -3  15 16865.0 999.279   5
  -9   3  15 15106.5 1155.17   3
   9   3 -15 15615.7 1130.05   7
  -9  -3  14 24506.2 1177.50   5
  -9   3  14 24213.2 1404.43   3
   9   3 -14 20965.8 1282.91   7
  -9  -3  13 4931.52 544.528   5
   9   3 -13 5796.56 669.532   7
  -9   3  13 5318.92 668.821   3
  -9  -3  12 17364.8 950.196   5
   9   3 -12 17898.8 649.109   2
  -9   3  12 16052.5 1090.57   3
   9   3 -12 16426.8 1071.59   7
   9  -3 -11 1185.48 204.812   2
  -9  -3  11 1484.27 344.287   5
   9   3 -11 1695.69 220.027   2
  -9   3  11 709.346 367.414   3
   9   3 -11 1618.13 404.436   7
   9  -3 -10 945.315 204.151   2
   9   3 -10 1028.29 186.534   2
  -9  -3  10 507.841 272.561   5
   9   3 -10 1149.40 331.154   7
  -9   3  10 995.994 375.374   3
  -9  -3   9 10987.7 725.052   5
   9  -3  -9 10345.9 550.748   2
  -9   3   9 10044.0 795.629   3
   9   3  -9 10626.5 829.370   7
  -9  -3   8 1754.52 318.544   5
   9  -3  -8 1256.76 217.653   2
   9   3  -8 1412.00 331.011   7
  -9   3   8 1196.83 367.021   3
  -9  -3   7 18161.9 917.449   5
   9   3  -7 17068.8 1010.53   7
  -9   3   7 16089.1 964.608   3
  -9  -3   6 30.6427 124.921   1
   9   3  -6 205.721 260.542   7
   9  -3  -6 10.6588 59.3019   5
  -9   3   6 9.98379 229.147   3
   9  -3  -6-5.53977 45.5273   5
  -9  -3   5 19862.8 790.086   1
   9   3  -5 21238.3 1072.96   7
  -9   3   5 20547.9 1043.90   3
   9   3  -4 623.262 273.963   7
  -9  -3   4 423.528 172.054   1
  -9   3   4 516.010 265.822   3
  -9  -3   3 14426.3 733.833   1
   9   3  -3 14159.4 843.199   7
  -9  -3   2 66099.0 1845.82   1
   9   3  -2 69489.1 2011.69   7
  -9  -3   1 925.969 254.435   1
   9  -3  -1 928.213 251.163   3
   9   3  -1 1003.15 270.806   7
   9  -3   0 4389.79 449.288   3
  -9  -3   0 3728.45 424.230   1
   9   3   0 4146.66 435.576   7
  -9  -3  -1 75818.5 2148.37   1
   9   3   1 73175.6 2020.19   7
   9  -3   1 77682.9 2101.30   3
  -9   3  -2 34390.7 1172.79   4
  -9  -3  -2 30718.4 1313.90   1
   9   3   2 32137.7 1194.95   7
   9  -3   2 30651.4 1200.93   3
  -9   3  -3 140135. 2885.68   4
  -9  -3  -3 136804. 3278.67   1
   9   3   3 132965. 2936.64   7
  -9   3  -4 8320.56 530.309   4
  -9  -3  -4 9059.01 718.939   1
   9   3   4 8578.18 548.632   7
  -9   3  -4 8363.75 310.663   6
  -9   3  -5 31411.9 1048.67   4
   9   3   5 33407.6 1121.08   7
  -9  -3  -5 32394.0 1416.98   1
  -9   3  -5 29804.8 707.533   6
  -9   3  -6 29171.6 962.146   4
  -9  -3  -6 27431.7 1316.12   1
   9   3   6 28686.0 1020.00   7
  -9   3  -6 26652.6 674.073   6
  -9  -3  -7 2895.27 470.659   6
   9   3   7 3388.90 330.313   7
  -9  -3  -7 3070.58 479.135   1
  -9  -3  -8 1045.80 374.211   6
  -9  -3  -8 858.317 152.734   4
   9   3   8 1201.57 203.510   7
  -9  -3  -8 931.764 343.776   1
  -9  -3  -9 258.898 254.561   6
  -9  -3  -9 200.485 110.631   4
  -9  -3  -9-334.598 356.400   1
   9   3   9-100.669 150.199   7
   9   3  10 14755.7 677.820   7
  -9  -3 -10 14900.0 1042.84   1
  -9  -3 -10 17210.7 1044.76   6
  -9   3 -11 6628.15 523.207   7
   9  -3  11 7030.47 661.018   5
  -9  -3 -11 7902.79 798.745   1
   9   3  11 8557.54 481.090   7
  -9  -3 -11 7804.55 730.993   6
   9   3  12 34527.8 954.178   7
   9  -3  12 30357.6 1422.19   5
  -9  -3 -12 31998.3 1463.64   6
  -9  -3 -13 4766.38 611.355   6
   9  -3  13 5261.19 620.411   5
  -9  -3 -14-244.268 323.825   6
   9  -3  14-255.734 331.506   5
  -9  -3 -15 2785.51 494.579   6
  -9   3 -15 2303.27 580.446   1
   9  -3  15 3655.12 574.897   5
  -9   3 -16 321.338 366.807   1
   9  -3  16 899.931 402.802   5
  -9  -3 -16-22.2045 347.206   6
   9  -3  17 21755.3 1349.00   5
  -9  -3 -17 20001.9 1237.84   6
  -9   3 -17 17867.6 1373.85   1
  -9   3 -18 10248.8 1049.96   1
   9  -3  18 11303.2 1023.02   5
  -9  -3 -18 8937.18 871.481   6
  -9   3 -19 21137.9 1453.89   1
   9  -3  19 21941.0 1442.74   5
  -9   3 -20 488.236 395.771   1
   9  -3  20 968.238 472.330   5
  -9   3 -21 49.7549 356.506   1
   9  -3  21-446.368 427.337   5
  -9   3 -22 184.183 353.333   1
  -9  -5  24 344.599 391.772   5
  -9  -5  23-1033.39 445.329   5
   9   5 -23-206.872 412.413   7
  -9  -5  22 1291.64 439.125   5
   9   5 -22 1829.69 531.229   7
  -9  -5  21 9249.23 954.656   5
   9   5 -21 9139.99 1012.23   7
  -9   5  21 10717.8 1180.10   3
  -9  -5  20 6479.97 803.441   5
  -9   5  20 7124.18 975.823   3
   9   5 -20 6368.03 828.008   7
  -9  -5  19 1833.39 477.847   5
   9   5 -19 1162.22 428.430   7
  -9   5  19 537.884 431.219   3
  -9  -5  18 826.167 400.106   5
  -9   5  18 1510.17 582.650   3
   9   5 -18 1384.49 428.763   7
  -9  -5  17 154.648 306.742   5
  -9   5  17-586.678 500.443   3
   9   5 -17 177.585 329.419   7
  -9   5  16 4022.41 721.914   3
  -9  -5  16 3548.40 557.043   5
   9   5 -16 3194.52 554.468   7
  -9  -5  15 20572.6 1231.38   5
  -9   5  15 18438.2 1352.70   3
   9   5 -15 18854.8 1279.11   7
  -9  -5  14 985.183 379.469   5
  -9   5  14 306.718 381.246   3
   9   5 -14 433.886 335.824   7
  -9  -5  13 16489.9 1065.77   5
  -9   5  13 17356.9 1257.75   3
   9   5 -13 16623.4 1141.75   7
  -9  -5  12 215.940 269.836   5
  -9   5  12 249.877 275.002   3
   9   5 -12 405.156 209.684   2
   9   5 -12 170.185 307.116   7
   9   5 -11 18063.8 860.874   2
  -9  -5  11 18851.1 1113.91   5
  -9   5  11 18224.7 1212.27   3
   9   5 -11 18572.9 1206.91   7
   9   5 -10 565.589 223.595   2
  -9  -5  10 801.800 322.359   5
  -9   5  10 930.058 407.358   3
   9   5 -10 925.669 381.719   7
   9   5  -9 3869.67 410.345   2
  -9  -5   9 3618.65 522.433   5
  -9   5   9 3091.90 521.458   3
   9   5  -9 3651.89 562.410   7
  -9  -5   8 5586.54 630.754   5
  -9   5   8 6482.60 677.494   3
   9   5  -8 6700.22 721.321   7
   9   5  -8 6123.45 511.265   2
  -9  -5   7 5083.31 589.415   5
  -9   5   7 4368.61 541.918   3
   9   5  -7 5664.84 656.735   7
  -9  -5   6 4157.62 528.743   5
  -9   5   6 3609.50 468.471   3
   9   5  -6 3921.33 562.600   7
   9  -5  -5 31047.4 776.823   5
  -9   5   5 28832.4 1287.46   3
   9   5  -5 31759.6 1419.44   7
  -9   5   5 27514.0 1073.06   6
   9   5  -5 29648.4 1067.72   1
   9  -5  -4 7148.61 364.030   5
   9   5  -4 5872.01 616.820   7
  -9   5   4 6648.21 597.496   3
  -9   5   4 5989.56 452.535   6
  -9   5   3 8945.54 752.158   4
   9  -5  -3 9290.75 458.199   5
  -9   5   3 9146.26 685.299   3
   9   5  -3 7966.48 710.083   7
  -9   5   3 7947.75 477.639   6
  -9   5   2 5701.44 614.560   4
   9   5  -2 5226.19 558.653   7
  -9   5   2 6510.67 560.814   3
  -9   5   2 5971.94 390.570   6
  -9   5   1 11611.4 812.984   4
   9  -5  -1 11829.9 588.688   5
   9   5  -1 10405.0 763.747   7
  -9   5   1 10258.1 461.625   6
  -9   5   0 79.7687 84.9232   6
  -9   5   0 154.086 251.678   4
   9   5   0-12.2806 199.685   7
   9  -5   0 295.156 163.345   5
  -9   5  -1 6072.48 582.770   4
   9  -5   1 6061.15 472.577   5
   9   5   1 6294.34 575.715   7
  -9   5  -2 11114.3 750.290   4
   9  -5   2 11185.3 644.104   5
   9   5   2 9258.69 696.442   7
  -9   5  -3 13435.2 802.342   4
   9  -5   3 13994.5 759.221   5
   9   5   3 12943.5 798.083   7
  -9   5  -4 14303.8 814.263   4
   9  -5   4 14717.3 799.900   5
   9   5   4 14619.1 811.785   7
  -9   5  -5 5876.42 533.382   4
   9  -5   5 6139.88 542.198   5
   9   5   5 5221.44 490.462   7
   9  -5   6 1972.64 223.724   3
   9   5   6 2255.72 332.272   7
   9  -5   6 2605.32 380.488   5
   9  -5   7 19651.1 1022.52   5
   9  -5   7 20667.0 739.735   3
   9   5   7 21055.2 953.434   7
  -9  -5  -7 21996.5 1251.91   6
   9  -5   8 14146.2 880.908   5
   9  -5   8 14193.4 594.813   3
   9   5   8 14726.6 773.027   7
  -9  -5  -8 15637.8 1061.61   6
  -9  -5  -9 5681.00 686.334   6
   9  -5   9 5269.98 554.388   5
   9   5   9 5399.22 459.733   7
   9  -5  10 13328.1 910.274   5
   9   5  10 14124.2 735.412   7
  -9  -5 -10 14379.8 1035.37   6
   9  -5  11 18175.9 1085.62   5
   9   5  11 17357.1 794.275   7
  -9  -5 -11 16665.6 1145.96   6
  -9  -5 -12 5708.98 726.231   6
   9  -5  12 5862.92 651.899   5
   9   5  12 6076.89 446.918   7
  -9  -5 -13 900.477 402.084   6
   9  -5  13 394.587 325.808   5
  -9  -5 -14 1155.28 467.521   6
   9  -5  14 909.249 403.732   5
   9  -5  15 7876.86 794.365   5
  -9  -5 -15 7375.53 825.191   6
  -9  -5 -16 5368.40 752.101   6
   9  -5  16 4564.93 649.638   5
   9  -5  17-597.403 420.381   5
  -9  -5 -17-197.657 397.132   6
   9  -5  18 4005.85 646.514   5
  -9  -5 -18 5549.26 756.381   6
  -9   5 -19 304.291 343.905   1
   9  -5  19 53.4558 357.467   5
  -9   5 -20 959.356 441.754   1
   9  -5  20 874.575 485.227   5
  -9  -5 -20 662.084 444.449   6
   9   7 -21 301.103 381.028   7
  -9   7  20 220.048 574.262   4
   9   7 -20-240.825 436.391   7
  -9   7  19 188.084 589.974   4
  -9  -7  19 5.15340 406.619   5
  -9   7  19 288.535 568.019   3
   9   7 -19 605.461 411.652   7
  -9   7  18 1133.66 673.472   4
  -9  -7  18 955.460 405.496   5
  -9   7  18 1464.76 655.231   3
   9   7 -18 1099.89 461.999   7
  -9   7  17 4520.66 877.495   4
  -9  -7  17 3073.43 621.913   5
  -9   7  17 3300.23 730.060   3
   9   7 -17 2950.04 627.507   7
  -9  -7  16-41.0964 388.804   5
  -9   7  16-54.3112 423.643   3
   9   7 -16 26.6117 322.217   7
  -9  -7  15 1427.58 432.805   5
  -9   7  15 1574.47 552.159   4
  -9   7  15 1648.05 629.680   3
   9   7 -15 1804.75 536.495   7
  -9   7  14 16201.9 1294.04   4
  -9  -7  14 15979.0 1183.45   5
  -9   7  14 16818.8 1347.88   3
   9   7 -14 16628.3 1270.06   7
  -9   7  13 48072.1 2219.66   4
  -9  -7  13 45144.2 1992.47   5
  -9   7  13 49177.2 2285.17   3
   9   7 -13 47875.3 2143.98   7
  -9   7  12 1453.96 509.812   4
  -9  -7  12 624.729 373.311   5
  -9   7  12 1044.89 462.543   3
   9   7 -12 1274.08 421.183   7
   9   7 -12 1109.60 338.262   2
  -9   7  11 20509.9 1356.22   4
  -9  -7  11 19395.5 1235.37   5
   9   7 -11 18352.0 1037.81   2
  -9   7  11 20338.7 1388.60   3
   9   7 -11 19958.6 1335.01   7
  -9   7  10 4863.48 728.713   4
  -9  -7  10 5581.77 718.335   5
   9   7 -10 4453.08 531.347   2
  -9   7  10 5002.94 724.395   3
   9   7 -10 5142.39 723.959   7
  -9   7   9 202.476 391.826   4
   9   7  -9 964.292 318.513   2
  -9  -7   9 1218.79 410.352   5
  -9   7   9 662.025 369.094   3
  -9   7   8 0.50248 354.847   4
  -9  -7   8 251.479 359.580   5
   9   7  -8 560.761 303.826   2
  -9   7   8 484.587 328.034   3
   9   7  -8-75.9567 340.148   7
  -9   7   7 396.438 387.271   4
   9   7  -7 603.751 288.526   2
  -9  -7   7 244.653 295.304   5
  -9   7   7 252.536 307.997   3
   9   7  -7 374.787 355.667   7
  -9   7   6 2657.04 561.627   4
   9   7  -6 2714.92 450.299   2
  -9  -7   6 3196.83 560.178   5
  -9   7   6 2826.64 490.904   3
   9   7  -6 3025.04 578.961   7
  -9  -7   5 1153.52 421.666   5
  -9   7   5 1143.12 473.640   4
   9   7  -5 1269.13 342.765   2
  -9   7   5 1733.26 403.781   3
   9   7  -5 1270.11 408.281   7
  -9   7   4 8641.89 817.064   4
   9  -7  -4 8614.80 486.920   5
  -9   7   4 6761.70 653.932   3
   9   7  -4 8897.78 826.205   7
   9   7  -4 7568.79 700.444   2
   9  -7  -3 7914.26 492.737   5
  -9   7   3 6834.42 771.961   4
   9   7  -3 6925.73 761.746   7
  -9   7   3 7405.84 639.538   3
  -9   7   2 1857.20 521.956   4
   9  -7  -2 2153.33 304.394   5
   9   7  -2 1571.83 442.175   7
  -9   7   2 1432.74 332.585   3
  -9   7   1 2491.88 475.312   4
   9  -7  -1 2122.78 319.898   5
   9   7  -1 3088.07 516.998   7
  -9   7   1 3008.23 398.032   3
  -9   7   0 591.036 348.560   4
   9  -7   0 344.104 202.839   5
   9   7   0 250.099 303.976   7
  -9   7  -1 7570.86 738.545   4
   9  -7   1 6815.52 547.179   5
   9   7   1 6687.40 705.590   7
  -9   7  -2-254.476 352.978   4
   9  -7   2 57.7404 201.246   5
   9   7   2-72.3143 267.033   7
   9  -7   3 5111.09 504.698   5
   9   7   3 3881.60 540.325   7
   9  -7   4 936.802 313.209   5
   9   7   4 392.652 246.140   7
   9  -7   5 7689.64 666.644   5
   9   7   5 7041.52 679.660   7
  -9  -7  -6 5979.14 704.905   6
   9   7   6 5301.46 577.765   7
   9  -7   6 4769.27 537.834   5
   9  -7   7 10122.6 782.891   5
   9   7   7 10343.8 802.148   7
  -9  -7  -7 10163.0 913.897   6
  -9  -7  -8 3249.17 572.206   6
   9  -7   8 2411.59 449.783   5
   9   7   8 2655.77 421.428   7
   9  -7   9 8365.33 744.223   5
   9   7   9 7461.47 669.739   7
  -9  -7  -9 7612.48 854.592   6
  -9  -7 -10 5370.15 724.920   6
   9   7  10 5347.14 557.118   7
   9  -7  10 6514.76 705.505   5
   9  -7  11 28457.4 1459.88   5
   9   7  11 29839.1 1286.92   7
  -9  -7 -11 27827.2 1564.74   6
  -9  -7 -12 4555.43 702.013   6
   9  -7  12 4467.56 617.833   5
  -9  -7 -13 2311.96 583.757   6
   9  -7  13 1953.47 472.726   5
  -9  -7 -14 3741.86 630.664   6
   9  -7  14 4612.65 650.167   5
  -9  -7 -15 1445.58 533.127   6
   9  -7  15 2416.25 542.949   5
  -9  -7 -16 599.282 510.506   6
   9  -7  16-48.1246 407.467   5
   9  -7  17 591.628 353.293   5
  -9  -7 -17 1036.96 552.520   6
  -9   9  16 2960.13 712.419   3
  -9   9  15 551.710 464.814   3
   9   9 -15 54.0570 372.026   7
  -9   9  14 5443.14 926.648   4
  -9  -9  14 4547.09 756.665   5
  -9   9  14 4429.39 813.403   3
   9   9 -14 5939.93 886.428   7
  -9  -9  13 691.516 461.837   5
  -9   9  13-308.644 440.980   4
  -9   9  13 185.809 430.319   3
   9   9 -13 296.328 413.947   7
  -9   9  12 17184.0 1412.65   4
  -9  -9  12 15497.0 1273.86   5
   9   9 -12 16951.3 1373.68   7
  -9   9  12 15291.8 1271.04   3
  -9   9  11 850.822 492.762   4
  -9  -9  11 42.3446 443.082   5
  -9   9  11-405.208 433.878   3
   9   9 -11-287.956 434.291   7
   9   9 -11 360.148 320.407   2
  -9   9  10 15528.2 1276.14   4
  -9  -9  10 14472.8 1203.54   5
   9   9 -10 13634.7 1017.03   2
   9   9 -10 15333.1 1267.09   7
  -9   9  10 13424.7 1139.14   3
  -9   9   9 1435.69 605.430   4
  -9  -9   9 207.178 334.839   5
  -9   9   9 105.406 334.199   3
   9   9  -9 380.597 324.738   2
   9   9  -9 413.301 374.155   7
  -9   9   8 431.875 530.997   4
  -9  -9   8 843.296 461.428   5
   9   9  -8 620.713 384.848   2
  -9   9   8 325.753 319.985   3
   9   9  -8 893.352 475.058   7
  -9   9   7 199.354 489.452   4
  -9  -9   7 192.677 424.044   5
   9   9  -7 531.956 389.861   2
  -9   9   7 103.035 290.013   3
   9   9  -7 686.629 470.873   7
  -9  -9   6 4074.39 693.998   5
  -9   9   6 2951.59 686.643   4
   9   9  -6 3600.89 576.183   2
  -9   9   6 4763.12 637.850   3
   9   9  -6 4559.45 758.161   7
  -9   9   5 3373.24 730.748   4
   9   9  -5 2167.36 509.008   2
  -9   9   5 1806.67 398.915   3
   9   9  -5 2574.90 593.816   7
   9   9  -4 9242.91 908.331   2
  -9   9   4 8506.44 914.247   4
  -9   9   4 7957.03 730.956   3
   9   9  -4 8550.65 947.256   7
  -9   9   3 563.981 445.381   4
   9   9  -3 266.742 365.527   2
   9   9  -3 300.183 431.956   7
  -9   9   2 3605.53 656.311   4
   9   9  -2 3519.28 591.505   2
   9   9  -2 2853.96 605.306   7
   9   9  -1 5237.11 711.479   2
   9   9  -1 6104.04 818.128   7
   9   9   0 858.018 433.919   2
   9  -9   0 1055.60 301.264   5
   9   9   0 780.981 400.961   7
   9  -9   1 574.422 270.948   5
   9   9   1 916.691 509.063   7
   9   9   1 1351.83 442.171   2
   9  -9   2 9755.09 778.150   5
   9   9   2 9608.46 979.479   7
   9   9   2 9021.93 875.104   2
   9  -9   3 1961.63 407.666   5
   9   9   3 2714.99 556.689   7
  -9  -9  -4 355.115 422.645   6
   9  -9   4-7.06733 240.849   5
   9   9   4 435.779 377.120   7
  -9  -9  -5 1478.48 462.906   6
   9  -9   5 1431.13 392.364   5
   9   9   5 1369.69 475.735   7
  -9  -9  -6 247.630 324.541   6
   9  -9   6 46.6225 273.471   5
   9   9   6 48.1574 298.248   7
  -9  -9  -7 64.3768 340.208   6
   9  -9   7 456.723 306.687   5
   9   9   7 288.729 378.413   7
   9  -9   8 16014.6 1093.06   5
   9   9   8 17856.3 1258.50   7
  -9  -9  -8 15341.2 1187.19   6
   9  -9   9 384.353 365.867   5
   9   9   9 703.607 363.347   7
   9  -9  10 18886.2 1233.75   5
   9   9  10 21001.6 1309.55   7
  -9  -9 -10 18942.8 1351.38   6
  -9  -9 -11 114.726 393.619   6
   9  -9  11 69.2492 341.696   5
  -9  -9 -12 6561.89 832.296   6
   9  -9  12 7443.80 813.720   5
  -9  -9 -13 293.440 360.713   6
   9  -9  13 915.738 460.709   5
   9  -9  14 2501.75 581.913   5
   9  11  -9 6786.07 837.030   2
   9  11  -8 261.450 374.025   2
   9  11  -7 440.075 382.160   2
   9  11  -6 2695.73 614.016   2
   9  11  -5 8781.23 1084.19   7
   9  11  -5 8570.69 961.750   2
   9  11  -4 2911.56 585.527   2
   9  11  -4 4869.56 850.283   7
   9  11  -3 1221.78 535.351   2
   9  11  -3-1002.24 640.880   7
   9  11  -2 2631.16 631.919   2
   9  11  -2 2132.01 603.958   7
   9  11  -1 1752.45 516.981   2
   9  11  -1 795.961 535.389   7
   9  11   0 3596.93 670.512   2
   9  11   0 4760.98 855.994   7
   9  11   1 735.009 466.843   2
   9  11   1 224.357 419.436   7
  -9 -11  -2 2092.12 598.647   6
   9  11   2 2347.93 652.767   2
   9  11   2 2299.99 713.862   7
  -9 -11  -3 5135.58 748.802   6
   9  11   3 5908.49 840.480   2
   9  11   3 6458.18 968.927   7
  -9 -11  -4-70.0151 321.898   6
   9  11   4 1247.97 607.964   7
  -9 -11  -5 14.8878 340.170   6
   9 -11   5 684.109 386.500   5
   9  11   5 154.965 469.720   7
   9 -11   6-314.787 382.883   5
   9  11   6-222.191 467.066   7
   9 -11   7 1818.06 487.323   5
   9  11   7 1340.42 587.470   7
   9 -11   8 407.208 348.762   5
   9  11   8 937.178 501.364   7
   9 -11   9 8837.99 912.158   5
   9 -11  10 4147.91 673.167   5
 -10   0  24 774.299 539.369   3
  10   0 -23-483.929 410.639   7
 -10   0  23 690.148 480.435   3
  10   0 -22 6299.67 865.624   7
 -10   0  22 6805.67 885.357   3
  10   0 -21-241.392 407.722   7
 -10   0  21 214.651 409.944   3
  10   0 -20 10019.7 1078.32   7
 -10   0  20 9925.33 1007.03   3
  10   0 -19 13.4610 378.033   7
 -10   0  19 450.861 438.258   3
  10   0 -18 12715.6 1137.92   7
 -10   0  18 13126.9 1114.88   3
  10   0 -17 434.585 391.877   7
 -10   0  17 110.773 197.478   5
 -10   0  17 862.563 399.399   3
 -10   0  16 102299. 2403.56   5
  10   0 -16 102678. 3358.93   7
 -10   0  16 98873.3 3203.37   3
 -10   0  15-315.113 185.264   5
  10   0 -15-393.702 427.604   7
 -10   0  15 262.717 371.756   3
 -10   0  14 20548.5 852.904   5
 -10   0  14 19041.8 1228.73   3
  10   0 -14 20064.9 1305.21   7
 -10   0  13 44.3693 166.539   5
  10   0 -13-367.825 367.006   7
  10   0 -13-122.196 152.489   5
 -10   0  13-489.264 319.815   3
  10   0 -12 4866.26 402.969   5
  10   0 -12 6168.07 740.522   7
 -10   0  12 5827.01 680.791   3
  10   0 -11 83.4607 280.445   7
  10   0 -11 50.6414 145.545   5
  10   0 -10 56045.8 2090.65   7
  10   0 -10 48670.6 1401.12   5
  10   0  -9-68.8711 310.636   7
  10   0  -9-142.959 142.751   5
  10   0  -8 63098.7 1681.34   5
  10   0  -8 67170.2 2295.37   7
  10   0  -7 63.9968 257.309   7
  10   0  -7 47.6210 149.442   5
  10   0  -6 9814.78 573.842   5
  10   0  -6 9503.35 787.932   7
  10   0  -5-57.1094 140.549   5
  10   0  -5 81.7431 284.238   7
  10   0  -4 875.512 233.291   5
  10   0  -4 1069.55 308.970   7
  10   0  -3-309.149 298.506   7
  10   0  -2 137213. 3377.16   7
  10   0  -1 15.3344 212.816   7
  10   0   0 14836.9 869.489   7
  10   0   1 41.9638 220.901   7
  10   0   2 16134.7 882.503   7
  10   0   3 13.4839 196.070   7
 -10   0  -3 142.258 191.948   7
  10   0   4 17.5262 169.761   7
 -10   0  -4 422.427 218.244   7
  10   0   5 80.2461 191.359   7
 -10   0  -5 271.828 216.788   7
  10   0   6 33616.6 1250.90   7
 -10   0  -6 42036.8 1449.51   7
 -10   0  -7-140.468 213.097   6
 -10   0  -7 273.190 171.247   7
 -10   0  -8 28213.0 1090.42   7
 -10   0  -8 28427.8 1112.05   6
 -10   0  -8 24447.3 1451.53   1
 -10   0  -9 487.466 240.959   6
 -10   0  -9-76.2787 159.575   7
 -10   0  -9-204.769 391.211   1
 -10   0 -10 12849.8 1095.46   1
 -10   0 -10 11537.5 617.456   7
 -10   0 -10 13177.5 748.789   6
 -10   0 -11 358.698 241.307   6
 -10   0 -11 11.8582 108.805   7
 -10   0 -11 71.5506 373.065   1
 -10   0 -12 7855.46 893.202   1
 -10   0 -12 5383.03 525.570   6
 -10   0 -13-155.316 400.668   1
 -10   0 -13 366.541 265.657   6
 -10   0 -14 1521.93 524.017   1
 -10   0 -14 1530.27 357.190   6
 -10   0 -15-195.966 311.135   1
 -10   0 -15 65.2611 250.392   6
 -10   0 -16-97.5773 432.395   1
 -10   0 -17-659.603 441.398   1
 -10   0 -18 8286.36 979.952   1
 -10   0 -19 578.907 459.351   1
 -10   0 -20 13932.5 1255.81   1
 -10   0 -21-304.900 431.053   1
 -10   0 -22 2071.61 564.317   1
  10   0  22 2607.33 703.283   5
  10   2 -23 216.858 460.114   7
 -10   2  23-388.145 456.513   3
 -10   2  22 7929.77 983.117   3
  10   2 -22 7334.52 946.515   7
  10  -2 -21 1281.33 461.013   7
  10   2 -21 2684.81 626.891   7
 -10   2  21 2515.71 617.473   3
  10  -2 -20 1670.53 492.023   7
 -10  -2  20 912.369 333.110   5
  10   2 -20 865.531 489.169   7
 -10   2  20 663.076 440.493   3
 -10  -2  19 2905.76 471.150   5
  10  -2 -19 2401.66 550.497   7
  10   2 -19 1671.06 511.016   7
 -10   2  19 1272.00 482.184   3
 -10  -2  18 2.83997 259.557   5
  10  -2 -18 240.557 300.748   7
  10   2 -18 25.6046 416.617   7
 -10   2  18-237.485 336.554   3
 -10  -2  17 1165.91 331.779   5
  10  -2 -17 1446.39 458.876   7
  10   2 -17 1251.46 519.651   7
 -10   2  17 1059.33 429.694   3
 -10  -2  16 2446.86 406.667   5
  10  -2 -16 1657.26 457.574   7
  10   2 -16 1672.32 504.851   7
 -10   2  16 2215.72 533.171   3
 -10  -2  15 5303.65 542.036   5
  10  -2 -15 4486.83 659.064   7
  10   2 -15 4104.63 686.692   7
 -10   2  15 3997.26 621.858   3
 -10  -2  14 32631.2 1295.76   5
  10  -2 -14 27849.4 1573.13   7
 -10   2  14 31973.2 1620.65   3
  10   2 -14 28769.7 1656.69   7
 -10  -2  13 21931.4 1025.21   5
  10  -2 -13 19017.0 1250.74   7
 -10   2  13 19332.4 1228.46   3
  10   2 -13 21115.3 1377.55   7
  10  -2 -12 3117.19 250.916   2
  10   2 -12 2762.18 214.395   2
 -10  -2  12 2745.42 386.777   5
  10  -2 -12 1902.59 430.254   7
  10   2 -12 2357.37 536.662   7
 -10   2  12 2730.50 482.341   3
  10  -2 -11 27033.8 807.419   2
 -10  -2  11 28837.9 1145.96   5
 -10  -2  11 25628.4 704.697   1
  10  -2 -11 23246.1 1331.84   7
  10   2 -11 26866.1 1449.40   7
 -10   2  11 25568.9 1338.04   3
 -10  -2  10 7521.53 587.374   5
 -10  -2  10 7627.82 397.454   1
  10  -2 -10 7510.29 419.637   2
  10  -2 -10 6347.10 693.589   7
  10   2 -10 8678.27 802.383   7
 -10   2  10 7851.13 755.113   3
 -10  -2   9-107.518 204.007   5
 -10  -2   9 115.191 129.841   1
  10  -2  -9 266.983 273.650   7
  10   2  -9 219.852 282.258   7
  10  -2  -9-104.400 74.8688   5
 -10   2   9-47.3658 270.700   3
 -10  -2   8 16434.4 702.414   1
  10  -2  -8 12460.8 460.766   5
  10  -2  -8 12599.0 929.078   7
 -10   2   8 15970.4 1013.27   3
  10   2  -8 15486.2 1009.28   7
  10  -2  -7 1875.73 194.632   5
  10  -2  -7 1583.99 388.980   7
  10   2  -7 2441.13 460.904   7
 -10   2   7 2535.51 462.788   3
 -10  -2   7 2183.59 286.275   1
 -10  -2   6 41465.0 1320.71   1
  10  -2  -6 39147.6 1082.37   5
  10   2  -6 42156.4 1652.13   7
 -10  -2   5 5461.56 487.631   1
  10   2  -5 6110.15 624.429   7
  10  -2  -5 4862.49 572.424   7
  10  -2  -4 644.574 287.939   7
  10   2  -4 400.480 267.904   7
 -10  -2   4 627.767 251.684   1
  10  -2  -3 12265.0 850.606   7
 -10  -2   3 14399.1 818.551   1
  10   2  -3 13846.2 868.571   7
  10  -2  -2 807.488 316.892   7
  10   2  -2 648.636 280.472   7
 -10  -2   2 620.664 262.484   1
 -10  -2   1 127238. 3101.29   1
  10   2  -1 122030. 3012.40   7
 -10  -2   0 59175.8 1958.09   1
  10   2   0 54743.2 1780.34   7
 -10  -2  -1 15619.6 957.763   1
  10   2   1 14927.5 840.441   7
 -10  -2  -2 27010.4 1310.95   1
  10   2   2 28361.7 1169.03   7
 -10  -2  -3 18757.1 1096.37   1
  10   2   3 16733.6 878.179   7
 -10  -2  -4 5673.84 642.747   1
  10   2   4 4687.78 476.655   7
 -10  -2  -4 4501.20 448.240   7
 -10   2  -5 1834.57 232.898   6
 -10   2  -5 1619.62 251.945   4
 -10  -2  -5 1374.59 404.098   1
  10   2   5 1331.33 286.005   7
 -10  -2  -5 1239.81 256.897   7
 -10   2  -6 46284.8 1240.48   4
 -10  -2  -6 48805.7 1933.73   1
  10   2   6 43138.6 1482.38   7
 -10  -2  -6 44920.4 1457.52   7
 -10   2  -6 48137.1 1225.20   6
 -10   2  -7 32556.9 969.517   4
 -10  -2  -7 35398.5 1649.28   1
  10   2   7 34172.9 1216.98   7
 -10   2  -7 33623.4 984.871   6
 -10  -2  -7 36734.6 1519.60   6
 -10  -2  -8 42494.6 1857.19   1
  10   2   8 43265.8 1332.16   7
 -10   2  -8 39239.8 1132.21   6
 -10  -2  -8 41375.4 1622.53   6
 -10  -2  -9 931.459 368.088   1
 -10  -2  -9 1605.25 382.205   6
 -10  -2  -9 1328.19 107.326   4
 -10   2  -9 1442.55 273.460   7
 -10   2  -9 1813.08 257.728   6
 -10  -2 -10 15674.5 1147.05   1
  10   2  10 16389.5 724.027   7
 -10   2 -10 12739.3 738.749   7
 -10   2 -10 14666.0 690.450   6
 -10  -2 -10 15953.4 983.932   6
  10   2  11 22092.1 826.051   7
 -10   2 -11 21994.9 975.097   7
 -10  -2 -11 24276.4 1216.73   6
 -10  -2 -12 336.887 287.370   6
 -10  -2 -12 810.541 469.794   1
 -10  -2 -13 447.352 314.401   6
 -10  -2 -13 898.645 464.433   1
 -10   2 -13 527.955 369.200   1
 -10  -2 -14 813.502 311.252   6
 -10  -2 -14 894.862 416.816   1
 -10   2 -14 1079.06 465.534   1
 -10  -2 -15 60.6777 277.799   1
 -10   2 -15-605.423 470.594   1
 -10  -2 -15 337.156 283.177   6
 -10  -2 -16 4764.33 752.458   1
 -10   2 -16 3402.12 720.288   1
 -10  -2 -16 2725.40 514.985   6
 -10   2 -17 173.515 431.220   1
 -10  -2 -17 1417.64 515.141   1
 -10  -2 -17 261.437 286.646   6
  10  -2  17 602.683 336.154   5
 -10   2 -18 47.5235 443.633   1
 -10  -2 -18-222.372 343.262   6
  10  -2  18-302.361 415.225   5
 -10   2 -19 2623.33 645.708   1
  10  -2  19 2995.84 665.026   5
 -10   2 -20 1863.02 590.987   1
  10  -2  20 1527.35 549.704   5
  10  -2  21 4814.38 779.898   5
 -10   2 -21 3729.31 735.993   1
 -10   2 -22 7554.67 956.259   1
 -10   2 -23 3359.45 689.673   1
  10   4 -24 605.052 484.102   7
 -10  -4  23 1499.95 527.616   5
  10   4 -23-637.761 491.419   7
 -10  -4  22 567.727 398.853   5
  10   4 -22 457.231 399.934   7
 -10  -4  21 4946.68 677.757   5
  10   4 -21 4126.61 798.351   7
 -10   4  21 5518.94 882.910   3
 -10  -4  20 6196.85 736.628   5
  10   4 -20 5293.45 803.869   7
 -10   4  20 6900.22 915.569   3
 -10  -4  19 264.814 397.732   5
 -10   4  19 406.476 364.068   3
  10   4 -19 802.919 446.170   7
 -10  -4  18 8235.46 823.338   5
 -10   4  18 8258.01 949.957   3
  10   4 -18 7881.71 922.092   7
 -10  -4  17 3325.86 551.908   5
 -10   4  17 2578.21 567.961   3
  10   4 -17 2742.43 536.077   7
 -10  -4  16 1392.34 425.670   5
 -10   4  16 1599.62 492.397   3
  10   4 -16 2554.17 554.778   7
 -10  -4  15 27850.0 1389.94   5
  10   4 -15 25276.5 1510.74   7
 -10   4  15 29019.3 1667.88   3
 -10  -4  14 4332.74 553.853   5
 -10   4  14 4906.04 685.164   3
  10   4 -14 5688.24 717.244   7
 -10  -4  13 698.096 343.944   5
 -10   4  13 1039.73 451.856   3
  10   4 -13 1524.92 410.373   7
  10   4 -12 12954.5 646.465   2
 -10  -4  12 13038.1 903.665   5
 -10   4  12 11441.6 976.218   3
  10   4 -12 11279.2 944.338   7
  10   4 -11 7046.57 487.367   2
 -10  -4  11 6546.85 645.765   5
 -10   4  11 7093.96 748.961   3
  10   4 -11 6778.76 734.351   7
  10   4 -10 14971.5 714.743   2
 -10  -4  10 14579.2 927.848   5
  10   4 -10 14826.3 1045.12   7
 -10   4  10 14444.1 1029.27   3
 -10  -4   9 4725.17 534.662   5
  10   4  -9 4134.05 581.650   7
 -10   4   9 3852.13 555.704   3
 -10  -4   8 2128.67 389.191   5
  10   4  -8 1629.09 414.650   7
 -10   4   8 2339.99 449.356   3
 -10  -4   7 15264.6 922.496   5
  10   4  -7 17304.8 1059.97   7
 -10   4   7 15608.8 1003.57   3
  10   4  -6 60153.7 2043.03   7
 -10   4   6 57333.3 1958.17   3
  10  -4  -5 3295.74 221.754   5
  10   4  -5 3089.12 511.792   7
 -10   4   5 2907.75 466.057   3
  10  -4  -4 2260.62 217.128   5
  10   4  -4 1901.72 378.848   7
  10   4  -3 27488.2 1311.50   7
  10  -4  -3 30722.5 918.340   5
  10  -4  -2 3962.81 322.957   5
  10   4  -2 3750.68 498.574   7
  10  -4  -1 47715.2 1333.23   5
  10   4  -1 45911.3 1663.59   7
 -10   4   0 969.706 340.353   4
  10   4   0 1473.43 321.085   7
  10  -4   0 1328.82 235.207   5
 -10   4  -1 27755.7 1198.13   4
  10  -4   1 28045.5 1034.25   5
  10  -4   1 26307.5 1124.52   3
  10   4   1 25885.8 1164.60   7
 -10   4  -2 1926.79 355.012   4
  10  -4   2 957.218 230.880   3
  10   4   2 1664.90 329.909   7
  10  -4   2 1226.64 267.150   5
  10  -4   3 20183.6 919.789   5
 -10   4  -3 19911.2 941.824   4
  10  -4   3 19205.4 932.270   3
  10   4   3 19688.6 969.257   7
 -10   4  -4 591.250 268.642   4
  10   4   4 171.701 195.151   7
  10  -4   4 333.716 186.516   3
  10  -4   4 476.448 244.198   5
 -10   4  -5 853.578 255.414   4
  10   4   5 1777.28 312.731   7
  10  -4   5 899.065 233.963   3
  10  -4   5 1387.30 311.875   5
 -10   4  -6 6222.29 497.465   4
  10  -4   6 5486.54 516.505   5
  10   4   6 5873.20 495.050   7
  10  -4   7 57928.9 1914.97   5
  10   4   7 62783.0 1774.28   7
 -10  -4  -7 60303.4 2190.41   6
 -10  -4  -8 2989.46 507.759   6
 -10  -4  -8 2463.59 274.048   4
  10   4   8 2992.37 352.841   7
  10  -4   8 3108.04 459.472   5
  10  -4   9 16713.8 991.204   5
  10   4   9 17935.3 818.427   7
 -10  -4  -9 15045.1 1076.75   6
 -10  -4 -10 649.946 442.306   6
  10   4  10 312.072 175.371   7
  10  -4  10 338.159 273.519   5
 -10  -4 -11-166.541 339.209   6
  10   4  11 138.042 159.805   7
  10  -4  11 586.727 346.647   5
 -10  -4 -12 2014.89 481.330   6
  10  -4  12 1367.17 357.708   5
 -10  -4 -13-295.393 376.098   6
  10  -4  13-297.591 362.412   5
 -10  -4 -14 6441.05 762.782   6
  10  -4  14 7118.04 765.176   5
  10  -4  15 17334.8 1179.90   5
 -10  -4 -15 18187.8 1221.80   6
 -10  -4 -16 4674.84 687.406   6
  10  -4  16 4830.41 646.460   5
 -10   4 -17 2068.37 595.338   1
  10  -4  17 1900.24 483.079   5
 -10  -4 -17 2012.47 523.192   6
 -10   4 -18-234.394 437.743   1
  10  -4  18 73.1805 402.090   5
 -10  -4 -18 709.709 412.144   6
 -10   4 -19 162.055 403.867   1
  10  -4  19 171.468 422.722   5
 -10  -4 -19 705.761 481.862   6
 -10  -4 -20 563.770 454.294   6
  10  -4  20 706.967 471.003   5
 -10   4 -20-3.26890 360.614   1
 -10   4 -21 1087.93 522.473   1
 -10  -6  22-549.898 428.524   5
  10   6 -22 166.376 351.616   7
 -10  -6  21 1355.48 516.892   5
  10   6 -21 2136.13 622.211   7
 -10  -6  20 590.897 458.732   5
  10   6 -20-4.87952 338.972   7
 -10  -6  19 2045.27 530.635   5
 -10   6  19 1979.71 674.654   3
  10   6 -19 1584.22 540.257   7
 -10  -6  18 331.108 414.560   5
 -10   6  18 86.9789 498.992   3
  10   6 -18 319.435 340.335   7
 -10  -6  17 1051.73 490.654   5
 -10   6  17 835.266 534.731   3
  10   6 -17 293.916 341.755   7
 -10  -6  16 10536.1 935.831   5
 -10   6  16 9975.33 1094.70   3
  10   6 -16 11010.2 1070.21   7
 -10  -6  15 7384.45 806.729   5
 -10   6  15 7636.38 931.213   3
  10   6 -15 6655.46 821.593   7
 -10  -6  14 8989.53 857.142   5
 -10   6  14 9759.08 1039.16   3
  10   6 -14 9371.36 935.234   7
 -10  -6  13-258.816 315.856   5
 -10   6  13 183.157 384.039   3
  10   6 -13 641.663 379.644   7
  10   6 -12 498.410 251.381   2
 -10   6  12 386.155 442.665   3
  10   6 -12 222.653 321.716   7
 -10  -6  12 786.337 350.857   5
  10   6 -11 10662.3 724.309   2
 -10  -6  11 10936.2 926.352   5
 -10   6  11 9959.72 956.649   3
  10   6 -11 12015.2 1012.77   7
 -10  -6  10 1001.67 387.357   5
  10   6 -10 1125.18 299.473   2
 -10   6  10 339.837 354.041   3
  10   6 -10 1177.57 429.134   7
  10   6  -9 32964.4 1331.31   2
 -10  -6   9 29764.5 1494.32   5
 -10   6   9 29930.6 1531.54   3
  10   6  -9 32206.7 1606.07   7
  10   6  -8 5173.40 521.547   2
 -10  -6   8 4677.33 611.866   5
 -10   6   8 4813.18 621.616   3
  10   6  -8 5705.44 690.107   7
 -10  -6   7 12974.1 974.975   5
 -10   6   7 13068.9 1031.50   4
 -10   6   7 14057.2 1003.08   3
  10   6  -7 13361.0 998.341   7
  10   6  -7 12494.0 804.507   2
 -10   6   6 141.108 324.303   4
  10   6  -6-40.6869 284.635   7
 -10   6   6 421.578 300.753   3
 -10   6   5 16274.2 1124.32   4
  10  -6  -5 13886.4 525.259   5
  10   6  -5 14145.8 1045.40   7
 -10   6   5 14600.8 956.277   3
 -10   6   4 1641.34 280.199   6
  10  -6  -4 2629.48 261.822   5
 -10   6   4 2880.68 565.248   4
  10   6  -4 2562.75 467.149   7
 -10   6   4 2919.53 476.002   3
  10  -6  -3 7102.27 443.161   5
 -10   6   3 7383.53 758.480   4
  10   6  -3 6547.50 707.224   7
 -10   6   3 7494.63 668.817   3
 -10   6   3 6078.70 444.473   6
 -10   6   2-48.0179 149.410   6
 -10   6   2-161.412 298.344   4
  10  -6  -2 82.7102 143.117   5
  10   6  -2-167.411 293.999   7
 -10   6   1 14291.5 976.419   4
  10  -6  -1 14682.7 720.410   5
  10   6  -1 13734.7 960.270   7
 -10   6   0 19031.4 1112.49   4
  10  -6   0 21767.8 922.615   5
  10   6   0 18608.8 1091.02   7
 -10   6  -1 5974.92 661.157   4
  10  -6   1 5672.92 486.461   5
  10   6   1 4876.23 565.433   7
 -10   6  -2 6210.25 635.827   4
  10  -6   2 6903.67 562.041   5
  10   6   2 6245.74 613.133   7
  10   6   3-16.7693 215.931   7
  10  -6   3 389.644 251.035   5
 -10   6  -4 502.746 351.465   4
  10   6   4 46.2425 204.370   7
  10  -6   4-3.17857 237.374   5
  10   6   5 1055.43 294.679   7
  10  -6   5 759.589 272.371   5
  10   6   6 3909.23 461.816   7
  10  -6   6 4503.41 536.271   5
 -10  -6  -7 3256.24 585.889   6
  10   6   7 2861.59 414.690   7
  10  -6   7 3159.25 444.142   5
  10  -6   8 7038.28 655.895   5
  10   6   8 6920.54 592.111   7
 -10  -6  -8 6869.10 743.075   6
 -10  -6  -9 1229.15 483.611   6
  10   6   9 1124.74 287.034   7
  10  -6   9 920.346 335.650   5
  10  -6  10 8192.14 753.906   5
  10   6  10 7465.05 600.778   7
 -10  -6 -10 7654.45 851.579   6
 -10  -6 -11-243.745 408.674   6
  10   6  11-134.904 198.763   7
  10  -6  11-175.153 308.109   5
 -10  -6 -12 3300.32 630.676   6
  10  -6  12 2908.26 533.148   5
  10  -6  13 10000.6 868.014   5
 -10  -6 -13 10899.9 1028.32   6
 -10  -6 -14 3055.67 604.552   6
  10  -6  14 1952.14 495.926   5
  10  -6  15 14647.0 1099.93   5
 -10  -6 -15 15453.7 1247.64   6
 -10  -6 -16 609.791 460.741   6
  10  -6  16 312.741 290.230   5
  10  -6  17 9270.45 952.680   5
 -10  -6 -17 11069.0 1093.61   6
  10  -6  18 2689.09 554.305   5
 -10  -6 -18 2932.12 621.778   6
 -10  -8  17 744.302 483.272   5
 -10   8  17 205.968 503.466   3
  10   8 -17 774.764 451.672   7
 -10   8  16-376.901 611.141   4
 -10  -8  16 535.009 427.995   5
 -10   8  16 676.873 458.327   3
  10   8 -16 715.278 468.167   7
 -10   8  15 693.173 550.806   4
 -10  -8  15 438.043 366.836   5
 -10   8  15-467.450 443.167   3
  10   8 -15-254.505 412.336   7
 -10   8  14-473.936 518.449   4
 -10  -8  14 210.918 389.739   5
 -10   8  14 1112.89 605.470   3
  10   8 -14-369.841 485.105   7
 -10   8  13 1810.94 652.849   4
 -10  -8  13 2298.86 604.766   5
 -10   8  13 1400.56 570.260   3
  10   8 -13 2358.02 593.152   7
 -10   8  12-778.076 465.767   4
 -10  -8  12 91.1273 392.101   5
 -10   8  12-13.4700 374.687   3
  10   8 -12 344.901 368.029   7
 -10   8  11 386.584 511.211   4
 -10  -8  11 670.547 424.382   5
 -10   8  11 499.111 423.786   3
  10   8 -11 153.507 302.078   2
  10   8 -11 384.768 352.911   7
 -10   8  10 3326.51 697.235   4
 -10  -8  10 2314.27 509.091   5
  10   8 -10 2813.48 486.392   2
 -10   8  10 2853.20 608.320   3
  10   8 -10 2977.95 606.529   7
 -10   8   9 1523.57 475.164   4
 -10  -8   9 1792.69 534.959   5
  10   8  -9 1552.94 408.699   2
 -10   8   9 1466.98 465.441   3
  10   8  -9 1958.50 522.344   7
 -10   8   8 30588.8 1708.53   4
  10   8  -8 29906.4 1480.99   2
 -10  -8   8 31585.7 1680.58   5
  10   8  -8 30982.8 1726.97   7
 -10   8   8 30367.5 1599.95   3
  10   8  -7 17579.7 1105.95   2
 -10   8   7 16450.3 1242.38   4
 -10  -8   7 15629.4 1213.07   5
 -10   8   7 15174.8 1108.04   3
  10   8  -7 17804.3 1299.39   7
  10   8  -6 21899.9 1264.32   2
 -10   8   6 23366.0 1449.95   4
 -10   8   6 21518.7 1264.68   3
  10   8  -6 24670.0 1508.33   7
 -10   8   5 5535.03 772.089   4
  10   8  -5 6125.79 700.822   2
 -10   8   5 6515.19 688.839   3
  10   8  -5 6972.77 812.468   7
 -10   8   4-41.4949 467.776   4
  10   8  -4 757.181 365.413   2
 -10   8   4 410.552 273.149   3
 -10   8   3-74.7153 327.899   4
  10   8  -3 173.816 349.425   7
 -10   8   3 234.157 274.381   3
  10   8  -3 476.297 338.195   2
 -10   8   2 532.014 437.194   4
  10   8  -2 294.739 362.889   7
 -10   8   2 264.619 241.166   3
 -10   8   1 1084.43 463.887   4
  10  -8  -1 682.511 257.328   5
  10   8  -1 471.088 378.003   7
 -10   8   0 9931.83 903.633   4
  10  -8   0 8366.24 643.437   5
  10   8   0 8312.18 860.361   7
 -10   8  -1 2641.12 548.705   4
  10  -8   1 3041.12 435.213   5
  10   8   1 1617.72 430.710   7
  10  -8   2 8804.26 694.584   5
  10   8   2 8113.61 821.876   7
  10  -8   3 1706.79 362.343   5
  10   8   3 1502.40 449.690   7
  10  -8   4 14351.9 927.073   5
  10   8   4 13266.0 1016.66   7
  10  -8   5 6853.90 657.372   5
  10   8   5 6981.26 728.834   7
 -10  -8  -5 7234.73 796.695   6
 -10  -8  -6 4573.51 685.267   6
  10  -8   6 3728.70 521.792   5
  10   8   6 3395.80 545.340   7
  10  -8   7 8314.66 752.171   5
  10   8   7 8505.39 798.987   7
 -10  -8  -7 7611.66 850.398   6
  10  -8   8 16365.1 1077.57   5
  10   8   8 16266.9 1043.38   7
 -10  -8  -8 14593.9 1130.70   6
 -10  -8  -9 868.131 482.750   6
  10  -8   9 128.587 295.149   5
  10   8   9 316.669 273.028   7
 -10  -8 -10 689.712 429.311   6
  10  -8  10 891.857 401.145   5
  10   8  10 751.441 324.267   7
 -10  -8 -11 5713.52 786.094   6
  10  -8  11 6343.79 719.327   5
  10  -8  12 9879.45 900.113   5
 -10  -8 -12 9884.35 975.142   6
 -10  -8 -13 1532.03 556.257   6
  10  -8  13 1760.34 498.829   5
 -10  -8 -14 1258.54 581.582   6
  10  -8  14 2026.86 531.404   5
  10  -8  15 877.386 397.531   5
 -10  10  14 639.630 425.413   3
 -10  10  13-236.902 557.494   3
 -10  10  12 1172.58 488.624   3
 -10  10  11 1523.55 529.602   3
 -10  10  10 1888.16 532.875   3
  10  10 -10 2357.64 534.867   2
 -10  10   9 498.341 521.951   4
 -10 -10   9 2123.03 649.322   5
  10  10  -9 1172.17 457.862   2
  10  10  -9 1383.41 536.369   7
 -10 -10   8 11879.5 1173.04   5
  10  10  -8 11487.1 1016.93   2
 -10  10   8 11964.5 1235.92   4
  10  10  -8 12091.0 1191.03   7
 -10  10   7 8503.88 1053.83   4
  10  10  -7 6542.79 799.217   2
  10  10  -7 8087.43 996.773   7
  10  10  -6 8693.72 911.388   2
 -10  10   6 8099.87 1032.88   4
  10  10  -6 9263.94 1085.91   7
 -10  10   5 1455.13 608.498   4
  10  10  -5 2521.71 560.968   2
  10  10  -5 3261.12 719.362   7
  10  10  -4 8900.56 934.408   2
 -10  10   4 7047.21 921.798   4
  10  10  -4 9674.56 1080.27   7
 -10  10   3 48.8029 371.925   4
  10  10  -3 1079.15 449.930   2
  10  10  -3-47.7451 449.902   7
  10  10  -2 2946.15 617.375   2
  10  10  -2 2572.08 611.058   7
  10  10  -1 791.735 420.984   2
  10  10  -1 836.183 537.592   7
  10  10   0 17664.2 1306.89   2
  10  10   0 19281.7 1481.96   7
  10  10   1 3904.60 692.572   2
  10  10   1 2436.68 604.996   7
  10  10   2 1039.59 509.966   2
  10  10   2-123.464 371.652   7
  10  10   3 642.996 430.996   2
  10  10   3-582.072 465.850   7
 -10 -10  -4 1639.01 503.114   6
  10 -10   4 2138.74 478.633   5
  10  10   4 1534.62 571.921   7
  10  10   4 1205.09 504.322   2
 -10 -10  -5 473.324 340.463   6
  10 -10   5 1365.88 420.580   5
  10  10   5 763.831 467.618   7
  10  10   5 1194.22 420.894   2
 -10 -10  -6 635.538 376.488   6
  10 -10   6 388.434 330.032   5
  10  10   6-183.409 407.305   7
 -10 -10  -7 2009.26 515.723   6
  10 -10   7 1669.39 461.526   5
  10  10   7 1701.97 500.835   7
 -10 -10  -8 417.888 363.051   6
  10 -10   8-87.7524 325.862   5
  10  10   8 87.1857 384.754   7
  10 -10   9 556.036 351.662   5
  10 -10  10 1882.23 523.423   5
  10 -10  11 1125.42 434.593   5
  11   1 -24 16.3189 395.290   7
 -11  -1  24 515.898 453.243   3
  11  -1 -23 7.49417 360.500   7
  11   1 -23 752.273 517.060   7
 -11   1  23 619.456 457.258   3
 -11  -1  23 712.967 517.102   3
  11  -1 -22 1066.57 483.322   7
  11   1 -22 208.510 376.658   7
 -11   1  22-349.999 470.295   3
 -11  -1  22 384.660 420.601   3
  11  -1 -21 136.959 405.976   7
  11   1 -21 444.063 415.973   7
 -11   1  21-661.018 456.658   3
 -11  -1  21 2.79411 369.190   3
  11  -1 -20 10866.3 1109.03   7
 -11   1  20 13839.6 1215.66   3
  11   1 -20 14179.4 1271.40   7
  11  -1 -19 1377.22 528.915   7
  11   1 -19 1744.15 547.947   7
 -11   1  19 2389.23 547.729   3
 -11  -1  18 10913.9 730.183   5
  11  -1 -18 9755.91 995.257   7
  11   1 -18 10142.4 1021.88   7
 -11   1  18 10369.3 1020.94   3
 -11  -1  17 259.647 226.558   5
  11  -1 -17-181.611 323.176   7
  11   1 -17-515.250 425.224   7
 -11   1  17 155.246 388.639   3
 -11  -1  16 8465.33 637.272   5
  11  -1 -16 9155.66 956.836   7
 -11   1  16 8953.20 932.509   3
  11   1 -16 9460.39 983.208   7
 -11  -1  15 435.543 232.828   5
  11  -1 -15 476.163 384.873   7
  11   1 -15-103.741 371.995   7
 -11   1  15 314.684 408.641   3
 -11  -1  14 1992.77 344.196   5
  11  -1 -14 2086.11 518.019   7
  11   1 -14 1390.23 456.339   7
 -11   1  14 2113.09 528.862   3
 -11  -1  13 11303.5 697.703   5
  11   1 -13 9557.26 942.628   7
 -11   1  13 9185.36 875.892   3
  11  -1 -13 9632.01 937.474   7
  11  -1 -12 8042.14 830.882   7
  11   1 -12 7042.21 808.187   7
 -11   1  12 6638.89 753.470   3
  11  -1 -11 19195.6 1228.67   7
  11  -1 -11 14418.1 613.013   5
 -11   1  11 18318.0 1183.72   3
  11   1 -11 16880.7 1224.02   7
  11  -1 -10 31585.3 981.497   5
  11   1 -10 34926.4 1733.74   7
  11  -1  -9 8626.38 482.231   5
  11  -1  -9 10070.8 885.962   7
  11   1  -9 8759.32 850.730   7
  11  -1  -8 21565.2 832.964   5
  11  -1  -8 24889.0 1327.61   7
  11   1  -8 21567.6 1321.85   7
  11  -1  -7 3306.42 330.350   5
  11  -1  -7 3579.39 511.344   7
  11   1  -7 3472.81 547.439   7
  11  -1  -6 13203.7 662.694   5
  11  -1  -6 14676.6 987.895   7
  11   1  -6 13831.6 1007.83   7
  11  -1  -5 656.004 199.288   5
  11  -1  -5 51.2204 285.473   7
  11   1  -5 896.885 330.311   7
  11  -1  -4 4221.42 565.889   7
  11   1  -4 4593.99 573.770   7
  11  -1  -3 4137.88 516.612   7
  11   1  -3 3689.00 521.898   7
  11  -1  -2 3122.21 440.861   7
  11   1  -2 2873.85 444.939   7
  11  -1  -1 15405.1 942.546   7
  11   1  -1 16187.7 980.739   7
  11  -1   0 2.98934 236.322   7
  11   1   0-47.8826 235.613   7
  11   1   1 1961.63 360.136   7
 -11  -1  -1 1990.04 451.203   1
  11  -1   1 1841.93 336.272   7
  11  -1   2 7964.42 645.291   7
  11   1   2 9876.85 695.483   7
 -11  -1  -2 8389.65 791.304   1
  11  -1   3 15970.7 919.333   7
 -11  -1  -3 16671.7 1111.96   1
  11   1   4 128970. 3000.37   7
 -11  -1  -4 109473. 3372.33   1
 -11  -1  -5 6451.96 594.614   7
 -11  -1  -5 6971.54 794.220   1
 -11  -1  -6 15964.4 1158.83   1
  11   1   6 18656.7 898.536   7
 -11   1  -6 18881.0 866.739   6
 -11  -1  -7 13284.3 1084.05   1
 -11   1  -7 12187.4 510.558   4
 -11   1  -7 11228.0 786.579   7
  11   1   7 14170.0 755.980   7
 -11  -1  -7 10395.7 700.356   7
 -11   1  -7 13966.6 717.968   6
 -11  -1  -7 14311.8 929.556   6
 -11   1  -8 11810.1 463.876   4
 -11  -1  -8 12581.3 1114.59   1
 -11   1  -8 11639.6 774.732   7
 -11  -1  -8 9498.36 647.896   7
  11   1   8 12333.1 707.420   7
 -11   1  -8 12555.7 679.133   6
 -11  -1  -8 13346.7 862.574   6
 -11  -1  -9 7141.79 847.840   1
  11   1   9 5305.06 469.489   7
 -11   1  -9 6570.35 568.927   7
 -11  -1  -9 6031.54 481.432   7
 -11   1  -9 6071.38 479.868   6
 -11  -1  -9 7407.15 659.878   6
 -11   1 -10 3167.65 372.094   6
 -11  -1 -10 3584.07 492.119   6
 -11  -1 -10 3516.43 652.647   1
 -11   1 -10 3248.67 394.152   7
 -11   1 -10 2679.87 627.883   1
 -11   1 -11 411.487 217.323   6
 -11  -1 -11 560.136 275.407   6
 -11  -1 -11 1161.62 531.941   1
 -11   1 -11-216.729 447.924   1
 -11  -1 -12 9848.97 997.710   1
 -11   1 -12 8992.58 1050.27   1
 -11   1 -12 8302.57 619.643   6
 -11  -1 -12 9400.22 743.466   6
 -11  -1 -13 343.659 255.895   6
 -11  -1 -13-794.826 499.430   1
 -11   1 -13 717.412 420.541   1
 -11   1 -13-277.797 252.109   6
 -11  -1 -14 2537.05 446.590   6
 -11  -1 -14 2987.11 666.306   1
 -11   1 -14 2746.81 670.335   1
 -11   1 -15-758.695 511.246   1
 -11  -1 -15 431.320 432.525   1
 -11  -1 -15 53.6980 266.963   6
 -11   1 -16 1312.09 554.644   1
 -11  -1 -16 1675.09 593.453   1
 -11  -1 -16 668.003 328.957   6
 -11  -1 -17 9328.51 1062.38   1
 -11   1 -17 9602.01 1089.61   1
 -11  -1 -17 8322.01 781.225   6
 -11  -1 -18 54.3667 447.737   1
 -11   1 -18-197.648 402.263   1
 -11  -1 -19 1335.87 562.157   1
 -11   1 -19 349.840 361.111   1
 -11   1 -20 1667.02 622.383   1
 -11  -1 -20 2065.62 619.695   1
  11  -1  20 588.542 416.030   5
 -11   1 -21 384.933 467.696   1
  11  -1  21 627.912 565.179   5
 -11   1 -22 1082.15 541.099   1
 -11   1 -23 595.970 509.868   1
 -11   1 -24-24.1510 380.498   1
  11   3 -24 1887.88 629.345   7
  11   3 -23 4988.58 872.874   7
  11   3 -22 669.333 513.148   7
 -11  -3  21 120.926 336.395   5
  11   3 -21-351.469 385.172   7
 -11   3  21-109.553 482.770   3
 -11  -3  20 459.897 329.663   5
 -11   3  20 629.406 474.119   3
 -11  -3  19 1375.88 410.025   5
  11   3 -19 1093.57 545.527   7
 -11   3  19 1550.19 515.780   3
  11   3 -18 551.917 413.126   7
 -11   3  18 279.637 470.184   3
 -11  -3  18-467.303 316.208   5
 -11  -3  17 12549.1 897.930   5
  11   3 -17 9918.22 1068.69   7
 -11   3  17 12932.2 1154.21   3
 -11  -3  16 10116.8 795.604   5
  11   3 -16 8737.76 986.755   7
 -11   3  16 8773.76 947.960   3
 -11  -3  15 126.262 254.917   5
  11   3 -15 77.8072 364.802   7
 -11   3  15-78.7571 402.959   3
 -11  -3  14 1646.09 402.812   5
  11   3 -14 1829.56 501.065   7
 -11   3  14 1686.23 464.464   3
 -11  -3  13 1096.73 321.150   5
  11   3 -13 1321.33 460.644   7
 -11   3  13 1537.69 457.329   3
  11   3 -12 1743.49 246.432   2
 -11  -3  12 838.213 333.235   5
  11   3 -12 1360.34 421.801   7
 -11   3  12 1028.75 437.274   3
 -11  -3  11 2673.12 430.494   5
  11   3 -11 2312.35 503.973   7
 -11   3  11 2990.71 565.620   3
 -11  -3  10 3486.32 469.014   5
  11  -3 -10 2843.49 315.364   2
  11   3 -10 3970.95 623.385   7
 -11   3  10 3354.62 564.210   3
  11   3  -9 44037.1 1870.45   7
 -11   3   9 45041.0 1865.24   3
 -11  -3   8 1670.18 253.858   1
  11   3  -8 2574.87 464.526   7
 -11   3   8 2082.60 452.939   3
 -11  -3   7 30899.3 1053.18   1
  11   3  -7 29686.0 1445.53   7
 -11   3   7 31886.4 1461.83   3
  11  -3  -6 2048.28 218.673   5
 -11  -3   6 2814.63 344.374   1
  11   3  -6 2994.95 483.723   7
 -11  -3   5 5177.76 479.069   1
  11   3  -5 5022.63 592.995   7
 -11  -3   4 14480.5 820.540   1
  11   3  -4 14257.2 953.871   7
 -11  -3   3 1023.68 290.994   1
  11   3  -3 1577.83 379.218   7
 -11  -3   2 39418.3 1523.48   1
  11   3  -2 37091.9 1526.05   7
 -11  -3   1 6907.89 640.920   1
  11   3  -1 6136.35 598.730   7
 -11  -3   0 11407.6 839.424   1
  11   3   0 10622.8 747.358   7
 -11  -3  -1 8824.80 786.296   1
  11   3   1 7156.34 610.034   7
 -11  -3  -2 2213.47 438.661   1
  11   3   2 2660.24 379.425   7
 -11   3  -3 37589.9 1345.01   4
  11   3   3 37691.4 1423.14   7
 -11   3  -4 1213.77 283.570   4
 -11  -3  -4 1503.90 444.474   1
  11   3   4 1408.35 290.209   7
 -11   3  -5 52041.3 1540.13   4
 -11  -3  -5 56553.2 2140.87   1
  11   3   5 51547.9 1677.36   7
 -11   3  -5 53708.0 1228.68   6
 -11   3  -6 10394.6 606.027   4
 -11  -3  -6 9135.61 868.312   1
  11   3   6 9167.81 646.960   7
 -11   3  -6 10395.5 429.606   6
 -11   3  -7 34840.8 1161.10   4
 -11  -3  -7 35939.2 1745.44   1
  11   3   7 32764.4 1292.78   7
 -11   3  -7 35543.0 931.627   6
 -11  -3  -8 2.21560 343.851   6
  11   3   8 610.498 233.772   7
 -11  -3  -8 1135.34 451.965   1
 -11   3  -8 653.544 156.257   6
 -11  -3  -9 10804.7 997.916   1
  11   3   9 11151.8 695.435   7
 -11  -3  -9 12063.7 944.590   6
 -11  -3 -10 3725.29 592.261   6
  11   3  10 4100.32 402.415   7
 -11  -3 -10 2609.53 541.954   1
  11   3  11 16279.7 739.736   7
 -11  -3 -11 14517.9 1165.42   1
 -11  -3 -11 14893.0 1068.80   6
 -11  -3 -12 8061.56 892.146   1
 -11  -3 -12 8335.16 810.635   6
  11  -3  13 34041.3 1653.09   5
 -11  -3 -13 36570.1 1910.95   1
 -11  -3 -13 30705.1 1554.82   6
 -11  -3 -14 243.768 336.440   6
 -11  -3 -14-136.580 322.864   1
  11  -3  14 248.525 419.921   5
  11  -3  15 13140.5 1078.02   5
 -11   3 -15 13831.9 1305.72   1
 -11  -3 -15 14097.5 1076.11   6
 -11  -3 -16 2138.52 483.430   6
 -11   3 -16 2978.24 686.354   1
  11  -3  16 2654.53 596.302   5
 -11   3 -17 358.599 377.765   1
  11  -3  17 387.078 417.941   5
 -11  -3 -17 209.816 365.519   6
  11  -3  18 737.114 487.254   5
 -11  -3 -18 721.098 362.735   6
 -11   3 -19 647.538 454.802   1
  11  -3  19 892.569 470.280   5
 -11  -3 -19 904.224 457.256   6
 -11   3 -20 3789.46 743.960   1
  11  -3  20 5383.44 843.669   5
 -11   3 -21 632.752 511.671   1
 -11   3 -22 996.310 505.196   1
 -11  -5  23 3541.46 686.739   5
 -11  -5  22 1098.76 503.288   5
  11   5 -22 109.669 417.016   7
 -11  -5  21 1480.39 524.765   5
  11   5 -21 532.025 445.042   7
  11   5 -20 278.209 385.326   7
 -11   5  20-179.311 553.768   3
 -11  -5  19 684.347 457.269   5
  11   5 -19 536.684 439.389   7
 -11   5  19-462.079 524.003   3
 -11  -5  18 1199.36 488.543   5
  11   5 -18 503.133 389.286   7
 -11   5  18 696.380 573.949   3
 -11  -5  17 7785.52 815.767   5
  11   5 -17 8338.05 912.754   7
 -11   5  17 8227.77 1046.91   3
 -11  -5  16 1413.77 460.648   5
  11   5 -16 364.240 370.573   7
 -11   5  16 318.550 417.352   3
 -11  -5  15 15126.6 1102.50   5
 -11   5  15 14052.8 1217.84   3
  11   5 -15 14598.3 1205.91   7
 -11  -5  14 2146.85 497.142   5
 -11   5  14 2615.76 644.778   3
  11   5 -14 3343.88 642.197   7
 -11  -5  13 355.922 328.498   5
  11   5 -13-392.759 379.408   7
 -11   5  13-148.819 338.262   3
 -11  -5  12 437.119 300.813   5
  11   5 -12 283.579 222.529   2
  11   5 -12 165.752 349.771   7
 -11   5  12-54.0515 345.287   3
  11   5 -11 14488.5 801.375   2
 -11  -5  11 14046.6 1014.73   5
  11   5 -11 14603.4 1125.32   7
 -11   5  11 14764.7 1129.06   3
  11   5 -10 2117.17 332.549   2
 -11  -5  10 2374.64 460.198   5
  11   5 -10 3736.07 628.224   7
 -11   5  10 2446.60 529.136   3
 -11  -5   9 13394.6 980.688   5
  11   5  -9 13708.8 1043.53   7
 -11   5   9 12350.2 979.424   3
  11   5  -9 12909.3 755.562   2
  11   5  -8 14072.0 1047.53   7
 -11   5   8 13592.4 1008.63   3
  11   5  -7 2760.60 535.737   7
 -11   5   7 2853.71 509.858   3
  11   5  -6 14924.4 1042.95   7
 -11   5   6 13644.6 955.465   3
  11  -5  -5 6304.57 339.538   5
  11   5  -5 6839.83 704.194   7
 -11   5   5 6031.41 652.660   3
  11   5  -4 7037.28 739.744   7
 -11   5   4 6449.56 515.069   6
  11   5  -3 154.849 274.486   7
  11  -5  -3 135.807 129.886   5
 -11   5   3 52.0818 158.212   6
 -11   5   2 10484.3 861.654   4
  11  -5  -2 10747.9 570.395   5
  11   5  -2 10455.2 820.061   7
 -11   5   2 8421.34 500.955   6
 -11   5   1 29800.8 1421.80   4
  11  -5  -1 32888.0 1095.85   5
  11   5  -1 30508.9 1398.27   7
 -11   5   0 8220.47 748.918   4
  11  -5   0 8934.57 578.421   5
  11   5   0 8508.88 738.836   7
 -11   5   0 7178.87 364.780   6
 -11   5  -1 6415.62 618.636   4
  11  -5   1 7007.09 528.283   5
  11   5   1 5991.17 614.458   7
 -11   5  -2 5988.09 622.357   4
  11  -5   2 7014.47 555.444   5
  11   5   2 7690.51 653.209   7
 -11   5  -3 10195.2 764.990   4
  11  -5   3 11548.1 728.560   5
  11   5   3 10603.2 762.646   7
 -11   5  -4 4187.13 514.372   4
  11  -5   4 3633.84 394.447   3
  11   5   4 3370.38 457.935   7
  11  -5   4 4061.59 466.547   5
 -11   5  -5 22817.7 1082.21   4
  11  -5   5 23418.0 1118.78   5
  11  -5   5 20188.1 924.058   3
  11   5   5 21838.1 1071.27   7
 -11   5  -6 10073.6 725.253   4
  11  -5   6 9284.09 729.406   5
  11   5   6 10168.5 706.240   7
 -11  -5  -7 3762.90 626.456   6
  11   5   7 3357.93 416.997   7
  11  -5   7 3062.56 471.636   5
 -11  -5  -8 367.437 439.164   6
  11   5   8 253.948 207.668   7
  11  -5   8 782.040 334.707   5
  11  -5   9 12689.0 912.018   5
  11   5   9 14790.2 825.339   7
 -11  -5  -9 14530.8 1112.33   6
 -11  -5 -10 1544.65 487.598   6
  11   5  10 1669.23 305.335   7
  11  -5  10 1759.44 433.894   5
  11  -5  11 31492.6 1520.83   5
 -11  -5 -11 31521.2 1679.43   6
 -11  -5 -12 580.539 458.937   6
  11  -5  12 399.965 323.714   5
 -11  -5 -13 2657.47 553.014   6
  11  -5  13 3116.18 513.084   5
 -11  -5 -14 1971.49 564.703   6
  11  -5  14 2018.98 507.381   5
 -11  -5 -15 5067.42 740.649   6
  11  -5  15 4686.54 657.913   5
 -11  -5 -16 3767.29 709.566   6
  11  -5  16 4084.00 671.130   5
 -11  -5 -17 774.119 453.070   6
  11  -5  17 433.677 357.314   5
 -11   5 -18 1641.33 573.559   1
  11  -5  18 1976.65 512.292   5
 -11  -5 -18 2112.35 557.044   6
 -11   5 -19 1424.96 579.936   1
 -11  -5 -19 4230.18 725.325   6
 -11   5 -20 950.588 505.789   1
 -11  -7  19 435.930 401.888   5
 -11   7  18 9.48382 502.845   4
 -11  -7  18 663.141 491.987   5
  11   7 -18 85.8237 434.736   7
 -11   7  17 3396.23 820.707   4
 -11  -7  17 2068.81 525.118   5
 -11   7  17 3312.34 741.165   3
  11   7 -17 2655.77 606.031   7
 -11   7  16 1504.88 669.526   4
 -11  -7  16 1800.69 512.872   5
 -11   7  16 666.487 438.298   3
  11   7 -16 1950.96 532.700   7
 -11  -7  15 688.732 465.641   5
 -11   7  15 377.826 447.380   3
  11   7 -15-226.883 416.477   7
 -11   7  14-499.433 652.127   4
 -11  -7  14 510.185 463.469   5
 -11   7  14-48.5731 427.794   3
  11   7 -14-97.7325 399.430   7
 -11   7  13 2834.62 660.148   4
 -11  -7  13 2742.33 606.922   5
 -11   7  13 2473.44 608.857   3
  11   7 -13 2507.82 605.109   7
 -11   7  12-269.073 539.598   4
 -11  -7  12 99.9687 378.229   5
 -11   7  12-137.964 374.959   3
  11   7 -12-167.283 401.456   7
 -11   7  11 388.274 435.032   4
 -11  -7  11 405.706 418.083   5
  11   7 -11 247.096 283.219   2
 -11   7  11-929.385 483.979   3
  11   7 -11 161.985 405.439   7
 -11   7  10 4178.68 767.129   4
 -11  -7  10 4367.92 661.611   5
  11   7 -10 4546.36 570.309   2
 -11   7  10 4514.30 701.449   3
  11   7 -10 5801.66 791.165   7
 -11   7   9 811.195 547.111   4
  11   7  -9-197.450 251.062   2
 -11  -7   9 953.120 456.944   5
 -11   7   9-127.587 346.046   3
  11   7  -9-294.067 355.755   7
 -11  -7   8 2658.38 534.174   5
 -11   7   8 2648.03 611.459   4
  11   7  -8 1775.91 376.655   2
  11   7  -8 2202.03 511.469   7
 -11   7   8 2265.01 497.195   3
  11   7  -7 3706.00 526.647   2
 -11   7   7 3196.84 666.815   4
  11   7  -7 5052.74 714.194   7
 -11   7   7 4846.57 647.419   3
 -11   7   6 3003.45 639.410   4
  11   7  -6 1724.52 504.724   7
 -11   7   6 2109.06 440.579   3
  11   7  -6 2118.09 402.866   2
 -11   7   5 3856.66 711.830   4
  11   7  -5 4905.28 684.935   7
 -11   7   5 4406.37 585.723   3
 -11   7   4 4991.52 706.850   4
  11   7  -4 5691.91 713.217   7
 -11   7   4 5412.44 626.354   3
 -11   7   3 37823.5 1796.30   4
  11   7  -3 35514.4 1693.36   7
 -11   7   2 1670.09 462.428   4
  11  -7  -2 1073.59 238.387   5
  11   7  -2 1696.79 440.255   7
 -11   7   1 33086.0 1643.65   4
  11  -7  -1 33921.6 1218.39   5
  11   7  -1 30886.9 1541.46   7
 -11   7   0 2735.79 585.251   4
  11  -7   0 3139.75 388.957   5
  11   7   0 1949.03 437.709   7
 -11   7  -1 1676.02 484.162   4
  11  -7   1 2402.93 371.553   5
  11   7   1 1660.33 424.419   7
 -11   7  -2 2957.51 501.905   4
  11  -7   2 3673.03 452.657   5
  11   7   2 1981.92 450.671   7
 -11   7  -3 9732.18 839.671   4
  11  -7   3 10123.2 751.524   5
  11   7   3 9549.58 826.920   7
  11  -7   4 22428.4 1126.83   5
  11   7   4 19871.2 1154.98   7
  11   7   5 352.508 232.350   7
  11  -7   5 389.210 252.002   5
 -11  -7  -6 658.864 398.903   6
  11   7   6 1927.20 421.562   7
  11  -7   6 1588.14 392.119   5
  11  -7   7 9394.37 794.847   5
  11   7   7 9284.57 752.893   7
 -11  -7  -7 8302.23 909.195   6
 -11  -7  -8 710.573 386.113   6
  11   7   8 385.368 292.739   7
  11  -7   8 373.520 269.644   5
 -11  -7  -9 130.887 427.397   6
  11   7   9 406.717 228.709   7
  11  -7   9-209.527 266.602   5
 -11  -7 -10-135.848 311.220   6
  11  -7  10 281.483 342.218   5
 -11  -7 -11 6821.76 890.758   6
  11  -7  11 6339.77 737.536   5
 -11  -7 -12 3842.85 721.091   6
  11  -7  12 4128.00 628.281   5
 -11  -7 -13 5452.26 756.692   6
  11  -7  13 6513.18 775.767   5
 -11  -7 -14 286.535 442.970   6
  11  -7  14-58.2698 281.738   5
 -11  -7 -15 3220.64 700.038   6
  11  -7  15 1483.54 470.248   5
 -11  -7 -16 834.696 540.112   6
  11  -7  16 361.760 424.354   5
 -11   9  15-33.7227 395.119   3
 -11   9  14 2175.57 679.941   3
 -11   9  13 685.505 426.336   3
 -11   9  12 737.762 597.120   4
 -11  -9  12 996.964 509.846   5
 -11   9  12 106.498 437.191   3
  11   9 -12 891.482 449.115   7
 -11   9  11 1401.51 612.890   4
 -11  -9  11 1732.62 613.807   5
 -11   9  11 1113.98 515.908   3
  11   9 -11 2050.86 568.539   7
 -11   9  10 147.844 431.096   4
 -11  -9  10-143.892 451.431   5
  11   9 -10-118.567 324.862   2
 -11   9  10 456.970 343.942   3
  11   9 -10-312.854 385.429   7
 -11  -9   9 575.058 481.822   5
 -11   9   9 1343.89 585.185   4
  11   9  -9 147.676 313.821   2
 -11   9   9 142.205 325.576   3
  11   9  -9 684.804 387.535   7
 -11   9   8-770.103 604.498   4
  11   9  -8 38.4733 283.153   2
 -11   9   8 72.8004 358.567   3
  11   9  -8 247.481 409.495   7
 -11   9   7-49.0904 565.696   4
  11   9  -7 1882.74 481.429   2
  11   9  -7 984.368 479.827   7
 -11   9   7 824.772 382.220   3
  11   9  -6-535.542 382.809   2
  11   9  -6-8.53235 297.824   7
 -11   9   6-106.703 332.663   3
 -11   9   5 482.699 512.495   4
  11   9  -5 36.4586 306.524   2
  11   9  -5 820.675 486.631   7
  11   9  -4 24653.5 1455.94   2
 -11   9   4 26038.3 1635.96   4
  11   9  -4 27678.1 1669.15   7
 -11   9   3 509.742 425.088   4
  11   9  -3 1300.14 472.210   2
  11   9  -3 787.070 490.590   7
 -11   9   2 54469.3 2410.31   4
  11   9  -2 52227.1 2194.85   2
 -11   9   1 2383.29 577.081   4
  11   9  -1 2375.32 596.118   7
  11   9  -1 1852.83 538.673   2
 -11   9   0 9511.25 994.819   4
  11   9   0 9064.03 966.998   7
  11   9   1 4415.20 685.834   7
  11  -9   2 1250.06 379.404   5
  11   9   2 1683.02 478.785   7
  11  -9   3 1984.27 416.536   5
  11   9   3 2405.56 550.585   7
  11  -9   4 1174.35 390.316   5
  11   9   4 1417.04 463.152   7
 -11  -9  -5 477.060 444.976   6
  11  -9   5-460.937 362.754   5
  11   9   5-372.864 359.058   7
 -11  -9  -6 2195.64 586.941   6
  11  -9   6 2045.61 437.915   5
  11   9   6 1600.90 448.557   7
 -11  -9  -7 2455.64 605.264   6
  11  -9   7 1423.81 401.706   5
  11   9   7 1742.18 475.789   7
 -11  -9  -8 2154.41 601.334   6
  11  -9   8 2427.14 501.650   5
  11   9   8 1731.53 431.846   7
 -11  -9  -9 24.5879 378.074   6
  11  -9   9 914.338 412.628   5
 -11  -9 -10 413.005 375.790   6
  11  -9  10 1125.36 415.071   5
  11  -9  11 970.266 400.455   5
  11  -9  12 4519.70 704.534   5
  11  -9  13 909.806 473.848   5
  11  11  -9 359.526 395.095   2
  11  11  -8 235.546 366.164   2
  11  11  -7 3774.44 671.618   2
  11  11  -6 120.238 408.534   2
  11  11  -5 2855.30 645.923   2
  11  11  -4 5439.14 803.505   2
  11  11  -3 1705.05 555.848   2
  11  11  -1 2750.22 666.113   7
  11  11   0 660.185 451.949   7
  11  11   1 1629.64 634.318   7
  11  11   2 606.704 527.237   7
  11  11   3 270.843 494.858   7
  11  11   4 1682.06 642.183   7
  11  11   5-146.201 490.400   7
  11  11   6 1131.65 537.945   7
  11  11   7 222.410 375.462   7
  11 -11   8 468.710 411.497   5
  12   0 -24 11423.0 1218.96   7
  12   0 -23 507.942 437.167   7
  12   0 -22 737.516 502.694   7
 -12   0  22 576.689 426.150   3
  12   0 -21 351.339 445.944   7
 -12   0  21 2.59563 340.947   3
  12   0 -20 3714.97 706.631   7
 -12   0  20 2514.80 632.773   3
  12   0 -19 369.687 404.668   7
 -12   0  19-149.183 436.232   3
  12   0 -18 183.067 420.750   7
 -12   0  18 96.6053 351.500   3
  12   0 -17-205.915 368.174   7
  12   0 -16 1786.30 476.770   7
  12   0 -15 442.346 364.042   7
  12   0 -14 2567.36 578.109   7
  12   0 -13-126.785 282.953   7
  12   0 -12 28646.9 1589.83   7
  12   0 -11 9.07640 299.179   7
  12   0 -10 7973.26 565.066   5
  12   0 -10 10114.7 898.752   7
  12   0  -9-30.5364 180.635   5
  12   0  -9-205.543 330.354   7
  12   0  -8 108.379 202.089   5
  12   0  -8 841.128 410.820   7
  12   0  -7 35.9846 286.678   7
  12   0  -6 24499.5 1301.90   7
  12   0  -5-46.1686 225.669   7
  12   0  -4 48287.6 1853.96   7
  12   0  -3-403.524 258.779   7
  12   0  -2 89438.0 2616.89   7
  12   0  -1 100.267 242.767   7
  12   0   0 1840.12 381.987   7
  12   0   1 187.685 211.993   7
  12   0   2 24469.2 1174.39   7
  12   0   3-157.532 244.651   7
  12   0   4 373.858 234.282   7
  12   0   5 332.265 215.996   7
  12   0   6 11525.2 756.780   7
 -12   0  -6 12550.2 1087.54   1
 -12   0  -7 447.854 300.119   6
 -12   0  -7 429.629 376.125   1
 -12   0  -8 21206.4 637.872   4
 -12   0  -8 19431.8 1017.17   7
 -12   0  -8 24562.1 1168.73   6
 -12   0  -8 23792.5 1565.67   1
 -12   0  -9 75.1615 236.464   6
 -12   0  -9-167.601 205.410   7
 -12   0  -9 250.143 422.123   1
 -12   0 -10 46818.5 2338.43   1
 -12   0 -10 49247.5 1685.55   6
 -12   0 -11 406.922 280.983   6
 -12   0 -11-237.097 394.427   1
 -12   0 -12 11630.6 1214.45   1
 -12   0 -12 13314.7 848.896   6
 -12   0 -13 154.827 260.373   6
 -12   0 -13 17.3799 348.500   1
 -12   0 -14 10731.8 1207.43   1
 -12   0 -14 9260.34 755.896   6
 -12   0 -15-338.314 448.409   1
 -12   0 -15-129.565 281.364   6
 -12   0 -16 239.526 482.773   1
 -12   0 -16 293.525 302.183   6
 -12   0 -17-393.306 570.465   1
 -12   0 -18 1661.37 608.921   1
 -12   0 -19-1376.26 669.969   1
 -12   0 -20 2922.22 711.628   1
 -12   0 -21 217.337 452.900   1
 -12   0 -22 4979.74 887.758   1
  12   2 -24 239.015 401.425   7
  12   2 -23 6533.28 918.600   7
  12   2 -22 193.406 442.456   7
  12  -2 -21 662.217 427.890   7
  12   2 -21-89.4110 422.377   7
 -12   2  21 639.576 444.075   3
  12  -2 -20 137.737 358.838   7
  12   2 -20 209.201 419.744   7
 -12   2  20 246.905 358.966   3
  12  -2 -19 219.784 400.194   7
  12   2 -19 812.462 456.622   7
 -12   2  19-593.905 366.519   3
 -12  -2  18 17969.0 1028.03   5
  12  -2 -18 13851.7 1205.48   7
  12   2 -18 14200.8 1281.59   7
 -12   2  18 14322.0 1248.90   3
 -12  -2  17 1145.75 349.990   5
  12  -2 -17 1582.49 494.946   7
  12   2 -17 827.445 453.550   7
 -12   2  17 108.004 404.462   3
 -12  -2  16 534.243 278.814   5
  12   2 -16 588.265 392.535   7
 -12   2  16-99.9920 348.886   3
 -12  -2  15 20039.4 1063.45   5
  12  -2 -15 16768.5 1273.76   7
  12   2 -15 18352.9 1443.88   7
 -12   2  15 19636.3 1372.01   3
 -12  -2  14 467.329 283.634   5
  12  -2 -14 696.897 425.097   7
  12   2 -14 1202.77 536.863   7
 -12   2  14 425.565 417.311   3
  12  -2 -13-104.100 359.133   7
  12   2 -13-520.411 425.395   7
 -12   2  13 2.99723 377.647   3
 -12  -2  12 2838.08 271.553   1
  12  -2 -12 2141.82 517.737   7
  12   2 -12 1568.25 474.159   7
 -12   2  12 2154.37 526.819   3
 -12  -2  11 17918.4 752.536   1
  12  -2 -11 17267.8 1210.35   7
  12   2 -11 16299.2 1252.46   7
 -12   2  11 18346.8 1238.11   3
 -12  -2  10 12762.1 678.739   1
  12  -2 -10 11749.2 981.321   7
  12   2 -10 13012.5 1100.34   7
 -12  -2   9 13363.6 737.030   1
  12  -2  -9 14158.2 1059.42   7
  12   2  -9 14419.3 1125.20   7
  12  -2  -8 32.8142 116.757   5
  12  -2  -8-205.531 353.292   7
  12   2  -8-525.034 314.907   7
 -12  -2   8-34.6958 193.440   1
  12  -2  -7 1466.37 227.713   5
  12  -2  -7 2288.71 499.261   7
  12   2  -7 1582.06 482.916   7
 -12  -2   7 1528.39 303.403   1
 -12  -2   6 11217.5 768.056   1
  12  -2  -6 10134.1 583.209   5
  12  -2  -6 11936.0 929.233   7
  12   2  -6 11655.0 968.326   7
 -12  -2   5 24056.1 1173.01   1
  12   2  -5 27882.2 1460.15   7
  12  -2  -5 27722.4 1436.15   7
 -12  -2   4 31338.8 1381.74   1
  12  -2  -4 33453.7 1560.86   7
  12   2  -4 35354.1 1630.34   7
 -12  -2   3 11554.3 837.801   1
  12  -2  -3 11445.1 894.228   7
  12   2  -3 13235.1 962.622   7
 -12  -2   2 14774.4 990.796   1
  12  -2  -2 15588.0 1019.22   7
  12   2  -2 15993.1 1046.64   7
  12  -2  -1 1736.27 397.241   7
  12   2  -1 2133.36 396.531   7
 -12  -2   1 1889.90 395.132   1
 -12  -2   0 3049.48 513.843   1
  12   2   0 3346.73 490.099   7
 -12  -2  -1 4446.29 591.017   1
  12   2   1 4785.57 576.941   7
 -12  -2  -2-45.0224 244.338   1
  12   2   2 154.904 249.322   7
 -12  -2  -3 1557.21 427.849   1
  12   2   3 1371.38 341.223   7
 -12  -2  -4 21021.7 1345.88   1
  12   2   4 20936.4 1084.65   7
 -12  -2  -5 103.517 381.190   1
 -12   2  -5-62.9606 176.961   4
  12   2   5 112.746 203.903   7
 -12   2  -6 6009.72 453.861   4
  12   2   6 6064.12 537.634   7
 -12  -2  -6 6047.04 807.489   1
 -12   2  -6 6374.48 463.840   6
 -12   2  -7 19505.1 784.010   4
 -12  -2  -7 17732.8 1316.97   1
  12   2   7 21001.7 979.365   7
 -12   2  -7 19680.3 812.858   6
 -12   2  -8 20219.4 762.080   4
 -12  -2  -8 18591.0 1368.95   1
  12   2   8 21193.5 949.863   7
 -12   2  -8 18636.0 786.246   6
 -12  -2  -8 20309.1 1243.24   6
 -12  -2  -9 55604.9 2472.60   1
  12   2   9 61677.6 1764.02   7
 -12   2  -9 55474.3 1569.03   6
 -12  -2  -9 59064.0 2174.83   6
 -12  -2 -10 3351.09 575.721   6
  12   2  10 4859.90 445.311   7
 -12   2 -10 4525.09 414.502   6
 -12  -2 -10 5621.03 861.979   1
 -12  -2 -11 6319.62 716.610   6
 -12  -2 -11 5848.74 867.380   1
  12   2  11 5512.26 465.985   7
 -12   2 -11 5281.29 468.106   6
 -12  -2 -12 11923.5 1175.01   1
 -12  -2 -12 11001.3 909.634   6
 -12  -2 -13 1748.59 431.534   6
 -12  -2 -13 1220.08 507.998   1
 -12  -2 -14 21935.0 1592.82   1
 -12  -2 -14 20542.5 1246.22   6
 -12   2 -14 20663.6 1665.61   1
 -12  -2 -15 562.791 390.577   6
 -12  -2 -15-23.0036 496.812   1
 -12   2 -15 179.097 439.814   1
 -12  -2 -16 5403.55 865.599   1
 -12   2 -16 2934.85 725.410   1
 -12  -2 -16 4403.17 649.099   6
 -12   2 -17 2185.32 653.653   1
 -12  -2 -17 2546.56 630.721   1
 -12  -2 -17 1855.26 478.112   6
 -12   2 -18 7098.64 1046.86   1
 -12  -2 -18 7905.99 1055.64   1
 -12  -2 -18 7939.62 853.038   6
  12  -2  18 8612.24 993.411   5
 -12   2 -19 90.2075 525.554   1
 -12  -2 -19-190.566 330.101   6
  12  -2  19 591.400 398.489   5
 -12   2 -20 784.391 536.042   1
  12  -2  20 1988.51 626.629   5
 -12   2 -21 273.719 500.364   1
 -12   2 -22 905.991 591.378   1
  12   4 -22-50.5429 451.890   7
 -12  -4  21-504.147 378.340   5
  12   4 -21-628.453 464.336   7
  12   4 -20 3677.68 713.787   7
 -12   4  20 3756.19 808.007   3
 -12  -4  19 3801.32 605.282   5
  12   4 -19 3917.90 789.560   7
 -12   4  19 4352.98 831.571   3
 -12  -4  18 2371.26 517.941   5
  12   4 -18 2132.72 642.846   7
 -12   4  18 2531.54 694.547   3
 -12  -4  17 7074.06 774.887   5
  12   4 -17 7022.44 928.701   7
 -12   4  17 8845.24 1010.78   3
 -12  -4  16 4514.35 629.127   5
  12   4 -16 3882.15 686.959   7
 -12   4  16 3735.80 693.356   3
 -12  -4  15 727.789 386.695   5
  12   4 -15 689.694 440.076   7
 -12   4  15 1675.61 559.649   3
 -12  -4  14 979.758 394.307   5
  12   4 -14 1007.69 459.607   7
 -12   4  14 1263.80 447.522   3
 -12  -4  13 33250.6 1539.27   5
  12   4 -13 35301.2 1851.02   7
 -12   4  13 33345.3 1757.48   3
 -12  -4  12 833.235 345.027   5
  12   4 -12 1297.10 475.350   7
 -12   4  12 477.422 418.838   3
 -12  -4  11 18561.0 1127.68   5
  12   4 -11 19271.7 1317.36   7
 -12   4  11 19189.8 1289.77   3
  12   4 -11 19259.8 854.820   2
  12   4 -10 619.824 372.907   7
 -12   4  10 752.615 369.423   3
  12   4  -9 4349.85 635.873   7
 -12   4   9 4300.35 608.939   3
  12   4  -8 5277.30 701.594   7
 -12   4   8 4560.73 656.243   3
  12   4  -7 111.582 258.549   7
  12   4  -6 2476.62 512.413   7
  12  -4  -6 1929.46 188.436   5
  12   4  -5 1427.25 438.194   7
  12  -4  -5 1710.78 211.566   5
  12   4  -4 1228.29 377.554   7
  12  -4  -4 1218.27 201.664   5
  12  -4  -3 29111.4 998.367   5
  12   4  -3 29555.0 1415.71   7
 -12  -4   3 27826.1 1258.48   1
 -12  -4   2 2686.99 446.440   1
  12  -4  -2 3576.06 355.268   5
  12   4  -2 3573.45 529.836   7
 -12  -4   1 15182.6 974.194   1
  12   4  -1 16752.7 1020.79   7
 -12  -4   0 10865.1 858.773   1
  12   4   0 10778.2 804.624   7
 -12  -4  -1 5100.39 642.216   1
 -12   4  -1 3537.23 492.119   4
  12   4   1 4406.51 530.963   7
 -12   4  -2 16506.2 968.937   4
 -12  -4  -2 16792.3 1117.09   1
  12   4   2 15864.9 963.856   7
 -12   4  -3 32340.2 1339.40   4
 -12  -4  -3 32298.4 1606.51   1
  12   4   3 31414.8 1364.05   7
 -12   4  -4 118.311 60.5723   6
 -12   4  -4 297.511 254.095   4
 -12  -4  -4-200.873 280.343   1
  12   4   4 448.745 269.143   7
 -12   4  -5 1331.50 316.542   4
  12   4   5 940.368 265.218   7
 -12  -4  -5 710.225 362.996   1
 -12   4  -6 18916.1 937.332   4
  12  -4   6 19602.2 1080.18   5
  12   4   6 19606.5 1017.45   7
 -12  -4  -6 20859.6 1349.16   1
 -12   4  -7 3068.25 404.884   4
 -12  -4  -7 3052.22 562.483   1
  12   4   7 3055.51 413.992   7
  12  -4   7 2913.44 476.512   5
  12  -4   8 9364.29 797.604   5
  12   4   8 8668.18 655.190   7
 -12  -4  -8 8578.77 940.674   1
 -12  -4  -8 9397.09 931.975   6
 -12  -4  -9 8154.05 889.586   6
  12  -4   9 7643.06 724.449   5
  12   4   9 7753.16 620.763   7
 -12  -4 -10-98.5689 457.669   6
  12   4  10 362.700 219.004   7
  12  -4  10-362.687 389.559   5
  12  -4  11 26020.0 1428.02   5
 -12  -4 -11 27696.9 1590.45   6
 -12  -4 -12 7204.39 872.525   6
  12  -4  12 7237.98 769.857   5
 -12  -4 -13 5616.54 757.769   6
  12  -4  13 5087.99 691.397   5
 -12  -4 -14 4234.15 689.334   6
  12  -4  14 3632.80 631.630   5
 -12  -4 -15 637.511 387.391   6
  12  -4  15 911.859 444.657   5
 -12  -4 -16 474.900 452.858   6
  12  -4  16 914.950 454.932   5
 -12  -4 -17 5906.92 786.130   6
 -12   4 -17 6549.27 1035.38   1
  12  -4  17 5241.31 749.958   5
 -12   4 -18 463.440 489.365   1
  12  -4  18 1115.26 449.152   5
 -12  -4 -18 1420.01 544.303   6
 -12   4 -19 2468.72 726.435   1
 -12  -4 -19 3199.43 673.851   6
 -12   4 -20 426.627 403.747   1
 -12  -4 -20 700.668 474.015   6
 -12   4 -21-369.808 426.006   1
 -12  -6  21 6176.52 875.000   5
 -12  -6  20 210.330 400.164   5
 -12  -6  19 12462.8 1129.12   5
  12   6 -19 10297.8 1129.12   7
 -12  -6  18-704.710 483.101   5
  12   6 -18-403.397 441.164   7
 -12   6  18-266.694 530.311   3
 -12  -6  17 7003.25 856.564   5
  12   6 -17 5842.82 880.235   7
 -12   6  17 6676.88 978.665   3
 -12  -6  16 1473.69 471.844   5
  12   6 -16 1396.88 544.833   7
 -12   6  16 2974.96 721.861   3
 -12  -6  15-84.5350 305.054   5
  12   6 -15-28.8819 442.382   7
 -12   6  15 305.315 382.821   3
 -12  -6  14 596.326 375.485   5
  12   6 -14 101.540 394.138   7
 -12   6  14-474.393 516.402   3
 -12  -6  13 1352.82 422.815   5
  12   6 -13 660.801 384.691   7
 -12   6  13 1545.73 495.381   3
 -12  -6  12 4440.52 679.923   5
  12   6 -12 4576.28 745.715   7
 -12   6  12 2386.84 536.810   3
  12   6 -11 6190.64 588.506   2
 -12  -6  11 6592.06 796.107   5
  12   6 -11 7542.00 892.056   7
 -12   6  11 5039.51 735.100   3
  12   6 -10 7399.23 644.059   2
 -12  -6  10 7202.28 806.633   5
 -12   6  10 6784.89 828.957   3
  12   6  -9 21572.0 1377.53   7
 -12   6   9 19702.2 1304.16   3
  12   6  -9 19932.8 1047.48   2
  12   6  -8 632.218 389.482   7
 -12   6   8-371.317 405.242   3
  12   6  -7 160.463 341.756   7
 -12   6   7 430.596 317.201   3
 -12   6   6 2160.47 578.117   4
  12   6  -6 3619.39 578.063   7
 -12   6   6 2721.55 510.393   3
 -12   6   5 7373.80 877.837   4
  12   6  -5 8028.41 845.849   7
 -12   6   4 1586.97 484.817   4
  12   6  -4 1023.08 353.729   7
 -12   6   3 119.679 439.416   4
  12  -6  -3 107.253 162.282   5
  12   6  -3 174.610 327.414   7
 -12   6   2 424.780 391.431   4
  12   6  -2 190.508 331.399   7
  12  -6  -2 490.025 206.137   5
 -12   6   1 8472.19 838.336   4
  12  -6  -1 10317.4 641.844   5
  12   6  -1 9682.99 832.822   7
 -12   6   0 1034.79 409.156   4
  12   6   0 848.571 294.234   7
  12  -6   0 1306.47 282.182   5
 -12   6  -1 9500.77 842.565   4
  12  -6   1 8024.74 603.040   5
  12   6   1 7520.92 736.467   7
 -12   6  -2-429.651 419.809   4
  12   6   2-62.0648 279.614   7
  12  -6   2-10.9823 216.429   5
 -12   6  -3 22539.5 1233.99   4
  12  -6   3 24071.6 1126.76   5
  12   6   3 21585.0 1207.34   7
 -12   6  -4 8566.29 758.420   4
  12  -6   4 9892.08 734.476   5
  12   6   4 9906.69 784.439   7
 -12   6  -5 19947.0 1125.85   4
  12  -6   5 21270.0 1122.82   5
  12   6   5 20268.5 1126.71   7
  12   6   6 1412.37 363.058   7
  12  -6   6 544.128 261.086   5
  12  -6   7 12833.9 909.532   5
  12   6   7 12493.8 852.914   7
 -12  -6  -7 11443.2 1026.94   6
 -12  -6  -8 947.992 508.404   6
  12   6   8 517.772 234.368   7
  12  -6   8 1324.68 373.700   5
  12  -6   9 9968.28 843.664   5
  12   6   9 10409.6 768.240   7
 -12  -6  -9 10533.8 1022.50   6
  12  -6  10 10925.1 893.663   5
 -12  -6 -10 10845.6 1047.82   6
 -12  -6 -11 1458.76 544.083   6
  12  -6  11 1434.86 438.503   5
 -12  -6 -12 1295.07 547.081   6
  12  -6  12 718.035 414.481   5
 -12  -6 -13 808.208 443.370   6
  12  -6  13 178.975 335.015   5
 -12  -6 -14 1985.89 621.811   6
  12  -6  14 1154.38 459.302   5
 -12  -6 -15 791.607 474.504   6
  12  -6  15 1210.47 493.270   5
 -12  -6 -16-657.196 436.981   6
  12  -6  16-145.293 378.981   5
 -12  -6 -17 3653.15 743.351   6
 -12  -8  15-685.127 472.539   5
 -12   8  15 235.877 386.594   3
 -12   8  14 2353.52 821.470   4
 -12  -8  14 558.030 406.920   5
 -12   8  14 1769.88 652.296   3
  12   8 -14 2167.01 635.111   7
 -12   8  13-486.426 531.392   4
 -12  -8  13 210.848 342.141   5
 -12   8  13 291.465 379.939   3
  12   8 -13-61.4286 414.624   7
 -12   8  12 5259.97 959.408   4
 -12  -8  12 5516.13 763.340   5
  12   8 -12 6028.60 852.643   7
 -12   8  12 5655.46 846.691   3
 -12  -8  11 3613.52 660.352   5
 -12   8  11 3338.70 731.791   4
  12   8 -11 3650.82 678.815   7
 -12   8  11 3550.86 704.667   3
 -12   8  10 432.625 514.599   4
  12   8 -10 694.236 355.857   2
  12   8 -10 1066.30 424.449   7
 -12   8  10 1121.88 495.294   3
 -12   8   9 818.795 577.094   4
  12   8  -9 607.017 338.973   2
  12   8  -9 886.824 465.613   7
 -12   8   9 484.319 447.549   3
 -12   8   8 209.807 561.889   4
  12   8  -8-11.9138 275.487   2
  12   8  -8-625.680 478.563   7
 -12   8   8-46.1263 309.631   3
 -12   8   7 2255.06 594.678   4
  12   8  -7 660.880 376.603   2
  12   8  -7 1341.07 440.382   7
 -12   8   7 1300.77 446.687   3
 -12   8   6 1091.59 551.370   4
  12   8  -6 404.596 367.428   2
  12   8  -6 970.849 414.130   7
 -12   8   6 767.101 384.899   3
 -12   8   5 839.630 553.234   4
  12   8  -5-29.4174 388.988   7
 -12   8   5 64.1533 308.598   3
  12   8  -5-79.6436 367.829   2
 -12   8   4 7820.05 952.620   4
  12   8  -4 6268.26 790.284   7
 -12   8   3 1513.01 501.596   4
  12   8  -3 2927.55 618.299   7
 -12   8   2 5109.25 811.464   4
  12   8  -2 5996.51 770.226   7
 -12   8   1 154.636 406.319   4
  12   8  -1 447.611 350.371   7
 -12   8   0 8822.88 904.388   4
  12   8   0 8877.36 890.332   7
 -12   8  -1 5738.27 757.975   4
  12  -8   1 6294.35 607.064   5
  12   8   1 5489.88 707.800   7
 -12   8  -2 12738.5 1062.43   4
  12  -8   2 12704.6 862.834   5
  12   8   2 10392.9 933.237   7
  12  -8   3 21532.4 1157.32   5
  12   8   3 18779.8 1225.28   7
  12  -8   4 25273.1 1275.52   5
  12   8   4 21536.3 1300.92   7
  12  -8   5 11897.7 885.955   5
  12   8   5 10476.2 895.533   7
 -12  -8  -6 1584.53 541.818   6
  12  -8   6 1388.33 369.956   5
  12   8   6 1462.59 401.302   7
 -12  -8  -7 1691.65 542.170   6
  12  -8   7 2026.18 457.636   5
  12   8   7 1600.80 424.832   7
 -12  -8  -8 2196.48 559.105   6
  12  -8   8 2661.51 529.903   5
  12   8   8 2331.97 454.811   7
 -12  -8  -9 635.841 390.125   6
  12  -8   9 474.338 377.104   5
 -12  -8 -10 942.545 500.688   6
  12  -8  10 842.533 375.147   5
 -12  -8 -11 172.611 441.670   6
  12  -8  11 62.2335 329.519   5
 -12  -8 -12 1626.90 597.971   6
  12  -8  12 280.643 376.755   5
  12  -8  13 222.993 380.897   5
 -12  10  13 991.386 522.917   3
  12  10  -9-584.555 426.701   2
  12  10  -8-861.253 491.920   2
  12  10  -7 41.2797 385.781   2
  12  10  -6 2600.06 567.313   2
  12  10  -6 3292.93 767.020   7
 -12  10   5 2077.51 666.678   4
  12  10  -5 2896.04 588.821   2
  12  10  -5 3619.96 709.160   7
 -12  10   4 1369.52 551.740   4
  12  10  -4 2705.14 636.813   2
  12  10  -4 2366.83 678.658   7
 -12  10   3 300.767 548.076   4
  12  10  -3 535.344 368.510   2
  12  10  -3 796.123 447.671   7
 -12  10   2 1576.50 664.496   4
  12  10  -2 881.872 464.916   2
  12  10  -2 1161.02 522.121   7
  12  10  -1-191.508 431.094   2
  12  10  -1-56.1026 433.546   7
  12  10   0 8139.29 986.733   7
  12  10   0 9493.36 971.567   2
  12  10   1 99.6065 340.928   7
  12  10   1 399.686 355.412   2
  12  10   2 340.965 364.645   7
  12  10   2 847.066 393.517   2
  12  10   3 1380.02 502.531   7
  12  10   4 11443.0 1105.82   7
 -12 -10  -4 9454.05 1067.77   6
  12  10   5 307.050 380.292   7
  12  10   6 7970.32 942.340   7
  12 -10   7-217.215 334.837   5
  12  10   7-1.53692 309.742   7
  12 -10   8 195.698 379.775   5
  12 -10   9-889.052 418.340   5
  12 -10  10-20.1932 324.632   5
  13  -1 -24 673.886 454.919   7
  13   1 -24 577.958 491.634   7
  13  -1 -23 2339.04 624.890   7
  13   1 -23 1962.28 618.549   7
  13  -1 -22 4326.43 769.129   7
  13   1 -22 4876.94 812.620   7
  13  -1 -21 3432.28 675.682   7
  13   1 -21 5648.67 858.605   7
 -13   1  21 3752.69 788.424   3
  13  -1 -20 10109.9 1087.40   7
  13   1 -20 10926.6 1121.73   7
 -13   1  20 12405.0 1223.56   3
  13  -1 -19 718.548 454.228   7
  13   1 -19 523.946 365.688   7
 -13   1  19 901.207 445.041   3
  13  -1 -18 3597.46 721.914   7
  13   1 -18 3965.34 683.201   7
 -13   1  18 4432.65 806.730   3
  13  -1 -17-318.986 392.106   7
  13   1 -17-387.872 393.163   7
 -13   1  17 94.0730 376.013   3
  13  -1 -16 349.886 439.579   7
  13   1 -16-42.3489 372.707   7
  13  -1 -15 35.8922 369.483   7
  13   1 -15 169.693 373.955   7
  13  -1 -14 594.627 353.199   7
  13   1 -14 423.494 319.715   7
  13  -1 -13 5286.25 737.932   7
  13   1 -13 3813.89 667.080   7
  13  -1 -12 867.601 459.745   7
  13   1 -12 243.692 306.176   7
  13  -1 -11 5979.20 762.041   7
  13   1 -11 5969.61 776.398   7
  13  -1 -10 9767.52 909.750   7
  13   1 -10 9098.39 900.657   7
  13  -1  -9 691.507 336.703   7
  13   1  -9 1160.16 412.853   7
  13  -1  -8 25087.9 1018.97   5
  13  -1  -8 28762.3 1503.91   7
  13   1  -8 26939.9 1521.18   7
  13  -1  -7 12468.4 975.921   7
  13   1  -7 12028.2 1001.59   7
  13  -1  -6 69515.9 2342.61   7
  13   1  -6 62628.5 2301.01   7
  13  -1  -5 6655.46 700.008   7
  13   1  -5 8074.37 807.484   7
  13  -1  -4 25412.3 1348.76   7
  13   1  -4 23815.3 1324.34   7
  13  -1  -3 2501.49 487.366   7
  13   1  -3 1874.68 429.892   7
  13  -1  -2-221.993 277.957   7
  13   1  -2-278.713 265.626   7
  13  -1  -1 3665.88 526.651   7
  13   1  -1 3989.88 548.371   7
  13  -1   0 13327.6 939.871   7
  13   1   0 13573.4 912.687   7
 -13  -1   0 14567.0 1065.47   1
 -13  -1  -1 3385.54 583.495   1
  13  -1   1 2389.35 425.857   7
  13   1   1 2458.83 430.295   7
  13  -1   2 43799.9 1744.04   7
  13   1   2 46141.4 1703.43   7
 -13  -1  -2 50023.2 2113.81   1
  13  -1   3 768.407 303.294   7
  13   1   3 1135.68 296.031   7
 -13  -1  -3 1508.56 512.726   1
  13   1   4 12714.5 808.650   7
 -13  -1  -4 12421.9 1103.01   1
  13   1   5 20.3978 209.865   7
 -13  -1  -5 479.119 456.729   1
  13   1   6 3186.18 426.139   7
 -13  -1  -6 2263.01 551.383   1
 -13  -1  -7 8740.05 998.140   1
 -13   1  -7 8408.67 496.655   4
  13   1   7 9980.97 712.967   7
 -13   1  -7 10162.9 716.894   6
 -13   1  -8 13335.4 581.960   4
 -13  -1  -8 13054.4 1223.27   1
  13   1   8 14683.5 864.814   7
 -13   1  -8 14204.2 832.612   6
 -13  -1  -8 15735.9 1082.21   6
 -13   1  -9 2833.19 398.689   6
 -13  -1  -9 2148.23 467.548   6
 -13  -1  -9 1800.90 621.504   1
  13   1   9 2525.44 386.591   7
 -13  -1 -10 5639.05 880.149   1
 -13   1 -10 7051.95 1015.98   1
 -13   1 -10 6617.10 562.573   6
 -13  -1 -10 7786.43 763.244   6
 -13  -1 -11 6161.18 890.030   1
 -13   1 -11 6961.62 984.631   1
 -13   1 -11 5834.69 553.043   6
 -13  -1 -11 6118.80 673.745   6
 -13   1 -12-147.341 226.586   6
 -13  -1 -12-496.873 386.048   6
 -13  -1 -12-1178.28 663.324   1
 -13   1 -12-21.5741 498.258   1
 -13  -1 -13 304.603 309.054   6
 -13  -1 -13 537.605 563.064   1
 -13   1 -13 541.876 520.517   1
 -13   1 -13 196.712 219.038   6
 -13  -1 -14 9219.08 1139.76   1
 -13   1 -14 7088.81 658.951   6
 -13  -1 -14 6636.29 716.336   6
 -13   1 -14 6688.90 1017.39   1
 -13   1 -15 13526.3 1431.86   1
 -13  -1 -15 16062.5 1526.36   1
 -13  -1 -15 14048.0 1028.85   6
 -13   1 -16 10224.9 1254.01   1
 -13  -1 -16 12750.0 997.307   6
 -13   1 -17 804.295 488.073   1
 -13  -1 -17-160.212 525.816   1
 -13  -1 -17 272.514 308.854   6
 -13   1 -18 3823.90 861.427   1
 -13  -1 -18 3952.92 861.678   1
 -13  -1 -18 4968.90 693.064   6
 -13  -1 -19-172.242 430.362   1
 -13   1 -19 586.576 627.264   1
 -13   1 -20 612.730 501.292   1
 -13  -1 -20-77.2797 543.657   1
 -13   1 -21 157.903 520.226   1
  13   3 -22-262.813 426.383   7
  13   3 -21 3721.08 761.757   7
  13   3 -20 394.379 394.386   7
 -13   3  20 1.99089 542.129   3
  13   3 -19 7590.51 994.150   7
 -13   3  19 6941.94 983.696   3
 -13  -3  18-301.517 322.308   5
  13   3 -18-291.779 396.212   7
 -13   3  18 585.588 459.585   3
 -13  -3  17 551.001 310.306   5
  13   3 -17-193.378 385.422   7
 -13   3  17 742.001 448.287   3
 -13  -3  16 4314.21 575.384   5
  13   3 -16 3190.17 669.172   7
 -13   3  16 3080.65 696.463   3
 -13  -3  15-315.085 345.321   5
  13   3 -15 603.898 434.568   7
 -13   3  15 101.456 390.236   3
 -13   3  14 8438.74 924.593   3
  13   3 -14 7701.69 968.812   7
  13   3 -13 3832.36 735.638   7
 -13   3  13 4051.98 698.076   3
  13   3 -12 5446.15 765.968   7
 -13   3  12 5101.50 736.907   3
  13   3 -11 2223.49 544.807   7
 -13   3  11 1616.16 471.413   3
  13   3 -10 3067.88 629.936   7
 -13  -3  10 1970.98 280.021   1
 -13  -3   9 9698.01 626.639   1
  13   3  -9 10152.7 965.609   7
 -13  -3   8 10394.0 691.152   1
  13   3  -8 10192.5 985.892   7
 -13  -3   7 40394.4 1502.73   1
  13   3  -7 36827.5 1823.79   7
 -13  -3   6 446.083 255.753   1
  13   3  -6 448.368 312.890   7
 -13  -3   5 40640.6 1634.91   1
  13   3  -5 41584.9 1851.36   7
 -13  -3   4 8074.44 723.458   1
  13   3  -4 7668.57 777.866   7
  13   3  -3 242.040 300.525   7
 -13  -3   3 23.6555 262.933   1
  13   3  -2 592.986 300.215   7
 -13  -3   2 175.960 292.711   1
  13   3  -1 600.041 328.418   7
 -13  -3   1-108.653 337.512   1
  13   3   0 676.171 322.604   7
 -13  -3   0-37.9530 348.424   1
 -13  -3  -1 20419.0 1297.24   1
  13   3   1 19727.9 1153.89   7
 -13  -3  -2 10155.9 949.060   1
  13   3   2 9512.62 794.103   7
 -13  -3  -3 91378.0 3066.92   1
  13   3   3 82145.7 2574.87   7
 -13   3  -4 11767.0 759.878   4
 -13  -3  -4 12381.9 1085.13   1
  13   3   4 10694.7 821.085   7
 -13   3  -5 715.215 198.610   6
 -13  -3  -5 814.779 423.908   1
 -13   3  -5 754.222 273.752   4
  13   3   5 672.833 289.253   7
 -13   3  -6 909.549 197.018   6
 -13   3  -6 1086.08 290.631   4
 -13  -3  -6 601.933 493.501   1
  13   3   6 557.171 268.688   7
 -13   3  -7 1246.78 212.246   6
 -13   3  -7 1105.69 281.821   4
 -13  -3  -7 1186.68 513.248   1
  13   3   7 1045.07 320.841   7
 -13   3  -8 17043.7 814.746   4
 -13  -3  -8 17787.8 1365.17   1
  13   3   8 16217.8 922.276   7
 -13   3  -8 16698.8 672.746   6
 -13  -3  -8 15478.1 1199.42   6
 -13  -3  -9 626.505 429.665   6
  13   3   9 948.362 270.739   7
 -13  -3  -9 416.955 408.835   1
 -13  -3 -10 31439.4 1898.76   1
  13   3  10 31605.7 1213.28   7
 -13  -3 -10 32200.8 1730.41   6
 -13  -3 -11 2536.75 570.708   6
 -13  -3 -11 2370.02 663.131   1
 -13  -3 -12 6395.96 823.213   6
 -13  -3 -12 5351.75 852.175   1
 -13  -3 -13 12583.0 1267.61   1
 -13  -3 -13 12350.4 1076.00   6
 -13  -3 -14-74.9770 305.889   6
 -13  -3 -14-719.052 596.338   1
  13  -3  14 243.476 316.277   5
 -13  -3 -15 7271.78 858.640   6
  13  -3  15 7969.62 902.727   5
 -13   3 -15 8177.31 1125.30   1
 -13  -3 -15 7805.87 1059.36   1
 -13  -3 -16 624.286 466.676   6
 -13   3 -16-724.472 642.008   1
  13  -3  16 348.347 398.781   5
  13  -3  17 11610.4 1129.12   5
 -13  -3 -17 9051.58 953.421   6
 -13   3 -17 11449.1 1392.02   1
 -13   3 -18-205.758 554.629   1
  13  -3  18-577.674 462.316   5
 -13  -3 -18 302.680 410.741   6
 -13   3 -19 4717.90 958.067   1
 -13  -3 -19 5592.83 813.970   6
 -13   3 -20 689.299 523.279   1
 -13  -3 -20-72.3555 342.899   6
 -13   3 -21-840.011 540.848   1
 -13  -5  21 2266.50 600.214   5
 -13  -5  20 4945.83 790.623   5
 -13  -5  19 1796.28 524.643   5
  13   5 -19 2580.33 720.145   7
  13   5 -18 663.787 485.988   7
 -13   5  18-124.443 461.125   3
 -13  -5  17 2579.26 571.783   5
  13   5 -17 2304.38 650.709   7
 -13   5  17 2702.83 674.100   3
 -13  -5  16 1046.96 439.837   5
  13   5 -16 1236.44 517.142   7
 -13   5  16 286.683 490.086   3
 -13  -5  15 14221.6 1087.67   5
  13   5 -15 13420.7 1240.05   7
 -13   5  15 15005.2 1295.64   3
 -13  -5  14 8237.94 855.784   5
  13   5 -14 6468.90 885.081   7
 -13   5  14 7706.01 979.824   3
 -13  -5  13 18810.7 1245.16   5
  13   5 -13 18005.4 1389.34   7
 -13   5  13 16499.7 1305.37   3
  13   5 -12 729.537 466.452   7
 -13   5  12 176.772 321.520   3
  13   5 -11 2538.76 535.720   7
 -13   5  11 2601.12 582.558   3
  13   5 -10 594.082 422.135   7
 -13   5  10 626.718 426.058   3
  13   5  -9 3974.25 674.138   7
 -13   5   9 3725.65 671.915   3
  13   5  -8 9588.73 920.700   7
  13   5  -7 3250.37 610.253   7
  13   5  -6 5069.04 673.186   7
  13   5  -5 14283.0 1068.79   7
  13   5  -4 839.767 394.114   7
  13  -5  -4 336.299 162.922   5
  13   5  -3 430.825 323.962   7
  13  -5  -3 722.246 206.471   5
 -13   5   2-261.170 339.269   4
  13   5  -2 162.820 254.145   7
  13  -5  -2 93.6243 169.167   5
 -13   5   1 16960.1 1150.90   4
  13  -5  -1 20360.5 920.656   5
  13   5  -1 17263.1 1128.50   7
 -13   5   0 673.963 369.660   4
  13   5   0 490.567 305.820   7
  13  -5   0 168.311 227.294   5
 -13   5  -1 9489.06 828.900   4
  13  -5   1 10434.6 703.035   5
  13   5   1 8784.79 808.856   7
 -13   5  -2 17466.6 1092.79   4
  13  -5   2 19292.3 1007.19   5
  13   5   2 18438.5 1093.71   7
 -13   5  -3 633.892 376.037   4
  13   5   3 667.997 338.812   7
  13  -5   3 798.707 303.012   5
 -13   5  -4 7208.18 688.469   4
  13  -5   4 8637.61 706.665   5
  13   5   4 8227.89 724.319   7
 -13   5  -5 888.071 376.278   4
  13   5   5 1681.26 359.989   7
  13  -5   5 1184.87 350.124   5
 -13   5  -6 6105.85 606.720   4
  13   5   6 6413.42 628.963   7
  13  -5   6 6239.69 651.238   5
  13   5   7 873.737 272.540   7
  13  -5   7 679.264 332.708   5
 -13  -5  -8 4298.63 752.829   6
  13   5   8 4310.80 513.949   7
  13  -5   8 4562.36 621.025   5
 -13  -5  -9 2782.96 652.769   6
  13   5   9 2379.58 389.518   7
  13  -5   9 1582.46 415.019   5
 -13  -5 -10 1307.10 503.811   6
  13  -5  10 1137.87 433.136   5
 -13  -5 -11 8026.77 960.131   6
  13  -5  11 7259.36 791.900   5
 -13  -5 -12 3764.19 673.764   6
  13  -5  12 4235.76 693.610   5
 -13  -5 -13 3453.43 700.632   6
  13  -5  13 3951.02 644.195   5
 -13  -5 -14 5229.15 798.476   6
  13  -5  14 4700.20 753.879   5
 -13  -5 -15 5188.43 844.564   6
  13  -5  15 4715.32 710.050   5
 -13  -5 -16 3812.28 713.505   6
  13  -5  16 4721.31 749.848   5
 -13  -5 -17 2541.62 683.365   6
 -13   5 -18 277.719 463.235   1
 -13  -5 -18-3.38312 486.690   6
 -13   5 -19 651.647 480.680   1
 -13  -7  18 747.177 488.054   5
 -13  -7  17 1199.23 495.853   5
 -13  -7  16 2311.59 653.073   5
 -13   7  16 2094.70 668.818   3
 -13  -7  15 7432.75 930.756   5
  13   7 -15 6635.70 895.075   7
 -13   7  15 6066.94 945.810   3
 -13  -7  14 5457.88 781.394   5
  13   7 -14 5044.69 782.149   7
 -13   7  14 4261.52 809.856   3
 -13  -7  13 23791.6 1532.68   5
  13   7 -13 24878.4 1654.93   7
 -13   7  13 22327.2 1593.11   3
 -13   7  12-414.352 659.020   4
  13   7 -12 1021.48 454.931   7
 -13   7  12 272.058 368.606   3
 -13   7  11 8990.97 1088.18   4
  13   7 -11 11052.1 1093.88   7
 -13   7  11 8409.72 961.462   3
 -13   7  10 1110.43 654.023   4
  13   7 -10 678.168 335.894   2
  13   7 -10 1481.83 541.624   7
 -13   7  10 1003.49 433.247   3
  13   7  -9 858.631 347.469   2
 -13   7   9 351.939 483.865   4
  13   7  -9 416.906 427.625   7
 -13   7   9 765.742 436.299   3
  13   7  -8 5027.90 625.183   2
 -13   7   8 2558.19 608.194   4
  13   7  -8 4660.61 701.530   7
 -13   7   8 3514.11 625.467   3
 -13   7   7 153.209 409.285   4
  13   7  -7-37.6840 380.564   7
 -13   7   7-409.434 419.177   3
 -13   7   6-24.1439 357.249   4
  13   7  -6 403.835 324.877   7
 -13   7   5 1592.46 544.264   4
  13   7  -5 2958.73 612.681   7
 -13   7   4 7294.55 925.583   4
  13   7  -4 6290.86 768.926   7
 -13   7   3 1176.66 547.531   4
  13   7  -3 1068.42 424.135   7
 -13   7   2 2482.68 608.289   4
  13   7  -2 2544.77 551.028   7
 -13   7   1-204.232 330.197   4
  13   7  -1 77.0152 321.515   7
 -13   7   0 7029.71 818.453   4
  13  -7   0 8219.61 634.441   5
  13   7   0 5898.26 734.384   7
 -13   7  -1 7579.29 835.679   4
  13  -7   1 8140.69 661.381   5
  13   7   1 6680.21 741.213   7
 -13   7  -2 5301.68 684.287   4
  13  -7   2 6253.18 610.319   5
  13   7   2 4861.47 661.730   7
 -13   7  -3 9624.46 894.652   4
  13  -7   3 10938.4 814.255   5
  13   7   3 9314.77 827.010   7
 -13   7  -4-298.380 354.937   4
  13   7   4-125.331 255.896   7
  13  -7   4-164.918 259.648   5
  13   7   5 4288.59 577.905   7
  13  -7   5 4146.15 554.636   5
  13   7   6 956.400 345.529   7
  13  -7   6 1482.77 434.535   5
  13  -7   7 13488.8 976.225   5
  13   7   7 13052.3 937.766   7
 -13  -7  -7 11310.9 1074.59   6
 -13  -7  -8 2242.51 556.705   6
  13   7   8 2995.24 499.328   7
  13  -7   8 2381.26 461.449   5
  13  -7   9 19373.0 1239.41   5
 -13  -7  -9 18253.2 1387.81   6
 -13  -7 -10 2237.52 575.701   6
  13  -7  10 2984.64 572.810   5
 -13  -7 -11 3685.89 702.134   6
  13  -7  11 2940.69 576.784   5
 -13  -7 -12 968.069 563.048   6
  13  -7  12-21.0935 397.791   5
 -13  -7 -13 717.946 516.457   6
  13  -7  13-150.327 331.860   5
  13  -7  14 289.608 347.713   5
 -13   9  13-68.9387 390.568   3
 -13   9  12 11720.6 1185.35   3
 -13   9  11 1837.09 603.654   3
 -13   9  10 180.458 463.430   3
  13   9  -9 1037.84 408.550   2
  13   9  -9 275.189 314.351   7
 -13   9   9 665.619 428.840   3
 -13   9   8 178.490 473.423   4
  13   9  -8 753.532 401.318   2
  13   9  -8 1464.23 607.902   7
 -13   9   7 9.28530 438.480   4
  13   9  -7-136.514 361.377   2
  13   9  -7 11.3945 422.201   7
 -13   9   6 4942.61 835.825   4
  13   9  -6 5951.47 759.046   2
  13   9  -6 4959.33 800.500   7
  13   9  -5-291.090 325.310   2
  13   9  -5-304.165 395.297   7
 -13   9   4-37.8310 502.390   4
  13   9  -4-176.007 408.583   2
  13   9  -4 175.697 415.032   7
 -13   9   3-1150.25 680.819   4
  13   9  -3 597.154 391.362   7
  13   9  -3-462.819 418.357   2
 -13   9   2 840.362 462.711   4
  13   9  -2 917.794 497.084   7
 -13   9   1 6984.02 959.902   4
  13   9  -1 7407.34 923.293   7
 -13   9   0-193.881 386.610   4
  13   9   0 771.576 444.968   7
 -13   9  -1-322.821 455.053   4
  13   9   1-465.719 383.873   7
  13   9   2 6221.91 802.701   7
  13   9   3-306.735 350.495   7
  13   9   4 1422.92 490.324   7
  13  -9   5 305.562 301.053   5
  13   9   5-355.230 364.939   7
 -13  -9  -6 4986.07 870.423   6
  13  -9   6 4250.61 613.727   5
  13   9   6 4199.18 662.667   7
 -13  -9  -7-589.162 540.518   6
  13  -9   7 350.054 306.309   5
  13   9   7 20.8780 283.046   7
  13  -9   8 12437.6 1032.31   5
  13  -9   9 300.067 355.031   5
  13  -9  10 5295.26 746.957   5
  13  -9  11-384.936 446.309   5
  13  11   4 2048.68 653.924   7
  13  11   5-209.630 443.156   7
  14   0 -23 277.174 445.386   7
  14   0 -22 1537.57 585.635   7
  14   0 -21-96.0281 411.418   7
  14   0 -20-816.379 526.146   7
  14   0 -19-119.348 388.025   7
  14   0 -18 17039.2 1369.16   7
  14   0 -17-239.608 394.351   7
  14   0 -16 23688.8 1593.38   7
  14   0 -15 265.340 318.121   7
  14   0 -14 10003.8 1014.49   7
  14   0 -13 431.867 358.039   7
  14   0 -12 13670.2 1137.44   7
  14   0 -11 200.654 349.357   7
  14   0 -10 170.168 300.719   7
  14   0  -9-415.421 317.921   7
  14   0  -8 2442.53 474.996   7
  14   0  -7-140.175 241.074   7
  14   0  -6 17731.9 1148.58   7
  14   0  -5-301.947 332.489   7
  14   0  -4 65608.7 2291.90   7
  14   0  -3-141.155 293.276   7
  14   0  -2 37735.1 1653.62   7
  14   0  -1 235.402 246.033   7
  14   0   0 39444.7 1635.10   7
  14   0   1-165.620 280.168   7
  14   0   2 12887.4 887.351   7
  14   0   3-101.610 232.911   7
  14   0   4 25366.2 1255.47   7
  14   0   5-6.13125 230.517   7
 -14   0  -5-410.329 357.771   1
  14   0   6 106587. 2956.60   7
 -14   0  -6 123613. 3873.95   1
 -14   0  -7 182.596 387.056   6
 -14   0  -7-465.767 495.844   1
 -14   0  -8 6472.84 903.825   1
 -14   0  -8 6266.03 710.891   6
 -14   0  -9 691.554 370.340   6
 -14   0  -9 192.957 480.574   1
 -14   0 -10 2053.94 430.040   6
 -14   0 -10 947.783 577.748   1
 -14   0 -11 81.2337 278.662   6
 -14   0 -11 711.330 477.310   1
 -14   0 -12 5081.88 597.467   6
 -14   0 -12 5520.51 1001.69   1
 -14   0 -13-172.405 285.485   6
 -14   0 -13-28.1885 396.158   1
 -14   0 -14 95.9584 594.517   1
 -14   0 -14 108.400 293.832   6
 -14   0 -15-540.086 505.446   1
 -14   0 -15 811.433 366.317   6
 -14   0 -16 1748.80 676.790   1
 -14   0 -16 742.025 352.413   6
 -14   0 -17-133.222 514.568   1
 -14   0 -18 6668.84 1105.47   1
 -14   0 -19 532.886 566.231   1
  14   2 -22 2607.69 679.749   7
  14  -2 -21 283.209 390.270   7
  14   2 -21 1178.24 564.071   7
  14  -2 -20 578.495 463.801   7
  14   2 -20-45.3366 427.292   7
 -14   2  20 515.141 495.414   3
  14  -2 -19 2029.35 599.819   7
  14   2 -19 1202.22 559.386   7
 -14   2  19 1492.39 555.759   3
  14  -2 -18 4547.02 787.552   7
  14   2 -18 5214.30 856.407   7
 -14   2  18 4182.57 804.775   3
  14  -2 -17 2934.78 708.193   7
  14   2 -17 3282.31 684.613   7
 -14   2  17 3213.81 661.196   3
  14  -2 -16 9026.90 991.763   7
  14   2 -16 7376.66 918.197   7
  14  -2 -15 10274.3 1084.44   7
  14   2 -15 9547.23 1052.23   7
  14   2 -14 9264.12 1050.31   7
  14  -2 -14 8025.59 917.890   7
  14  -2 -13 1185.67 414.108   7
  14   2 -13 779.474 419.358   7
  14  -2 -12 1306.68 458.557   7
  14   2 -12 893.714 438.485   7
  14  -2 -11 2752.75 559.670   7
  14   2 -11 3354.31 654.631   7
 -14  -2  10 132.952 211.231   1
  14  -2 -10 698.662 416.269   7
  14   2 -10 376.013 421.437   7
  14  -2  -9 216.828 338.916   7
  14   2  -9 916.335 404.581   7
 -14  -2   9 9.06122 236.235   1
 -14  -2   8 7189.54 653.478   1
  14  -2  -8 8053.02 839.025   7
  14   2  -8 7303.30 884.011   7
 -14  -2   7 7150.68 667.471   1
  14  -2  -7 8323.20 868.173   7
  14   2  -7 7511.77 886.679   7
  14  -2  -6 1594.16 427.552   7
  14   2  -6 2272.29 549.081   7
 -14  -2   6 1946.87 420.938   1
  14  -2  -5 5301.19 679.036   7
  14   2  -5 4344.30 673.306   7
 -14  -2   5 4464.75 568.742   1
  14  -2  -4 4772.33 622.994   7
  14   2  -4 2963.51 589.561   7
 -14  -2   4 4315.98 603.767   1
 -14  -2   3 28059.2 1476.46   1
  14  -2  -3 28735.5 1503.09   7
  14   2  -3 28467.2 1554.54   7
 -14  -2   2 21620.3 1323.48   1
  14  -2  -2 20862.4 1277.41   7
  14   2  -2 21732.6 1333.33   7
 -14  -2   1 11709.9 984.958   1
  14  -2  -1 11124.3 919.264   7
  14   2  -1 10581.9 909.274   7
 -14  -2   0 38138.1 1856.93   1
  14   2   0 39029.3 1746.06   7
 -14  -2  -1 19717.1 1336.56   1
  14   2   1 20106.4 1189.63   7
 -14  -2  -2 826.273 385.634   1
  14   2   2 1310.82 373.282   7
 -14  -2  -3 3374.32 673.261   1
  14   2   3 3549.90 519.717   7
 -14  -2  -4 9398.71 1038.42   1
  14   2   4 11593.2 824.688   7
 -14  -2  -5 3924.50 737.557   1
  14   2   5 3630.20 457.436   7
 -14   2  -6 2885.01 412.677   6
 -14   2  -6 1465.74 301.702   4
 -14  -2  -6 1431.25 521.898   1
  14   2   6 1878.95 356.340   7
 -14   2  -7 2256.39 365.971   6
 -14   2  -7 1551.13 283.630   4
 -14  -2  -7 1070.96 465.133   1
  14   2   7 1942.75 351.403   7
 -14  -2  -8 47291.1 2429.57   1
  14   2   8 59288.5 1852.72   7
 -14   2  -8 52084.2 1604.11   6
 -14  -2  -8 54244.9 2348.19   6
 -14   2  -9 2858.61 374.107   6
 -14  -2  -9 3405.62 662.330   6
  14   2   9 3232.21 437.342   7
 -14  -2  -9 2885.80 657.632   1
 -14   2 -10 2563.28 357.579   6
 -14  -2 -10 2440.03 579.880   6
 -14  -2 -10 2562.69 649.139   1
 -14  -2 -11 332.455 376.855   6
 -14  -2 -11-59.0443 367.646   1
 -14  -2 -12 11057.7 1260.83   1
 -14   2 -12 11938.3 1299.49   1
 -14  -2 -12 8690.45 901.364   6
 -14  -2 -13-147.428 411.287   6
 -14  -2 -13 797.996 531.261   1
 -14   2 -13 1001.96 716.057   1
 -14  -2 -14 2916.35 567.582   6
 -14  -2 -14 3645.21 906.480   1
 -14   2 -14 4367.04 887.190   1
 -14  -2 -15 237.739 312.787   6
 -14   2 -15 199.515 551.959   1
 -14  -2 -15 1029.24 667.792   1
 -14  -2 -16 72.2793 349.145   6
 -14  -2 -16 142.421 524.632   1
 -14   2 -16 345.640 598.948   1
 -14  -2 -17 1688.48 605.139   1
 -14   2 -17 1256.76 702.890   1
 -14  -2 -17 981.144 455.974   6
 -14   2 -18 1775.01 693.424   1
 -14  -2 -18 850.085 600.442   1
 -14  -2 -18 1087.29 437.665   6
 -14   2 -19 342.732 617.554   1
 -14  -2 -19 936.889 466.226   6
 -14  -4  19 55.9751 365.354   5
  14   4 -19 557.533 503.330   7
 -14  -4  18-71.6116 360.989   5
  14   4 -18 526.949 518.741   7
 -14   4  18-110.276 467.136   3
 -14  -4  17 7502.13 819.799   5
  14   4 -17 4831.00 901.664   7
 -14   4  17 5588.58 878.485   3
  14   4 -16-279.074 448.206   7
 -14   4  16 356.175 509.566   3
  14   4 -15 1392.10 557.819   7
 -14   4  15 1466.51 464.467   3
  14   4 -14-539.080 424.295   7
 -14   4  14-168.807 394.515   3
  14   4 -13 7047.57 954.698   7
 -14   4  13 7003.02 913.521   3
  14   4 -12 7003.67 939.919   7
 -14   4  12 7495.07 904.270   3
  14   4 -11 259.767 385.731   7
  14   4 -10 16188.9 1296.91   7
  14   4  -9 11198.5 1052.76   7
  14   4  -8 3429.83 654.511   7
  14   4  -7 5817.25 753.727   7
  14   4  -6 3522.13 638.695   7
  14   4  -5 2502.12 554.125   7
 -14  -4   5 2464.55 455.147   1
 -14  -4   4 5116.10 618.571   1
  14   4  -4 3825.99 630.420   7
 -14  -4   3 16087.1 1074.02   1
  14   4  -3 15485.8 1129.74   7
 -14  -4   2 2545.57 515.705   1
  14   4  -2 2374.32 499.684   7
 -14  -4   1 22082.6 1319.45   1
  14   4  -1 21783.2 1315.01   7
 -14  -4   0 3722.42 596.156   1
  14   4   0 2982.99 508.755   7
 -14  -4  -1 7113.08 807.327   1
  14   4   1 7881.94 772.719   7
 -14   4  -2 2150.06 454.858   4
 -14  -4  -2 2599.95 555.134   1
  14   4   2 2583.01 469.170   7
 -14   4  -3 251.538 306.918   4
 -14  -4  -3 1.19970 356.387   1
  14   4   3-456.777 328.013   7
 -14   4  -4 291.246 282.343   4
  14   4   4 523.448 327.875   7
 -14  -4  -4 316.040 454.354   1
 -14   4  -5 491.352 289.281   4
  14   4   5 357.005 300.189   7
 -14  -4  -5 166.759 431.825   1
 -14  -4  -6 150.146 360.426   1
 -14   4  -6 595.593 299.335   4
  14   4   6 167.348 263.523   7
 -14   4  -7 28315.7 1225.30   4
  14   4   7 26206.1 1351.29   7
 -14  -4  -7 27851.5 1782.35   1
 -14  -4  -8 3396.20 707.613   6
  14   4   8 4145.70 542.095   7
 -14  -4  -8 4367.84 789.316   1
 -14  -4  -9-78.1484 459.080   6
 -14  -4  -9-524.486 490.279   1
  14   4   9 278.374 231.065   7
  14  -4   9 1037.50 441.109   5
 -14  -4 -10 341.535 473.617   6
 -14  -4 -10 166.173 469.466   1
  14  -4  10 328.648 354.727   5
 -14  -4 -11 630.775 467.147   6
  14  -4  11 572.690 396.156   5
 -14  -4 -12-151.329 370.401   6
  14  -4  12 328.933 427.457   5
 -14  -4 -13 2778.46 704.401   6
  14  -4  13 2918.23 635.627   5
 -14  -4 -14 634.643 500.244   6
  14  -4  14 814.211 464.510   5
 -14  -4 -15 8562.07 1040.85   6
  14  -4  15 6663.60 859.432   5
 -14  -4 -16 8087.21 1006.08   6
  14  -4  16 8233.09 977.900   5
 -14   4 -16 8415.14 1179.23   1
 -14  -4 -17 685.401 546.901   6
 -14   4 -17 1527.07 734.273   1
 -14   4 -18 252.019 588.242   1
 -14  -4 -18-329.055 445.515   6
 -14  -4 -19 3416.37 737.212   6
 -14  -6  20 1128.07 480.112   5
 -14  -6  19 814.515 499.338   5
 -14  -6  18-942.919 465.183   5
 -14  -6  17 943.621 509.881   5
 -14  -6  16 3187.00 664.853   5
  14   6 -16 3425.18 739.610   7
 -14   6  16 2770.32 747.229   3
  14   6 -15 1242.25 563.434   7
 -14   6  15 623.110 472.961   3
  14   6 -14 1397.16 551.097   7
 -14   6  14 1490.43 552.088   3
  14   6 -13 525.814 476.520   7
 -14   6  13-59.8093 336.130   3
  14   6 -12 41.5297 392.267   7
 -14   6  12 1421.52 519.678   3
  14   6 -11 19641.7 1442.49   7
 -14   6  11 18384.9 1385.58   3
  14   6 -10 442.416 449.485   7
 -14   6  10-588.601 415.815   3
  14   6  -9 31432.0 1775.50   7
  14   6  -8 2928.67 626.111   7
  14   6  -7 6485.84 815.123   7
  14   6  -6 3978.88 662.214   7
 -14   6   5 9022.20 986.088   4
  14   6  -5 11281.4 1002.19   7
 -14   6   4 2479.78 553.214   4
  14   6  -4 2123.77 535.592   7
 -14   6   3 1179.51 544.361   4
  14   6  -3 1114.81 446.267   7
 -14   6   2 9333.45 952.584   4
  14   6  -2 10758.9 968.354   7
 -14   6   1 7545.05 888.391   4
  14   6  -1 5356.75 692.030   7
 -14   6   0 7075.68 853.543   4
  14   6   0 7704.98 818.578   7
 -14   6  -1-28.3422 405.697   4
  14   6   1 722.332 358.038   7
  14  -6   1 174.878 222.942   5
 -14   6  -2 230.990 350.833   4
  14   6   2 392.684 302.428   7
  14  -6   2 422.371 244.601   5
 -14   6  -3 4483.93 678.758   4
  14   6   3 4323.77 609.902   7
  14  -6   3 5055.04 571.135   5
 -14   6  -4 4968.86 631.919   4
  14   6   4 4358.56 572.918   7
  14  -6   4 4811.75 570.913   5
 -14   6  -5 901.816 395.434   4
  14   6   5 1379.77 383.723   7
  14  -6   5 1084.81 372.011   5
 -14   6  -6 1478.85 427.492   4
  14   6   6 686.691 316.620   7
  14  -6   6 721.749 326.572   5
 -14  -6  -7 4712.56 797.066   6
  14  -6   7 6077.13 690.579   5
  14   6   7 5706.73 644.485   7
 -14  -6  -8 737.883 450.789   6
  14   6   8 1610.67 400.138   7
  14  -6   8 1060.35 378.897   5
 -14  -6  -9 626.342 478.452   6
  14  -6   9 414.161 302.831   5
 -14  -6 -10 285.849 478.418   6
  14  -6  10 240.475 361.923   5
 -14  -6 -11 4173.80 779.400   6
  14  -6  11 4084.77 673.886   5
 -14  -6 -12 1480.26 621.677   6
  14  -6  12 1528.05 477.507   5
  14  -6  13 10234.9 1019.99   5
 -14  -6 -13 10352.7 1124.09   6
 -14  -6 -14-360.309 559.327   6
  14  -6  14-152.744 409.393   5
 -14  -6 -15 4875.97 881.653   6
 -14   8  14 617.247 503.867   3
 -14   8  13 1799.34 563.782   3
 -14   8  12 550.770 525.329   3
 -14   8  11 363.096 445.028   3
 -14   8  10 8507.95 1163.69   4
  14   8 -10 9746.70 1082.32   7
 -14   8  10 7507.55 926.525   3
 -14   8   9 7812.20 1100.38   4
  14   8  -9 5816.39 823.314   7
 -14   8   9 6393.70 846.824   3
  14   8  -8 19055.2 1242.67   2
 -14   8   8 22796.9 1678.90   4
  14   8  -8 22897.3 1600.08   7
 -14   8   7 9344.62 1131.31   4
  14   8  -7 10966.1 1082.37   7
  14   8  -7 8751.97 866.883   2
 -14   8   6 5565.37 887.193   4
  14   8  -6 5723.15 843.811   7
  14   8  -6 4905.72 673.617   2
 -14   8   5 3778.29 845.140   4
  14   8  -5 3320.61 622.165   7
 -14   8   4 1742.86 684.237   4
  14   8  -4 217.831 378.904   7
 -14   8   3-192.544 443.183   4
  14   8  -3 189.656 404.664   7
 -14   8   2-123.459 468.122   4
  14   8  -2-198.037 340.510   7
 -14   8   1 476.547 460.470   4
  14   8  -1-164.752 314.927   7
 -14   8   0 4170.91 767.482   4
  14   8   0 4141.80 657.415   7
 -14   8  -1 537.811 438.966   4
  14   8   1 951.239 405.612   7
 -14   8  -2 898.029 520.650   4
  14   8   2 235.852 335.416   7
 -14   8  -3-36.1537 434.071   4
  14   8   3 860.936 405.789   7
  14   8   4 119.212 291.018   7
  14  -8   4 1165.04 401.997   5
  14   8   5 1784.38 440.635   7
  14  -8   5 1649.95 431.419   5
 -14  -8  -6 5841.40 899.561   6
  14   8   6 7008.61 758.238   7
  14  -8   6 6937.55 755.480   5
 -14  -8  -7 67.1689 405.355   6
  14   8   7 1291.65 399.191   7
  14  -8   7 995.346 374.844   5
 -14  -8  -8 7213.60 921.278   6
  14  -8   8 10282.6 946.162   5
 -14  -8  -9 312.815 437.469   6
  14  -8   9-457.839 427.997   5
  14  -8  10 487.993 370.805   5
  14  -8  11 1422.41 473.956   5
  14  -8  12 5382.95 763.098   5
  14  10  -7 2774.78 581.851   2
  14  10  -6 3246.92 670.797   2
  14  10  -5 980.796 467.122   2
  14  10  -4 1439.87 498.509   2
  14  10  -3 537.281 486.034   2
  14  10  -2 977.298 530.620   2
  14  10  -1-287.958 376.557   7
  14  10   0 2102.27 566.944   7
  14  10   1 373.229 390.750   7
  14  10   2 427.843 375.054   7
  14  10   3 223.034 367.941   7
  14  10   4 1859.18 563.773   7
  14  10   5 811.664 448.766   7
  15  -1 -21 396.310 469.468   7
  15   1 -21-255.807 423.485   7
  15  -1 -20 10752.3 1148.33   7
  15   1 -20 11575.5 1192.30   7
  15  -1 -19 3141.35 670.401   7
  15   1 -19 2662.70 621.541   7
  15  -1 -18 14028.7 1293.83   7
  15   1 -18 12842.2 1196.61   7
  15  -1 -17 80.4751 364.169   7
  15   1 -17 782.285 480.215   7
  15  -1 -16 7632.65 937.009   7
  15   1 -16 6806.89 877.947   7
  15  -1 -15-180.309 353.372   7
  15   1 -15 7.27175 288.367   7
  15  -1 -14-392.605 434.919   7
  15   1 -14 141.896 373.951   7
  15  -1 -13 4447.96 705.476   7
  15   1 -13 5087.79 741.082   7
  15  -1 -12 5318.88 741.079   7
  15   1 -12 4236.59 697.663   7
  15  -1 -11 756.447 399.450   7
  15   1 -11 1135.15 452.599   7
  15  -1 -10 9022.01 929.947   7
  15   1 -10 9873.10 948.793   7
  15  -1  -9 850.157 374.091   7
  15   1  -9 615.105 380.380   7
  15  -1  -8 7572.57 800.219   7
  15   1  -8 8046.15 877.456   7
  15  -1  -7 4488.95 627.261   7
  15   1  -7 4161.52 654.601   7
  15  -1  -6 250.774 323.900   7
  15   1  -6 865.598 395.473   7
  15  -1  -5 258.542 292.541   7
  15   1  -5-85.5387 251.634   7
  15  -1  -4 16890.6 1144.30   7
  15   1  -4 14850.4 1078.32   7
  15  -1  -3 5370.52 649.157   7
  15   1  -3 5477.35 664.575   7
  15  -1  -2 9176.45 828.151   7
  15   1  -2 8587.22 800.174   7
 -15  -1   2 10039.3 922.030   1
  15  -1  -1 12567.7 946.688   7
  15   1  -1 10748.9 854.680   7
 -15  -1   1 12823.7 1025.47   1
 -15  -1   0 709.637 402.408   1
  15  -1   0 147.302 239.295   7
  15   1   0 601.877 309.806   7
  15  -1   1 399.885 257.880   7
  15   1   1 589.836 286.963   7
 -15  -1  -1 345.596 391.555   1
  15  -1   2 33741.9 1589.79   7
  15   1   2 34762.6 1516.94   7
  15  -1   3 4835.56 620.546   7
  15   1   3 5283.07 592.349   7
 -15  -1  -3 5859.25 854.485   1
 -15  -1  -4 39675.2 2092.14   1
  15   1   4 36128.1 1525.57   7
 -15  -1  -5 25591.7 1714.62   1
  15   1   5 23416.9 1180.17   7
 -15  -1  -6 10432.1 1169.96   1
  15   1   6 9569.72 752.819   7
 -15  -1  -7-64.8295 511.162   1
 -15   1  -7 220.263 283.213   6
  15   1   7 490.574 284.541   7
 -15   1  -8 1508.49 384.714   6
 -15  -1  -8 2109.98 706.308   1
 -15  -1  -8 759.280 443.956   6
  15   1   8 2494.85 417.040   7
 -15   1  -9 208.947 274.943   6
 -15  -1  -9 701.007 438.439   6
 -15  -1  -9 553.136 595.495   1
 -15   1  -9-73.8830 370.405   1
 -15   1 -10 1423.09 370.369   6
 -15  -1 -10 1528.60 471.364   6
 -15  -1 -10 1441.71 551.890   1
 -15   1 -10 2518.20 723.171   1
 -15   1 -11 1100.56 353.586   6
 -15  -1 -11 1742.10 496.731   6
 -15  -1 -11 834.204 542.894   1
 -15   1 -11 1588.77 609.380   1
 -15  -1 -12 12152.0 1362.15   1
 -15  -1 -12 12088.9 1037.28   6
 -15   1 -12 15323.1 1548.88   1
 -15  -1 -13 305.489 302.711   6
 -15  -1 -13 949.147 672.239   1
 -15   1 -13 1564.30 633.522   1
 -15  -1 -14 719.856 393.248   6
 -15  -1 -14-141.878 519.047   1
 -15  -1 -15 444.607 325.017   6
 -15  -1 -15 1345.07 690.469   1
 -15   1 -16-592.936 684.955   1
 -15  -1 -16-39.2152 324.269   6
 -15   1 -17 2620.29 785.483   1
 -15  -1 -17 2372.14 829.366   1
 -15  -1 -17 1342.19 476.629   6
 -15   1 -18 1213.94 714.787   1
  15   3 -19 5774.33 920.465   7
  15   3 -18 1072.16 530.985   7
 -15   3  18 995.080 485.312   3
  15   3 -17 4184.29 792.594   7
  15   3 -16 2415.32 640.343   7
  15   3 -15 280.283 460.664   7
  15   3 -14-219.616 474.566   7
  15   3 -13 366.454 345.059   7
  15   3 -12 3779.54 772.146   7
  15   3 -11 16903.0 1422.94   7
  15   3 -10 416.735 434.932   7
 -15  -3   9 21324.8 1122.57   1
  15   3  -9 21508.6 1540.27   7
 -15  -3   8 886.655 319.261   1
  15   3  -8 1012.17 492.302   7
 -15  -3   7 13774.9 968.235   1
  15   3  -7 14710.2 1271.91   7
  15   3  -6 253.607 401.273   7
 -15  -3   6 560.097 304.720   1
  15   3  -5 2618.42 623.098   7
 -15  -3   5 1555.09 413.774   1
 -15  -3   4 13856.4 1050.30   1
  15   3  -4 17182.5 1275.46   7
  15   3  -3-327.656 389.720   7
 -15  -3   3-272.346 348.723   1
 -15  -3   2 25698.7 1512.65   1
  15   3  -2 28977.4 1616.43   7
  15   3  -1 3332.91 588.007   7
 -15  -3   1 2763.61 551.739   1
  15   3   0 333.813 375.684   7
 -15  -3   0-93.5732 340.246   1
  15   3   1 5207.75 705.232   7
 -15  -3  -1 5074.94 792.489   1
  15   3   2 2425.05 531.741   7
 -15  -3  -2 2081.75 582.542   1
 -15  -3  -3 19346.0 1444.64   1
  15   3   3 21029.7 1286.26   7
 -15  -3  -4 909.390 486.413   1
 -15   3  -4 455.856 302.022   4
  15   3   4 723.315 340.665   7
 -15   3  -5 21569.8 1104.30   4
 -15  -3  -5 23820.1 1669.64   1
  15   3   5 22142.1 1241.48   7
 -15  -3  -6 475.018 405.526   1
 -15   3  -6 867.469 288.535   4
  15   3   6 711.850 289.973   7
 -15  -3  -7 6242.83 972.276   1
  15   3   7 7874.33 675.339   7
 -15  -3  -8-471.527 553.391   6
  15   3   8 7.30453 209.640   7
 -15  -3  -9-113.980 479.264   6
 -15  -3  -9 750.491 482.258   1
 -15  -3 -10 2783.26 716.568   6
 -15  -3 -10 1734.35 584.364   1
 -15  -3 -11 4356.32 793.195   6
 -15  -3 -11 2964.45 751.746   1
 -15  -3 -12 2351.86 668.166   6
 -15  -3 -12 3224.45 841.563   1
 -15  -3 -13 14777.0 1512.23   1
 -15  -3 -13 13527.3 1253.21   6
 -15  -3 -14 368.167 449.479   6
 -15  -3 -14 1422.72 721.748   1
 -15   3 -14 430.139 537.044   1
 -15  -3 -15-134.869 472.898   6
 -15  -3 -15 639.719 607.057   1
 -15   3 -15-115.882 596.371   1
  15  -3  15 1179.27 488.612   5
 -15  -3 -16-369.692 455.362   6
 -15  -3 -16-163.867 560.129   1
 -15   3 -16 291.202 611.586   1
  15  -3  16 49.4546 402.721   5
 -15  -3 -17 2881.17 661.900   6
 -15   3 -17 3229.43 822.465   1
 -15  -3 -18 2878.50 689.379   6
 -15  -3 -19-294.034 479.008   6
 -15  -3 -20 2722.50 647.174   6
  15   5 -16 1339.79 504.888   7
 -15   5  16 2456.65 667.124   3
  15   5 -15-489.473 497.309   7
 -15   5  15-482.202 533.122   3
  15   5 -14 464.188 514.607   7
 -15   5  14 1653.02 598.917   3
  15   5 -13 2436.35 708.417   7
 -15   5  13 2170.61 586.321   3
  15   5 -12 1420.96 506.674   7
  15   5 -11 14677.5 1327.30   7
  15   5 -10 219.738 463.179   7
  15   5  -9 2989.51 620.710   7
  15   5  -8 4725.71 714.775   7
  15   5  -7-114.857 421.782   7
  15   5  -6 11216.4 1060.85   7
  15   5  -5 10733.3 1005.68   7
  15   5  -4 5157.85 713.970   7
  15   5  -3 13238.2 1077.50   7
  15   5  -2 5876.42 728.179   7
 -15   5   1 74.0279 384.400   4
  15   5  -1 295.614 288.573   7
  15  -5  -1 1089.91 291.916   5
 -15   5   0 13333.6 1084.35   4
  15  -5   0 16541.9 938.265   5
  15   5   0 15714.3 1146.16   7
 -15   5  -1 516.817 371.386   4
  15   5   1 874.815 399.575   7
  15  -5   1 797.431 304.284   5
 -15   5  -2 12045.3 987.325   4
  15  -5   2 13694.0 909.638   5
  15   5   2 14069.5 1038.43   7
 -15   5  -3 744.277 363.079   4
  15   5   3 1150.07 396.478   7
  15  -5   3 1745.60 418.684   5
 -15   5  -4 8875.11 796.571   4
  15  -5   4 10114.7 841.051   5
  15   5   4 11091.3 935.921   7
 -15   5  -5 3909.83 567.186   4
  15   5   5 4746.50 640.567   7
  15  -5   5 3971.95 575.292   5
 -15   5  -6 1639.88 372.187   4
  15   5   6 1696.63 431.577   7
  15  -5   6 1833.27 473.760   5
  15   5   7 1623.42 413.587   7
  15  -5   7 1596.94 418.127   5
 -15  -5  -8 940.566 461.623   6
  15   5   8 994.381 373.775   7
  15  -5   8 948.366 401.248   5
 -15  -5  -9 6938.52 975.642   6
  15  -5   9 4817.76 697.733   5
 -15  -5 -10-188.036 421.198   6
  15  -5  10 1275.41 458.189   5
 -15  -5 -11 9759.43 1115.12   6
  15  -5  11 7019.75 873.268   5
 -15  -5 -12 349.711 496.534   6
  15  -5  12-317.575 401.460   5
 -15  -5 -13 1269.36 542.296   6
  15  -5  13 244.598 387.002   5
 -15  -5 -14 812.574 537.124   6
  15  -5  14 922.750 523.976   5
 -15  -5 -15 1146.87 605.836   6
 -15  -5 -16 1834.65 650.727   6
 -15   7  14 1134.04 570.725   3
 -15   7  13 2469.21 661.000   3
  15   7 -12 3459.08 706.446   7
 -15   7  12 2572.35 629.285   3
 -15   7  11-98.7203 640.245   4
  15   7 -11 1538.27 554.528   7
 -15   7  10 2304.22 672.382   4
  15   7 -10 3289.72 678.390   7
 -15   7   9 279.758 578.406   4
  15   7  -9 212.985 425.050   7
 -15   7   8 888.023 588.061   4
  15   7  -8 1141.64 462.426   7
 -15   7   7-359.548 521.416   4
  15   7  -7 1495.74 553.603   7
 -15   7   6 2856.74 725.373   4
  15   7  -6 1648.66 505.399   7
 -15   7   5 6804.44 971.599   4
  15   7  -5 8040.71 911.404   7
 -15   7   4 3861.38 801.710   4
  15   7  -4 4505.17 728.238   7
 -15   7   3 19847.3 1473.90   4
  15   7  -3 19218.1 1364.77   7
 -15   7   2-79.3158 480.294   4
  15   7  -2-222.002 375.138   7
 -15   7   1 21448.4 1477.21   4
  15   7  -1 20514.2 1369.09   7
 -15   7   0 918.552 493.481   4
  15   7   0 1279.55 454.743   7
 -15   7  -1-233.659 442.268   4
  15   7   1 11.0653 318.537   7
 -15   7  -2 2608.07 609.576   4
  15   7   2 2041.06 488.891   7
 -15   7  -3 611.355 389.550   4
  15   7   3 1026.29 405.829   7
  15  -7   3 191.533 271.701   5
 -15   7  -4 5326.10 765.175   4
  15   7   4 5719.17 697.906   7
  15  -7   4 4516.61 591.881   5
 -15   7  -5 936.288 464.591   4
  15   7   5 497.466 352.070   7
  15  -7   5 521.976 289.138   5
  15   7   6 486.910 339.599   7
  15  -7   6 269.721 332.088   5
 -15  -7  -7 453.069 549.686   6
  15   7   7 170.905 327.702   7
  15  -7   7-457.523 372.400   5
 -15  -7  -8 948.933 621.524   6
  15  -7   8-453.698 328.553   5
 -15  -7  -9 159.157 416.833   6
  15  -7   9 37.2737 313.924   5
 -15  -7 -10 623.484 485.056   6
  15  -7  10 475.935 329.610   5
 -15  -7 -11 3165.07 765.054   6
  15  -7  11 3407.40 612.505   5
  15  -7  12 3484.72 669.046   5
 -15   9  12 1541.72 630.682   3
  15   9  -7 1322.66 482.522   2
  15   9  -6 1492.33 504.717   2
  15   9  -5 1812.17 522.379   2
 -15   9   4 9193.91 1160.15   4
  15   9  -4 8497.41 1050.86   7
  15   9  -4 8565.15 937.409   2
 -15   9   3 962.761 663.219   4
  15   9  -3 493.650 416.679   7
 -15   9   2 7763.95 1026.07   4
  15   9  -2 8205.37 964.353   7
 -15   9   1-144.818 578.305   4
  15   9  -1-555.284 422.666   7
 -15   9   0 12876.4 1262.17   4
  15   9   0 10605.1 1062.85   7
 -15   9  -1 326.170 550.337   4
  15   9   1 423.323 336.295   7
  15   9   2 647.658 412.680   7
  15   9   3-456.932 418.274   7
  15   9   4-88.8709 307.809   7
  15   9   5 971.663 428.409   7
  15  -9   9-103.498 312.003   5
  16   0 -19 282.641 434.541   7
  16   0 -18-34.2341 400.684   7
  16   0 -17-496.503 415.741   7
  16   0 -16 18405.0 1402.25   7
  16   0 -15 167.810 347.911   7
  16   0 -14 19092.8 1411.51   7
  16   0 -13 5.74479 297.342   7
  16   0 -12 8804.39 952.904   7
  16   0 -11 2.10610 369.697   7
  16   0 -10 1196.97 444.454   7
  16   0  -9-375.922 369.568   7
  16   0  -8 5197.76 696.549   7
  16   0  -7 48.7661 341.014   7
  16   0  -6 33548.6 1697.17   7
  16   0  -5 93.7956 238.968   7
  16   0  -4 3303.99 561.839   7
  16   0  -3 309.768 281.652   7
  16   0  -2 3314.14 543.368   7
  16   0  -1 1.13608 281.873   7
  16   0   0 94.6904 297.042   7
  16   0   1 28.4520 269.106   7
  16   0   2 404.915 256.441   7
  16   0   3-11.2850 260.392   7
  16   0   4 9460.96 806.643   7
 -16   0  -4 9819.05 1067.31   1
  16   0   5-499.910 317.373   7
 -16   0  -5 225.650 475.011   1
  16   0   6 2990.70 494.574   7
 -16   0  -6 4261.66 809.471   1
 -16   0  -7 281.347 422.094   6
 -16   0  -7-119.297 475.107   1
 -16   0  -8 18480.0 1269.91   6
 -16   0  -8 19585.9 1594.01   1
 -16   0  -9-734.336 421.754   6
 -16   0  -9 173.976 530.917   1
 -16   0 -10 58755.8 2939.99   1
 -16   0 -10 49362.9 2041.01   6
 -16   0 -11 581.797 549.017   1
 -16   0 -11 355.642 320.883   6
 -16   0 -12 9039.80 1226.10   1
 -16   0 -12 7860.00 784.584   6
 -16   0 -13 766.101 694.746   1
 -16   0 -14-54.2752 692.420   1
 -16   0 -15 512.569 561.155   1
 -16   0 -16 2018.24 829.855   1
  16  -2 -19-25.3698 482.770   7
  16  -2 -18 537.442 417.941   7
  16   2 -18-26.1261 303.368   7
  16  -2 -17 4973.76 851.855   7
  16   2 -17 5344.79 840.360   7
  16  -2 -16-16.1474 369.923   7
  16   2 -16-14.6071 427.303   7
  16  -2 -15 11346.3 1150.84   7
  16   2 -15 10232.6 1070.68   7
  16  -2 -14 2784.94 643.688   7
  16   2 -14 1992.85 545.635   7
  16  -2 -13 6119.40 802.358   7
  16   2 -13 6935.58 900.102   7
  16  -2 -12 13980.9 1195.84   7
  16   2 -12 14306.4 1303.71   7
  16  -2 -11 12098.0 1131.04   7
  16   2 -11 11857.0 1131.94   7
  16  -2 -10 858.712 415.153   7
  16   2 -10-63.9944 383.547   7
 -16  -2   9 1206.13 345.550   1
  16  -2  -9 1068.33 396.615   7
  16   2  -9 1308.65 479.757   7
 -16  -2   8 2104.78 434.565   1
  16  -2  -8 3416.58 621.435   7
  16   2  -8 3092.93 684.942   7
 -16  -2   7 12185.3 966.823   1
  16  -2  -7 12952.9 1090.19   7
  16   2  -7 12256.6 1110.52   7
 -16  -2   6 6764.05 751.363   1
  16  -2  -6 6942.65 792.578   7
  16   2  -6 6241.97 800.167   7
 -16  -2   5 7303.24 767.078   1
  16  -2  -5 7080.94 824.697   7
  16   2  -5 6944.23 847.896   7
 -16  -2   4 11102.0 962.254   1
  16  -2  -4 10010.6 923.518   7
  16   2  -4 9494.48 962.554   7
  16  -2  -3 6944.97 780.940   7
  16   2  -3 5621.56 728.729   7
 -16  -2   3 5579.21 765.057   1
 -16  -2   2 11467.6 1048.57   1
  16  -2  -2 10841.9 978.299   7
  16   2  -2 9667.54 933.430   7
 -16  -2   1 19803.6 1366.08   1
  16   2  -1 16898.8 1149.41   7
 -16  -2   0 1740.47 557.857   1
  16   2   0 1320.20 414.317   7
 -16  -2  -1 141.926 371.825   1
  16   2   1 459.570 313.629   7
 -16  -2  -2 413.575 447.201   1
  16   2   2-534.854 325.603   7
 -16  -2  -3-403.370 436.903   1
  16   2   3 444.918 284.125   7
 -16  -2  -4 11185.1 1202.42   1
  16   2   4 11397.0 860.909   7
 -16  -2  -5-684.032 549.494   1
  16   2   5-23.7421 255.598   7
  16   2   6 6989.46 659.385   7
 -16  -2  -6 6492.70 971.292   1
 -16  -2  -7 26275.1 1865.18   1
  16   2   7 25188.2 1236.19   7
 -16  -2  -8 13454.3 1374.62   1
  16   2   8 13978.6 905.468   7
 -16  -2  -8 12777.5 1240.14   6
 -16  -2  -9 8206.20 1014.73   6
 -16  -2  -9 7772.37 1084.73   1
 -16  -2 -10-449.822 512.039   6
 -16  -2 -10-559.444 519.865   1
 -16  -2 -11 4594.33 905.171   1
 -16  -2 -11 5193.18 843.729   6
 -16   2 -11 7142.95 1122.54   1
 -16  -2 -12 3000.12 693.804   6
 -16  -2 -12 2587.59 751.004   1
 -16   2 -12 3435.00 790.711   1
 -16  -2 -13-482.692 476.910   6
 -16   2 -13-1296.52 713.820   1
 -16  -2 -14 890.705 464.998   6
 -16  -2 -14 265.557 499.765   1
 -16  -2 -15-4.89144 356.736   6
 -16  -2 -15 39.0911 534.100   1
 -16  -2 -16 2280.61 578.104   6
 -16   2 -16 2729.36 866.043   1
 -16  -2 -17 3281.44 655.210   6
  16   4 -16 329.122 391.070   7
  16   4 -15 4783.15 933.504   7
  16   4 -14 118.500 480.480   7
  16   4 -13 10951.5 1239.42   7
  16   4 -12 481.279 468.911   7
  16   4 -11 7737.30 1016.41   7
  16   4 -10 599.229 505.429   7
  16   4  -9 720.549 446.472   7
  16   4  -8-107.825 449.621   7
  16   4  -7 5008.77 816.499   7
 -16  -4   7 5712.89 659.495   1
 -16  -4   6 394.677 337.948   1
  16   4  -6 891.730 475.230   7
 -16  -4   5 22587.5 1350.56   1
  16   4  -5 23370.3 1584.74   7
 -16  -4   4 100.117 334.147   1
  16   4  -4 23.1223 351.166   7
 -16  -4   3 10483.9 1006.00   1
  16   4  -3 13316.5 1171.26   7
 -16  -4   2-714.779 434.242   1
  16   4  -2 414.261 419.690   7
  16   4  -1-236.288 368.344   7
 -16  -4   1 222.689 342.688   1
 -16  -4   0 12295.8 1132.26   1
  16   4   0 11568.2 1051.84   7
 -16  -4  -1 15188.1 1285.70   1
  16   4   1 16970.8 1249.24   7
 -16   4  -2 1914.99 454.859   4
  16   4   2 1769.96 496.633   7
 -16  -4  -2 1201.83 510.439   1
 -16  -4  -3 964.687 522.841   1
 -16   4  -3 327.596 374.878   4
  16   4   3-496.048 383.113   7
 -16  -4  -4 675.798 521.493   1
 -16   4  -4 466.286 355.186   4
  16   4   4-52.0289 314.286   7
 -16   4  -5 536.845 292.880   4
 -16  -4  -5 708.304 431.017   1
  16   4   5 956.834 401.219   7
  16   4   6 6205.42 732.025   7
 -16  -4  -6 5310.12 905.820   1
  16   4   7 94.6739 254.159   7
 -16  -4  -7-574.936 463.580   1
 -16  -4  -8 2495.90 739.753   6
 -16  -4  -8 2690.72 789.199   1
 -16  -4  -9 16321.1 1512.68   1
 -16  -4  -9 15276.4 1421.39   6
 -16  -4 -10 302.684 448.318   6
 -16  -4 -10-474.864 615.047   1
  16  -4  10 538.512 439.013   5
 -16  -4 -11 3238.18 749.473   6
 -16  -4 -11 4855.66 944.848   1
  16  -4  11 3426.26 626.281   5
 -16  -4 -12-510.716 556.762   6
  16  -4  12-234.393 419.568   5
 -16  -4 -13 203.475 458.061   6
  16  -4  13-364.843 479.005   5
 -16  -4 -14 4477.13 870.965   6
  16  -4  14 3501.61 736.632   5
 -16  -4 -15 2117.55 645.712   6
 -16  -4 -16 2727.78 805.195   6
 -16  -4 -17 467.322 495.215   6
  16   6 -12 389.949 395.574   7
  16   6 -11 354.299 451.171   7
  16   6 -10-375.346 431.902   7
  16   6  -9 420.874 523.780   7
  16   6  -8-442.794 350.522   7
  16   6  -7 8536.18 1012.88   7
  16   6  -6 9127.90 1011.56   7
 -16   6   5 1069.57 507.224   4
  16   6  -5 1443.84 479.897   7
 -16   6   4 105.426 490.697   4
  16   6  -4 159.778 299.944   7
 -16   6   3-88.4008 425.706   4
  16   6  -3-477.184 374.931   7
 -16   6   2 455.042 491.363   4
  16   6  -2-478.881 359.555   7
 -16   6   1 5611.40 812.699   4
  16   6  -1 7100.91 811.971   7
 -16   6   0 495.763 400.332   4
  16   6   0 1979.95 521.333   7
 -16   6  -1 26732.4 1582.98   4
  16   6   1 28285.2 1607.39   7
 -16   6  -2 1955.78 527.160   4
  16   6   2 2102.01 473.583   7
  16  -6   2 3318.48 525.522   5
 -16   6  -3 15524.3 1181.28   4
  16  -6   3 18828.4 1138.69   5
  16   6   3 16565.9 1204.35   7
 -16   6  -4 1301.08 437.609   4
  16   6   4 1098.08 425.979   7
  16  -6   4 1082.39 358.379   5
 -16   6  -5 1611.19 470.919   4
  16   6   5 2695.32 554.555   7
  16  -6   5 2071.75 461.917   5
  16   6   6 365.993 301.399   7
  16  -6   6 124.351 342.249   5
 -16  -6  -7-952.930 659.504   6
  16  -6   7-184.051 332.850   5
 -16  -6  -8 1110.84 604.222   6
  16  -6   8 689.344 421.621   5
 -16  -6  -9 108.893 389.866   6
  16  -6   9 682.734 419.593   5
 -16  -6 -10 1457.25 659.285   6
  16  -6  10 1582.84 467.061   5
 -16  -6 -11-32.3881 525.205   6
  16  -6  11-59.6728 408.943   5
 -16  -6 -12 2194.85 687.518   6
  16  -6  12 2722.37 619.564   5
  16   8  -7 996.430 430.220   2
 -16   8   6 483.480 618.881   4
  16   8  -6 864.075 515.473   7
 -16   8   5 325.736 582.265   4
  16   8  -5 820.832 435.897   7
 -16   8   4 4312.74 862.730   4
  16   8  -4 3733.25 693.803   7
 -16   8   3 745.120 554.076   4
  16   8  -3 1034.63 481.299   7
 -16   8   2 232.174 532.755   4
  16   8  -2 472.438 424.657   7
 -16   8   1 1162.95 513.849   4
  16   8  -1 1550.02 489.783   7
 -16   8   0 4506.59 868.881   4
  16   8   0 4413.11 707.415   7
 -16   8  -1 6909.32 985.195   4
  16   8   1 7449.31 855.209   7
 -16   8  -2 8436.42 1006.40   4
  16   8   2 8089.92 901.677   7
 -16   8  -3 5712.75 830.986   4
  16   8   3 6517.60 822.263   7
  16   8   4 6810.75 817.722   7
  16   8   5 6197.29 774.598   7
  16  -8   8 1848.96 523.691   5
  16  -8   9 528.957 395.787   5
  16  -8  10 339.452 404.398   5
  17  -1 -17 618.158 424.814   7
  17   1 -17 822.133 483.655   7
[truncated: 38,434 more chars]
