# Supplementary material for: Crystal structure of 3-{1′-[3,5-bis­(tri­fluoro­meth­yl)phen­yl]ferrocenyl}-4-bromo­thio­phene
Source: Acta Crystallogr Sect E Struct Rep Online. 2014 Sep 24;70(Pt 10):238–41. doi: 10.1107/S1600536814020674 (PMC4257188; doi:10.1107/S1600536814020674)
Supplement: Supplementary file 2 [file e-70-00238-Isup2.hkl]

#
# h,k,l, Fc-squared, Fo-squared, sigma(Fo-squared), status flag
#
data_I
_shelx_title ' EP-SOMeCF3 in C2/c'
_shelx_refln_list_code          4
_shelx_F_calc_maximum      581.25
_exptl_crystal_F_000      2208.00
_reflns_d_resolution_high  0.8255

loop_
 _space_group_symop_operation_xyz
 'x, y, z'
 '-x, y, -z+1/2'
 'x+1/2, y+1/2, z'
 '-x+1/2, y+1/2, -z+1/2'
 '-x, -y, -z'
 'x, -y, z-1/2'
 '-x+1/2, -y+1/2, -z'
 'x+1/2, -y+1/2, z-1/2'

_cell_length_a    18.0560
_cell_length_b    10.2940
_cell_length_c    21.4510
_cell_angle_alpha  90.000
_cell_angle_beta   93.268
_cell_angle_gamma  90.000

_shelx_F_squared_multiplier     1.000

loop_
 _refln_index_h
 _refln_index_k
 _refln_index_l
 _refln_F_squared_calc
 _refln_F_squared_meas
 _refln_F_squared_sigma
 _refln_observed_status
   4   0   0     337847.25     313540.69      5141.95 o
   6   0   0      33492.23      33182.36       776.70 o
   8   0   0       8157.84       7196.40       232.51 o
  10   0   0       5502.66       4651.98       272.62 o
  12   0   0        514.74        576.95       119.77 o
  14   0   0      12447.02      12367.53       512.67 o
  16   0   0        158.46         29.69        93.13 o
  18   0   0       1537.06       2087.88       227.70 o
  20   0   0       2044.77       2292.16       193.83 o
   5   1   0        650.68        650.74        42.56 o
   7   1   0       6709.77       7127.02       207.05 o
   9   1   0        359.84        360.09        55.19 o
  11   1   0         10.59          0.00        52.32 o
  13   1   0       3864.56       4319.93       174.91 o
  15   1   0         87.28        136.99        53.75 o
  17   1   0       2689.28       2713.27       228.44 o
  19   1   0       1491.19       1337.71       122.20 o
  21   1   0        365.06        369.85       106.29 o
   0   2   0      10530.07      13068.62       212.56 o
   2   2   0      14827.05      14263.50       128.71 o
   4   2   0      11947.67      14121.06       217.29 o
   6   2   0       1977.48       2077.90        78.96 o
   8   2   0          2.17         69.43        31.41 o
  10   2   0      16783.30      17820.10       694.90 o
  12   2   0        948.73       1007.10       111.20 o
  14   2   0      14097.90      12107.77       398.84 o
  16   2   0        568.35        469.42       104.29 o
  18   2   0       1431.09       1161.35       168.00 o
  20   2   0         59.54         60.52       178.10 o
   1   3   0       2636.12       3415.77        63.92 o
   3   3   0      41934.29      43719.12       396.11 o
   5   3   0      23398.62      24274.33       262.42 o
   7   3   0       1800.06       1748.55        59.28 o
   9   3   0       1017.13       1283.69        78.93 o
  11   3   0       3842.70       3443.83       175.01 o
  13   3   0        136.69        104.36       111.95 o
  15   3   0         13.41         34.35        79.07 o
  17   3   0       1805.07       1680.52       175.12 o
  19   3   0        298.03        172.44       165.89 o
  21   3   0        509.43        525.28       119.43 o
   0   4   0        835.49        974.09        79.75 o
   2   4   0       7605.04       7628.80        98.02 o
   4   4   0       1088.77       1333.65        45.29 o
   6   4   0       7182.54       9052.17       183.86 o
   8   4   0       2896.49       2900.79       165.99 o
  10   4   0        456.76        409.33        51.96 o
  12   4   0       3659.05       3392.20       184.10 o
  14   4   0       1067.36       1045.67       121.34 o
  16   4   0       3884.34       3736.25       241.62 o
  18   4   0         27.32         74.54        81.62 o
  20   4   0        965.49       1129.21       251.44 o
   1   5   0      11610.33      12098.56       165.02 o
   3   5   0        934.82        999.36        70.21 o
   5   5   0         13.89         12.36        23.89 o
   7   5   0       3477.99       3186.99        97.53 o
   9   5   0          3.14         38.46        21.28 o
  11   5   0       2993.73       2485.20       119.14 o
  13   5   0         80.69        125.96        51.29 o
  15   5   0       4735.81       4841.82       257.20 o
  17   5   0         16.39          0.00        84.30 o
  19   5   0        591.24        480.78       128.09 o
   0   6   0      25026.20      25946.46       662.36 o
   2   6   0        209.48        179.69        35.50 o
   4   6   0      40101.89      40887.21       679.31 o
   6   6   0         59.45         61.97        30.38 o
   8   6   0       5523.12       5442.31       208.62 o
  10   6   0       6129.33       6318.27       316.22 o
  12   6   0        357.43        348.09        57.17 o
  14   6   0       2519.16       2325.48       185.24 o
  16   6   0        438.50        384.83       232.68 o
  18   6   0         13.58          0.00       205.92 o
   1   7   0        320.66        286.28        67.95 o
   3   7   0       1796.05       1916.66        80.76 o
   5   7   0        965.72       1179.24        93.10 o
   7   7   0       5373.97       5362.71       143.64 o
   9   7   0        311.80        119.18        47.62 o
  11   7   0       1142.56        860.84        88.72 o
  13   7   0       2357.82       2293.44       192.61 o
  15   7   0        368.62        346.91       104.85 o
  17   7   0       1223.46       1336.05       160.40 o
   0   8   0       1442.98       1261.40        89.82 o
   2   8   0        560.57        575.20        55.85 o
   4   8   0       1901.05       2049.50        90.03 o
   6   8   0          7.63          0.00        36.69 o
   8   8   0       1380.22       1380.86        75.36 o
  10   8   0       2769.68       2755.73       150.94 o
  12   8   0       2876.17       2775.04       198.93 o
  14   8   0       1631.60       1302.50       156.55 o
  16   8   0       1252.15       1395.52       172.00 o
   1   9   0       7615.96       7216.27       164.04 o
   3   9   0       4613.10       4437.22       157.34 o
   5   9   0       2799.17       2779.52       282.93 o
   7   9   0       5330.74       5735.09       242.26 o
   9   9   0        168.25        289.76        66.03 o
  11   9   0       2468.74       2911.76       217.41 o
  13   9   0          9.27         79.94       151.36 o
  15   9   0       3355.41       3654.60       356.07 o
   0  10   0      10593.11      10042.17       319.85 o
   2  10   0       1741.89       1749.41        87.96 o
   4  10   0       2040.07       2058.99       131.04 o
   6  10   0       3725.94       3829.93       307.98 o
   8  10   0         80.29        221.10       119.63 o
  10  10   0       5433.80       5771.30       307.33 o
  12  10   0       2624.95       2783.85       217.06 o
   1  11   0        546.08        478.79        74.99 o
   3  11   0       1051.72        915.11        98.51 o
   5  11   0        284.37          0.76        74.31 o
   7  11   0       1222.07       1309.76       220.61 o
   9  11   0       1198.90       1291.36       182.49 o
   0  12   0        311.09        410.58       147.48 o
   2  12   0         27.04         33.97       100.61 o
   4  12   0       1952.20       1614.90       373.77 o
 -21   1   1        293.02        382.01        86.13 o
 -19   1   1       3105.19       3110.66       175.26 o
 -17   1   1        553.79        663.11        88.27 o
 -15   1   1       3735.15       3759.40       196.02 o
 -13   1   1        946.39       1200.30       119.10 o
 -11   1   1       5056.13       4950.99       213.08 o
  -9   1   1        447.64        280.58        69.23 o
  -7   1   1        312.88        557.35        52.49 o
  -5   1   1       7832.54       7475.94       186.00 o
  -3   1   1       2807.92       3246.68        62.70 o
   3   1   1      19710.09      22329.21       320.47 o
   5   1   1      17456.14      15845.60       279.48 o
   7   1   1        128.96        118.49        27.00 o
   9   1   1       5410.18       5349.69       204.99 o
  11   1   1        488.61        602.32        67.67 o
  13   1   1        628.39        842.44        90.47 o
  15   1   1        106.83        141.93        54.01 o
  17   1   1       2397.01       2630.36       151.12 o
  19   1   1         35.05         47.28        59.78 o
  21   1   1        279.29        419.52       159.14 o
 -20   2   1         10.35          0.00        89.67 o
 -18   2   1        916.56       1100.66       141.18 o
 -16   2   1       5577.08       5711.45       455.39 o
 -14   2   1       3979.97       3488.97       169.45 o
 -12   2   1        801.70        606.35        71.74 o
 -10   2   1      39390.75      39071.19       816.46 o
  -8   2   1      18595.98      18893.65       314.13 o
  -6   2   1      14562.36      15159.57       347.77 o
  -4   2   1      24337.70      23772.46       402.01 o
  -2   2   1      24769.77      26725.54       192.89 o
   0   2   1      25767.06      27049.43       265.78 o
   2   2   1      60105.92      65266.79       841.95 o
   4   2   1      58292.14      59171.24       539.57 o
   6   2   1       2708.08       2487.11        67.04 o
   8   2   1       2629.09       2302.91        76.36 o
  10   2   1       6155.71       4777.21       198.07 o
  12   2   1       1749.38       1450.52       129.44 o
  14   2   1       6763.21       6250.81       278.62 o
  16   2   1        239.09         98.52        75.17 o
  18   2   1        500.70        435.98       212.19 o
  20   2   1         68.34         40.17        73.54 o
 -21   3   1        510.71        309.94       100.31 o
 -19   3   1         30.87         40.52        79.07 o
 -17   3   1       3413.32       2792.98       379.17 o
 -15   3   1       1211.11        958.43       126.15 o
 -13   3   1        135.09         78.55       111.10 o
 -11   3   1       1961.63       2043.88       137.18 o
  -9   3   1        251.21        298.32        46.77 o
  -5   3   1       1370.17       1422.60        43.30 o
  -3   3   1      26267.71      24240.49       213.82 o
  -1   3   1       3274.20       3100.99        55.84 o
   1   3   1      46529.60      46207.75       393.33 o
   3   3   1       2164.03       2074.86        42.80 o
   5   3   1      30466.31      29893.47       329.79 o
   7   3   1      10687.18      11644.01       210.06 o
   9   3   1      22152.89      23684.18       377.96 o
  11   3   1       2481.22       2466.68       261.57 o
  13   3   1       5723.57       6283.06       270.33 o
  15   3   1       2014.16       1614.71       165.18 o
  17   3   1       1044.29        872.10       132.76 o
  19   3   1       1829.25       1520.15       174.60 o
  21   3   1        101.65        211.27       102.32 o
 -20   4   1       1314.52       1072.09       158.27 o
 -18   4   1       1278.00       1011.68       338.75 o
 -16   4   1          9.89          0.46        78.67 o
 -14   4   1       6990.07       6877.03       292.04 o
 -12   4   1       4831.03       5007.12       246.15 o
 -10   4   1      14375.28      14744.64       326.19 o
  -8   4   1       6315.65       5913.40       129.64 o
  -6   4   1        721.69        672.50        33.62 o
  -4   4   1      11137.38      10610.05       129.39 o
  -2   4   1       7515.58       8460.52       111.64 o
   0   4   1      27751.77      28982.71       261.17 o
   2   4   1       1644.31       1670.37        46.65 o
   4   4   1      23355.75      25195.93       314.94 o
   6   4   1      41778.23      44090.79       680.47 o
   8   4   1       5301.34       5687.96       148.45 o
  10   4   1       8036.12       8488.91       176.39 o
  12   4   1       1528.37       1351.33       122.66 o
  14   4   1       2248.92       2362.21       175.03 o
  16   4   1       4690.47       5065.06       280.92 o
  18   4   1         97.36          8.11        88.97 o
  20   4   1       1795.46       1649.36       189.44 o
 -19   5   1        337.33        172.74       141.46 o
 -17   5   1       5548.41       4873.03       563.12 o
 -15   5   1        163.35        177.97        95.18 o
 -13   5   1       5369.34       5851.59       354.75 o
 -11   5   1       9624.84       9862.95       298.19 o
  -9   5   1       3613.83       3429.62       125.73 o
  -7   5   1      48643.30      49086.02       520.54 o
  -5   5   1       6505.52       7198.12       125.28 o
  -3   5   1      39367.49      39006.97       372.07 o
  -1   5   1      13115.22      14352.54       184.83 o
   1   5   1       6985.29       6164.23       127.55 o
   3   5   1      22037.49      23986.45       285.15 o
   7   5   1      21341.23      21545.41       343.89 o
   9   5   1       1704.48       1923.10        97.04 o
  11   5   1       2089.48       2055.63       105.43 o
  13   5   1       3270.81       3043.34       140.12 o
  15   5   1        374.93        229.25        63.59 o
  17   5   1       2795.65       2451.15       170.45 o
  19   5   1        104.71        123.55       155.31 o
 -18   6   1        293.88        306.21       111.97 o
 -16   6   1       2078.97       2020.48       233.51 o
 -14   6   1       1933.08       1995.74       343.06 o
 -12   6   1       3280.48       3043.95       138.24 o
 -10   6   1       4316.44       4495.92       155.60 o
  -8   6   1       2213.71       2092.14        87.99 o
  -6   6   1        856.75        900.63        55.04 o
  -4   6   1         61.47         12.46        23.67 o
  -2   6   1       4648.02       4195.78       132.80 o
   0   6   1          7.68         75.60        38.95 o
   2   6   1      31889.86      30900.19       418.07 o
   4   6   1       1131.01       1507.14        79.83 o
   6   6   1      10848.18      10893.24       228.46 o
   8   6   1       1211.89       1314.23        85.90 o
  10   6   1       1759.50       1731.13       100.98 o
  12   6   1       2708.18       2597.26       165.45 o
  14   6   1         39.25         87.92        63.27 o
  16   6   1       8618.48       8628.28       353.63 o
  18   6   1       1211.22        985.26       264.20 o
 -17   7   1        485.31        246.64       106.85 o
 -15   7   1       6648.41       6570.63       314.84 o
 -13   7   1          5.07          0.00        72.23 o
 -11   7   1       9869.33      10311.94       259.08 o
  -9   7   1        768.35        826.77        67.05 o
  -7   7   1       6821.25       6657.67       162.14 o
  -5   7   1        911.05        794.88        63.65 o
  -3   7   1       2714.03       2885.91        99.43 o
  -1   7   1       3434.04       3497.40       102.41 o
   1   7   1        591.46        461.17        48.01 o
   3   7   1       7705.78       7807.85       165.81 o
   5   7   1       2939.83       3331.21       135.83 o
   7   7   1       6147.87       6348.21       171.08 o
   9   7   1       2178.46       2191.81       117.00 o
  11   7   1        572.34        641.62        82.25 o
  13   7   1       2273.27       2372.77       133.23 o
  15   7   1          9.06          0.00        81.04 o
  17   7   1        262.88        136.19        96.69 o
 -16   8   1        576.91        428.39       111.16 o
 -14   8   1         21.49         30.01       100.54 o
 -12   8   1        140.79         97.81        83.20 o
 -10   8   1        235.98        225.08        60.63 o
  -8   8   1        291.95        292.73        46.18 o
  -6   8   1        167.02        145.24        45.61 o
  -4   8   1         15.99         40.58        35.53 o
  -2   8   1        321.84        394.01        51.67 o
   0   8   1         15.92         34.70        35.83 o
   2   8   1       3604.77       3444.33       105.15 o
   4   8   1       5254.97       5909.81       171.74 o
   6   8   1        378.86        451.97        55.62 o
   8   8   1       3366.01       3537.27       185.55 o
  10   8   1        968.75        804.71       110.70 o
  12   8   1       1875.37       1855.05       123.46 o
  14   8   1        283.75        236.00        93.41 o
  16   8   1       1858.34       2266.01       202.49 o
 -15   9   1         14.10          0.00       106.99 o
 -13   9   1       1869.24       2260.67       208.64 o
 -11   9   1        691.47        693.93       103.02 o
  -9   9   1       1777.61       1769.40       168.33 o
  -7   9   1         15.28         19.29        56.35 o
  -5   9   1         54.12         28.57        41.67 o
  -3   9   1        231.16        177.92        42.75 o
  -1   9   1        908.68        914.79        65.26 o
   1   9   1        628.76        626.56        57.81 o
   3   9   1        546.25        584.04        59.11 o
   5   9   1        873.69       1109.36       114.95 o
   7   9   1       2223.78       2189.57       165.12 o
   9   9   1        315.48        277.17        65.96 o
  11   9   1       1763.48       1384.35       215.04 o
  13   9   1         33.33          0.00        92.00 o
  15   9   1        100.66        121.18        89.97 o
 -12  10   1          0.99          0.00        95.85 o
 -10  10   1        216.78        254.36       103.92 o
  -8  10   1         15.96        132.30        95.77 o
  -6  10   1          8.78         13.59       134.70 o
  -4  10   1         19.27          0.00        56.01 o
  -2  10   1        187.88        163.96        44.98 o
   0  10   1         10.44         45.49        46.40 o
   2  10   1        253.40        241.24        48.48 o
   4  10   1         93.39         47.16        61.32 o
   6  10   1          3.18          0.00        71.23 o
   8  10   1       1632.41       2000.02       200.90 o
  10  10   1        944.53       1017.19       230.13 o
  12  10   1          2.98         77.30        77.14 o
  -9  11   1        580.68        411.27       149.95 o
  -7  11   1       3801.35       4137.49       369.48 o
  -5  11   1         11.98        172.13       117.14 o
  -3  11   1       4056.68       3811.01       158.06 o
  -1  11   1       3750.44       3590.77       138.55 o
   1  11   1        146.52        164.24        62.94 o
   3  11   1       1887.83       1743.38       130.77 o
   5  11   1       1279.71        981.74       150.62 o
   7  11   1       2818.25       2911.36       215.17 o
   9  11   1        131.39        146.12        97.83 o
  -4  12   1        360.93        160.63        96.01 o
  -2  12   1         79.91         88.17        76.78 o
   0  12   1        298.79        195.80       134.98 o
   2  12   1         33.14        115.97        82.94 o
   4  12   1        156.51         92.43        71.31 o
 -20   0   2        272.75        304.52        87.84 o
 -18   0   2       9543.72       9060.33       488.10 o
 -16   0   2       1027.94       1039.12       170.37 o
 -14   0   2      11823.20      11831.50       518.48 o
 -12   0   2      28221.72      28042.48       820.50 o
 -10   0   2      43353.78      43021.90      1058.88 o
  -8   0   2      16820.24      17596.30       565.68 o
  -4   0   2     204734.59     202123.69      8168.37 o
  -2   0   2       6069.49       5584.45       127.01 o
   2   0   2      16345.71      17972.49       344.98 o
   4   0   2       6424.94       4674.71       175.00 o
   6   0   2      11519.19      12966.82       973.80 o
   8   0   2       1652.85       1481.77       128.95 o
  10   0   2       5071.07       5058.89       276.70 o
  12   0   2       7644.49       7672.10       368.22 o
  14   0   2       4572.35       4040.73       278.22 o
  16   0   2         10.76        126.96        80.40 o
  18   0   2        671.94        558.63       109.70 o
  20   0   2          1.93          0.00        88.33 o
 -21   1   2       1220.59        979.59       113.38 o
 -19   1   2        121.95          0.00        74.61 o
 -17   1   2       1441.11       1510.74       123.58 o
 -15   1   2       2875.95       2895.77       153.06 o
 -13   1   2        116.13          0.00        60.21 o
 -11   1   2       1098.87        941.98        98.19 o
  -9   1   2      11652.97      10681.70       510.19 o
  -7   1   2       1245.93       1066.35        57.79 o
  -5   1   2       3392.35       3484.98       100.89 o
  -3   1   2      38636.41      41947.33       345.68 o
   1   1   2      23822.34      23686.21       423.33 o
   3   1   2      79292.92      85368.59      1109.68 o
   5   1   2      41548.82      40145.02       655.61 o
   7   1   2        392.94        415.69        38.71 o
   9   1   2      23697.18      21991.69       366.50 o
  11   1   2       2788.10       2762.17       172.37 o
  13   1   2      14593.68      14540.82       477.26 o
  15   1   2      11196.88      10749.36       344.11 o
  17   1   2       2816.14       2983.73       160.93 o
  19   1   2       4033.56       3944.04       525.93 o
  21   1   2          0.50         89.04       188.74 o
 -20   2   2        463.63        644.81       127.16 o
 -18   2   2       3706.72       4028.40       247.40 o
 -16   2   2       2585.93       3337.31       178.02 o
 -14   2   2       7851.33       6709.04       237.27 o
 -12   2   2       5745.44       4843.03       184.30 o
 -10   2   2        155.82        215.13        51.42 o
  -8   2   2      33490.74      32876.91       474.64 o
  -6   2   2        532.84        619.72        40.89 o
  -4   2   2      41012.03      44170.66       535.56 o
  -2   2   2      47045.68      49041.33       384.77 o
   0   2   2      59518.50      66283.77       515.53 o
   2   2   2      55215.16      56047.34      1006.12 o
   4   2   2       1494.15       1860.04        62.95 o
   6   2   2      41558.52      41628.16       470.10 o
   8   2   2        684.43        398.45        42.39 o
  10   2   2       9580.72       8709.97       273.57 o
  12   2   2         72.05         16.91        54.72 o
  14   2   2        193.64        342.23        84.10 o
  16   2   2         17.84          0.00       148.69 o
  18   2   2       1313.65       1580.89       163.21 o
  20   2   2       1150.11       1411.21       159.28 o
 -21   3   2        309.52        116.30        88.61 o
 -19   3   2         31.61         55.78        81.94 o
 -17   3   2       1201.03        986.32       139.00 o
 -15   3   2      10355.54       8568.35       514.00 o
 -13   3   2         73.14        119.72        65.71 o
 -11   3   2      11785.93      12006.25       364.71 o
  -9   3   2      21535.54      21223.81       531.47 o
  -7   3   2      42362.17      44717.13       460.32 o
  -5   3   2       2513.06       3053.95        60.28 o
  -3   3   2       2949.17       3009.81        53.61 o
  -1   3   2       3347.72       4166.74        57.40 o
   1   3   2      45925.82      47523.08       454.10 o
   3   3   2        166.89        140.09        22.87 o
   5   3   2       8771.38      10006.10       135.61 o
   7   3   2       1531.51       1420.38        56.49 o
   9   3   2       8944.69      10074.64       233.46 o
  11   3   2        681.88        780.35        89.98 o
  13   3   2       2936.69       3068.87       190.96 o
  15   3   2        522.63        715.47       123.14 o
  17   3   2          4.07         15.31        83.39 o
  19   3   2         28.83          0.00        87.66 o
  21   3   2          2.98          0.00        96.59 o
 -20   4   2        243.72        205.02       111.72 o
 -18   4   2        128.07        164.33        95.64 o
 -16   4   2        232.80          0.00       177.00 o
 -14   4   2        730.23        771.38       112.52 o
 -12   4   2       1143.16       1052.15        81.80 o
 -10   4   2       1356.06       1223.60        84.99 o
  -8   4   2       5206.28       5303.48       162.10 o
  -6   4   2       1932.00       1618.48        47.51 o
  -4   4   2       8515.43       8536.04       112.74 o
  -2   4   2       7151.72       7049.54       100.05 o
   0   4   2       3437.45       3076.20        65.20 o
   2   4   2      10090.68      10735.96       165.40 o
   4   4   2       9878.88       9291.51       127.03 o
   6   4   2       1164.20       1102.12        86.32 o
   8   4   2       1831.52       1793.77        84.78 o
  10   4   2        541.50        444.56        63.71 o
  12   4   2       4944.74       5129.09       182.77 o
  14   4   2        803.01        765.19        88.26 o
  16   4   2        476.64        526.89        87.89 o
  18   4   2        199.93        196.53        95.41 o
  20   4   2        991.18        788.88       268.86 o
 -19   5   2       1726.24       1301.12       248.03 o
 -17   5   2         12.03          0.00       103.64 o
 -15   5   2       1388.14       1842.50       228.31 o
 -13   5   2         35.83         10.40        40.78 o
 -11   5   2       3093.77       3088.66       161.30 o
  -9   5   2       1891.99       1853.92        79.42 o
  -7   5   2        106.56        142.68        24.92 o
  -5   5   2       2468.36       2552.44        69.59 o
  -3   5   2      15703.14      16457.75       199.84 o
  -1   5   2         51.10         26.06        27.07 o
   1   5   2      14813.18      14899.77       194.95 o
   3   5   2      15982.50      16105.84       242.48 o
   5   5   2       4216.45       4694.40       163.92 o
   7   5   2       7371.91       7238.74       179.37 o
   9   5   2       3425.64       3325.11       180.02 o
  11   5   2       2093.33       2178.78       130.65 o
  13   5   2       5384.76       5794.15       192.28 o
  15   5   2       4109.29       4177.99       176.85 o
  17   5   2        169.03        214.25        66.37 o
  19   5   2        126.83        249.50       116.75 o
 -18   6   2        243.92        107.00        95.21 o
 -16   6   2          1.82          0.00       146.41 o
 -14   6   2       3383.35       3162.09       223.47 o
 -12   6   2         32.20        121.44        50.10 o
 -10   6   2         15.29          0.00        29.06 o
  -8   6   2       1356.66       1418.73        61.22 o
  -6   6   2        955.71        754.78        46.87 o
  -4   6   2        119.63         90.06        25.26 o
  -2   6   2       4742.10       4951.70       117.16 o
   0   6   2      21936.38      23202.41       355.09 o
   2   6   2       6786.69       6345.27       154.66 o
   4   6   2       5554.25       6076.35       123.56 o
   6   6   2       1439.01       1360.05       131.01 o
   8   6   2       1909.15       2158.30       107.68 o
  10   6   2       2091.85       2038.87       108.84 o
  12   6   2         27.20          0.00        49.69 o
  14   6   2         86.21        112.73        52.42 o
  16   6   2        758.74        808.94       136.03 o
  18   6   2        228.17         34.98       177.23 o
 -17   7   2       1315.81       1176.65       152.72 o
 -15   7   2         26.35          0.00        92.70 o
 -13   7   2        884.51        789.23       128.04 o
 -11   7   2        380.65        426.06        69.06 o
  -9   7   2        458.00        576.72        58.61 o
  -7   7   2       1843.23       1830.61        78.57 o
  -5   7   2       2988.88       2956.93        95.96 o
  -3   7   2        263.35        235.91        53.07 o
  -1   7   2       5504.79       5083.21       124.06 o
   1   7   2       2222.26       2094.03        91.49 o
   3   7   2       4761.57       4547.31       136.89 o
   5   7   2       2037.99       2594.46       119.69 o
   7   7   2       5030.73       4940.59       263.95 o
   9   7   2         66.72          0.00        45.86 o
  11   7   2       1023.20        953.60       131.18 o
  13   7   2       1914.18       1750.94       123.74 o
  15   7   2        721.09        720.16       119.58 o
  17   7   2         29.05          0.00        89.04 o
 -16   8   2        290.76        114.72       104.12 o
 -14   8   2        115.07          0.00        86.34 o
 -12   8   2       1906.20       1759.34       175.16 o
 -10   8   2         71.02        106.67        57.23 o
  -8   8   2       4166.04       4463.14       129.50 o
  -6   8   2       4783.57       4364.95       125.79 o
  -4   8   2       7448.13       7784.43       274.94 o
  -2   8   2       4184.27       4069.34       132.28 o
   0   8   2       1404.17       1306.80        80.91 o
   2   8   2       4347.36       4407.26       130.81 o
   4   8   2       5693.70       5414.49       125.54 o
   6   8   2       5433.61       5386.11       155.36 o
   8   8   2       4426.11       4552.54       215.07 o
  10   8   2       2676.49       2674.54       166.34 o
  12   8   2       3376.77       3771.68       223.25 o
  14   8   2         52.27        155.30       103.81 o
  16   8   2       2453.48       2586.03       210.56 o
 -15   9   2       2244.99       2509.71       220.33 o
 -13   9   2        346.03        275.19       106.19 o
 -11   9   2      16651.13      16701.37       508.82 o
  -9   9   2        950.06       1050.10       111.49 o
  -7   9   2      16324.49      16414.55       331.36 o
  -5   9   2        571.95        491.59        75.24 o
  -3   9   2      24550.82      24639.59       471.13 o
  -1   9   2       2512.28       2317.90       108.00 o
   1   9   2        836.97        746.56        69.56 o
   3   9   2       4643.67       4379.02       137.35 o
   5   9   2        445.85        586.90        79.41 o
   7   9   2       1835.44       1867.09       145.77 o
   9   9   2       2888.00       2975.03       156.78 o
  11   9   2        434.11        454.14        93.23 o
  13   9   2       2076.62       1950.82       251.68 o
 -12  10   2        206.59        365.42        96.49 o
 -10  10   2       1097.49        868.47       136.17 o
  -8  10   2        241.64        149.68       107.79 o
  -6  10   2         62.84        104.89        69.26 o
  -4  10   2        154.58        229.02        69.82 o
  -2  10   2       2411.43       2155.00       109.79 o
   0  10   2       1720.94       1471.85        84.52 o
   2  10   2       1208.79       1166.85        81.73 o
   4  10   2        576.09        493.71        82.41 o
   6  10   2       1406.81       1156.26       125.42 o
   8  10   2       1151.39       1128.42       111.62 o
  10  10   2        180.35        115.02       182.33 o
  12  10   2        317.58        183.23        83.86 o
  -9  11   2        801.41        751.41       136.90 o
  -7  11   2       1638.78       1662.06       249.25 o
  -5  11   2       2628.68       2645.38       295.36 o
  -3  11   2        743.24        701.35        79.43 o
  -1  11   2       6479.91       5937.93       180.46 o
   1  11   2        213.94        226.01        67.77 o
   3  11   2       3992.76       3815.67       196.08 o
   5  11   2        196.60        100.43        68.61 o
   7  11   2       1554.34       1684.56       160.56 o
   9  11   2        738.44        702.38       117.67 o
  -4  12   2        556.78        547.86       296.74 o
  -2  12   2          7.38        196.77       135.78 o
   0  12   2        616.91        503.41       155.79 o
   2  12   2        756.60        565.54        91.60 o
   4  12   2         92.92         44.79        88.22 o
 -21   1   3         81.82        191.01        69.64 o
 -19   1   3        138.04        112.00        60.61 o
 -17   1   3       1400.22       1650.99       122.30 o
 -15   1   3       1382.80       1700.40       145.60 o
 -13   1   3        491.33        687.90       101.08 o
 -11   1   3       1541.29       1231.77       115.12 o
  -9   1   3         75.37         64.25        39.34 o
  -5   1   3      14778.24      12954.78       233.47 o
  -3   1   3      31620.66      32358.32       322.77 o
  -1   1   3       1490.07       1078.01        41.24 o
   1   1   3        228.47        152.79        24.68 o
   3   1   3      22774.83      21788.81       287.01 o
   5   1   3      28584.87      26899.05       326.44 o
   7   1   3      24144.40      22457.64       328.77 o
   9   1   3       2514.10       2050.35        98.53 o
  11   1   3       6441.19       5098.99       222.15 o
  13   1   3        337.96        340.23        61.39 o
  15   1   3       1683.67       1647.70       120.09 o
  17   1   3          8.89         70.17        74.33 o
  19   1   3         12.47         45.42        75.40 o
  21   1   3          7.18         75.15        74.24 o
 -20   2   3          2.28          0.00        77.02 o
 -18   2   3       3441.49       3295.65       308.17 o
 -16   2   3       1875.84       1908.55       137.09 o
 -14   2   3       9651.64       8910.20       273.40 o
 -12   2   3       4501.08       3778.93       169.10 o
 -10   2   3       4015.05       4258.98       177.13 o
  -8   2   3       7814.23       6888.48       160.14 o
  -6   2   3        862.31        944.50        64.09 o
  -4   2   3       8458.98       8675.00       156.83 o
  -2   2   3      83424.11      94532.98       808.72 o
   0   2   3        489.14        278.87        24.15 o
   2   2   3       3082.22       2944.37        80.94 o
   4   2   3       6345.43       5613.59       127.14 o
   6   2   3       5605.42       5577.73       155.17 o
   8   2   3       1741.44       1585.87       110.06 o
  10   2   3       5916.16       5512.07       317.23 o
  12   2   3        598.64        454.42        83.64 o
  14   2   3       1306.98       1093.13       128.99 o
  16   2   3         90.73         34.69       132.99 o
  18   2   3          3.10         55.85        75.75 o
  20   2   3         29.50         10.21       212.44 o
 -21   3   3       2417.47       2968.57       234.02 o
 -19   3   3        138.59         74.05        74.91 o
 -17   3   3       2709.33       2560.02       205.95 o
 -15   3   3        129.87          0.00        81.48 o
 -13   3   3          0.16         39.37        62.05 o
 -11   3   3        492.89        403.63        86.87 o
  -9   3   3       5187.94       4487.55       173.56 o
  -7   3   3       2725.24       3323.46        99.44 o
  -5   3   3      25523.87      23994.58       238.95 o
  -3   3   3       6758.08       6766.23        84.84 o
  -1   3   3        915.60       1353.70        34.62 o
   1   3   3       4807.16       4736.30        92.98 o
   3   3   3      12721.83      13441.96       294.57 o
   5   3   3      37750.35      42061.46       379.48 o
   7   3   3       3218.90       4022.96       101.75 o
   9   3   3      41450.42      42871.82       546.57 o
  11   3   3      12704.72      11801.01       306.49 o
  13   3   3      26557.65      27028.23      1447.35 o
  15   3   3       6742.79       6371.04       301.21 o
  17   3   3       4646.81       4325.51       259.18 o
  19   3   3       5071.47       5613.90       305.11 o
 -20   4   3         70.43          0.00        88.22 o
 -18   4   3       3422.29       2515.82       451.53 o
 -16   4   3       3636.61       3716.77       444.07 o
 -14   4   3       5333.77       4956.25       244.06 o
 -12   4   3       8758.50       9045.87       214.65 o
 -10   4   3       9211.35       9323.54       507.04 o
  -8   4   3      12903.42      13892.45       208.35 o
  -6   4   3       1240.27       1380.36        46.08 o
  -4   4   3      54187.52      58713.93       424.89 o
  -2   4   3       6036.12       6139.91        81.53 o
   0   4   3        230.60        191.56        26.25 o
   2   4   3      28345.08      31100.78       299.68 o
   4   4   3       7653.72       8582.54       138.17 o
   6   4   3      10327.68      10098.25       198.86 o
   8   4   3      20145.13      20010.99       270.44 o
  10   4   3       6617.74       6194.69       147.41 o
  12   4   3      10336.77      10033.22       257.53 o
  14   4   3         50.95          0.00        59.48 o
  16   4   3        164.39         62.10       117.52 o
  18   4   3        704.25        572.16       100.62 o
  20   4   3          3.34         45.96        90.93 o
 -19   5   3       2755.88       3201.63       373.55 o
 -17   5   3       1579.82       1864.57       263.63 o
 -15   5   3       3563.15       4150.72       337.84 o
 -13   5   3         55.35        194.16        54.59 o
 -11   5   3         48.02         34.42        29.56 o
  -9   5   3       2723.43       2730.02        86.58 o
  -7   5   3          1.71          0.00        19.32 o
  -5   5   3      14047.68      14250.10       169.48 o
  -3   5   3        145.10        197.74        26.06 o
  -1   5   3       5458.31       6701.44       119.06 o
   1   5   3       1174.34       1571.01        84.88 o
   3   5   3      11040.46      12185.05       216.04 o
   5   5   3       2992.85       3247.69       190.39 o
   7   5   3        520.25        601.62        57.49 o
   9   5   3       3653.47       4229.66       142.25 o
  11   5   3       3433.77       3397.99       136.04 o
  13   5   3        132.51        221.43        60.71 o
  15   5   3        413.63        391.93        81.39 o
  17   5   3          0.63         99.36        66.14 o
  19   5   3        400.36        150.66       134.22 o
 -18   6   3        240.68         37.56       168.41 o
 -16   6   3         10.35          0.00        88.22 o
 -14   6   3        234.93        358.68       108.21 o
 -12   6   3          7.43         40.01        43.28 o
 -10   6   3       2338.15       2145.12        78.78 o
  -8   6   3       4590.44       5021.00       127.72 o
  -6   6   3      13951.32      13919.97       161.65 o
  -4   6   3       3088.32       3995.36        88.39 o
  -2   6   3      53773.02      55897.46       564.36 o
   0   6   3         49.42          0.00        29.84 o
   2   6   3       7848.79       7916.76       234.08 o
   4   6   3      11994.23      11713.75       178.49 o
   6   6   3        856.05        922.96       116.16 o
   8   6   3      11342.49      10808.92       364.80 o
  10   6   3         82.90         53.67        63.71 o
  12   6   3       6961.14       7163.34       214.81 o
  14   6   3       1139.75       1465.36       111.38 o
  16   6   3       4989.64       5373.97       286.58 o
  18   6   3        565.93        521.76       111.38 o
 -17   7   3        529.41        548.23       131.68 o
 -15   7   3       5440.64       6118.31       313.98 o
 -13   7   3        409.46        349.81       105.13 o
 -11   7   3      10417.45      11487.26       386.34 o
  -9   7   3       2181.00       2340.18        99.32 o
  -7   7   3      12168.65      12215.98       192.98 o
  -5   7   3      11639.10      11112.73       188.41 o
  -3   7   3       8231.93       7952.05       179.03 o
  -1   7   3      35873.95      35724.95       440.69 o
   1   7   3       5839.34       5677.41       173.87 o
   3   7   3      12774.15      12452.92       260.45 o
   5   7   3        400.07        391.78        44.61 o
   7   7   3       3195.84       3131.12       219.65 o
   9   7   3       1240.44       1448.90       192.75 o
  11   7   3       2983.31       3082.03       145.38 o
  13   7   3       3270.46       3147.57       152.63 o
  15   7   3        350.63        172.87        66.12 o
  17   7   3        169.45        141.30        91.44 o
 -16   8   3        423.14        282.20       113.93 o
 -14   8   3         11.43          2.27        93.70 o
 -12   8   3        642.45        722.82       221.76 o
 -10   8   3          9.47         63.43        49.88 o
  -8   8   3        142.02         78.89        43.81 o
  -6   8   3        526.29        488.87        66.27 o
  -4   8   3        418.17        475.20        53.98 o
  -2   8   3       3751.41       3751.85       126.54 o
   0   8   3      10104.97      10134.29       249.16 o
   2   8   3         24.85         77.11        39.60 o
   4   8   3       2827.13       2827.91        78.63 o
   6   8   3        222.89        293.42        80.99 o
   8   8   3       3126.50       2973.88       176.65 o
  10   8   3        583.95        511.84        88.46 o
  12   8   3       5893.34       6373.62       431.53 o
  14   8   3         55.29        134.04       140.64 o
  16   8   3       1749.07       1926.99       183.26 o
 -15   9   3         92.28        211.53       110.62 o
 -13   9   3         13.00          0.00       148.71 o
 -11   9   3        186.11        267.69        83.28 o
  -9   9   3         41.60        115.64        74.14 o
  -7   9   3       1222.10       1313.19        73.42 o
  -5   9   3         70.08         28.90        51.00 o
  -3   9   3       1080.35       1193.94        80.22 o
  -1   9   3         11.94          0.00        49.86 o
   1   9   3        386.10        400.26        70.15 o
   3   9   3          7.29          0.00        40.62 o
   5   9   3        311.17        344.22        64.82 o
   7   9   3        994.33        898.85        94.43 o
   9   9   3        700.42        715.68       118.10 o
  11   9   3        798.59        676.26       104.15 o
  13   9   3         60.74          0.00       109.89 o
 -12  10   3        195.65        175.01        79.17 o
 -10  10   3         69.59        106.52       104.78 o
  -8  10   3        108.96        163.06       122.83 o
  -6  10   3         13.89          0.00        80.71 o
  -4  10   3          4.00          0.00        57.24 o
  -2  10   3          3.68         56.65        50.63 o
   0  10   3          7.18         17.22        47.16 o
   2  10   3        648.45        542.48        78.42 o
   4  10   3        412.75        349.46        71.56 o
   6  10   3        284.99        332.29        72.85 o
   8  10   3       2856.92       2846.07       162.49 o
  10  10   3         17.96         17.01       192.05 o
  12  10   3        531.49        432.69       157.56 o
  -9  11   3          1.54         65.70       348.66 o
  -7  11   3       1510.31       1594.38       178.26 o
  -5  11   3       1566.45       1870.87       423.63 o
  -3  11   3        912.16        894.94       124.77 o
  -1  11   3       2758.72       2847.38       144.28 o
   1  11   3        292.31        188.36        86.70 o
   3  11   3       1415.63       1242.74       138.32 o
   5  11   3        186.19        205.00        81.33 o
   7  11   3        132.65          0.00        82.17 o
   9  11   3       1727.58       1810.18       151.84 o
  -4  12   3         17.43         79.66        81.98 o
  -2  12   3       2042.83       1629.37       238.73 o
   0  12   3        240.96        172.26       121.68 o
   2  12   3       1061.16       1115.87       113.89 o
   4  12   3         76.04         26.82        67.26 o
 -20   0   4        407.63        536.02       157.02 o
 -18   0   4       1434.62       1349.57       193.65 o
 -16   0   4       1070.76       1035.94       176.16 o
 -14   0   4      23257.23      20571.02       718.60 o
 -12   0   4      15478.62      15140.14       581.29 o
 -10   0   4        195.42        299.49        58.37 o
  -8   0   4      31247.50      34387.93       572.49 o
  -6   0   4       3406.05       3657.93       107.12 o
  -4   0   4       1609.67       2062.33        53.66 o
  -2   0   4      26410.50      27282.70       384.22 o
   0   0   4       1341.44       1825.67        48.73 o
   2   0   4      27703.39      26960.86       524.69 o
   4   0   4       1230.36        959.18        57.44 o
   6   0   4        696.37        488.32        67.71 o
   8   0   4       9767.97      12658.36      1501.19 o
  10   0   4         23.06         61.04        63.48 o
  12   0   4        145.47        117.22        73.46 o
  14   0   4       6614.53       7953.34       393.64 o
  16   0   4       3214.41       3008.19       201.77 o
  18   0   4       6989.31       8195.14       893.64 o
  20   0   4        234.80        147.89        91.57 o
 -21   1   4        776.54        499.75        88.41 o
 -19   1   4       1118.61       1082.39       112.52 o
 -17   1   4        115.57          0.00        58.31 o
 -15   1   4       4811.06       4977.64       319.84 o
 -13   1   4       7985.31       7720.99       296.29 o
 -11   1   4       1287.01       1383.66       126.33 o
  -9   1   4      14809.84      14247.02       284.68 o
  -7   1   4        733.04        517.58        34.12 o
  -5   1   4       9887.52      10192.00       145.47 o
  -3   1   4     123331.24     128423.80      1491.62 o
  -1   1   4      79814.05      87823.26       662.97 o
   1   1   4     195739.59     200191.84      1889.68 o
   3   1   4      23329.67      25339.23       191.60 o
   5   1   4      48401.02      46763.21       380.87 o
   7   1   4      37089.45      37950.76       727.18 o
   9   1   4         80.84         49.13        37.09 o
  11   1   4      40250.70      37980.64      3056.55 o
  13   1   4       3586.96       3954.93       204.48 o
  15   1   4      11544.52      11737.65       556.08 o
  17   1   4        390.29        473.14       199.50 o
  19   1   4       3326.30       4164.59       461.09 o
  21   1   4        235.30        188.97       122.40 o
 -20   2   4        139.16         98.44        93.16 o
 -18   2   4       2167.30       2278.81       156.17 o
 -16   2   4       3223.13       3210.69       171.77 o
 -14   2   4       1411.98       1296.41       147.07 o
 -12   2   4      13051.55      10421.00       312.79 o
 -10   2   4        224.94        174.67        48.51 o
  -8   2   4      10480.91       8989.95       170.75 o
  -6   2   4        878.11        976.71        48.31 o
  -4   2   4      19107.36      18469.58       210.28 o
  -2   2   4      59749.22      68397.37       495.36 o
   0   2   4      81280.41      85565.77       859.98 o
   2   2   4       3892.88       3668.09        76.82 o
   4   2   4       1752.15       1526.55        72.89 o
   6   2   4       8142.21       8428.69       187.15 o
   8   2   4       2897.38       3439.92        90.14 o
  10   2   4       1708.66       1521.52        98.85 o
  12   2   4       6781.85       6574.98       264.80 o
  14   2   4       2893.34       3402.15       344.03 o
  16   2   4       3422.45       3551.19       219.48 o
  18   2   4        495.79        386.98       101.49 o
  20   2   4        154.33        239.04        92.47 o
 -21   3   4          8.54          0.00       145.93 o
 -19   3   4       3395.70       3528.64       375.90 o
 -17   3   4          7.84          0.00        88.79 o
 -15   3   4       4821.45       4820.91       521.43 o
 -13   3   4       2183.32       2474.27       166.10 o
 -11   3   4       4279.63       4510.72       195.04 o
  -9   3   4        136.37        158.33        40.06 o
  -7   3   4       4431.05       4879.73       101.58 o
  -5   3   4       1224.38        961.52        67.18 o
  -3   3   4      13430.99      13357.54       207.70 o
  -1   3   4      31956.51      35236.97       321.67 o
   1   3   4       1807.98       1752.30        57.00 o
   3   3   4      19991.48      21629.06       231.86 o
   5   3   4       3903.05       4015.47        73.41 o
   7   3   4        388.12        260.34        53.47 o
   9   3   4       2611.04       2655.26        71.60 o
  11   3   4        327.10        424.00        57.85 o
  13   3   4       3823.11       3618.73       155.52 o
  15   3   4        291.68        207.79        64.26 o
  17   3   4         33.94          0.00        67.30 o
  19   3   4         64.11          0.00       129.51 o
 -20   4   4         79.71        297.58       144.70 o
 -18   4   4        107.89         35.90        93.44 o
 -16   4   4        145.60         19.62        75.90 o
 -14   4   4       1285.69       1434.78       202.25 o
 -12   4   4        165.33        382.68        55.77 o
 -10   4   4        766.99        684.43        59.07 o
  -8   4   4       3407.43       3652.07        93.78 o
  -6   4   4      30280.46      31234.56       266.03 o
  -4   4   4      14743.88      13096.38       136.48 o
  -2   4   4      22619.55      23721.11       213.07 o
   0   4   4      51498.50      50663.62       413.02 o
   2   4   4      18153.38      19404.35       190.95 o
   4   4   4      25251.08      25935.01       280.01 o
   6   4   4        237.96        251.46        30.87 o
   8   4   4      10385.65       9342.89       167.36 o
  10   4   4        126.74        116.85        33.88 o
  12   4   4         60.86         46.08        37.51 o
  14   4   4        125.99        118.52        60.69 o
  16   4   4         70.25         96.78        67.26 o
  18   4   4        123.18        180.29        93.44 o
  20   4   4         11.07        125.01       110.35 o
 -19   5   4        119.65          0.00       140.29 o
 -17   5   4          5.75          0.00       136.63 o
 -15   5   4       1420.09       1617.20       223.86 o
 -13   5   4         81.45        151.61        78.93 o
 -11   5   4       2451.43       2085.96       132.53 o
  -9   5   4       2016.71       2073.12        87.58 o
  -7   5   4       7922.94       8567.19       157.26 o
  -5   5   4       3247.08       3389.35        69.66 o
  -3   5   4      22335.59      22202.94       229.92 o
  -1   5   4        541.65        491.04        39.00 o
   1   5   4      24919.01      26063.47       370.61 o
   3   5   4       1687.82       1531.19       101.70 o
   5   5   4       5994.87       5789.57       265.71 o
   7   5   4         26.93         19.24        41.23 o
   9   5   4       4521.38       4562.35       146.37 o
  11   5   4        989.40       1192.40        70.88 o
  13   5   4       2551.53       2524.99       127.81 o
  15   5   4       2959.08       3133.30       172.76 o
  17   5   4        675.21        527.86        82.51 o
  19   5   4        204.82        117.17       126.58 o
 -18   6   4        670.20        564.08       275.20 o
 -16   6   4        111.15         43.63        80.24 o
 -14   6   4        794.62        724.22       120.65 o
 -12   6   4        415.79        399.14        89.60 o
 -10   6   4        851.18        772.35        61.49 o
  -8   6   4        278.74        316.51        50.23 o
  -6   6   4       5101.90       5342.35        97.57 o
  -4   6   4       8975.56       9747.41       144.57 o
  -2   6   4       2952.86       3386.11        78.06 o
   0   6   4        164.13        127.99        33.27 o
   2   6   4       4391.69       5204.65       190.98 o
   4   6   4      13526.42      13425.45       493.37 o
   6   6   4       1846.61       2088.23       173.57 o
   8   6   4        544.44        406.14        68.00 o
  10   6   4         17.87         43.11        44.44 o
  12   6   4       2670.81       2977.57       137.27 o
  14   6   4       1551.46       1477.22       106.80 o
  16   6   4        469.27        361.98        72.86 o
  18   6   4        141.68        123.53       120.84 o
 -17   7   4          3.91         41.58       109.05 o
 -15   7   4       1391.60       1328.94       169.01 o
 -13   7   4       2071.09       2112.33       185.45 o
 -11   7   4       1539.02       1687.36       122.83 o
  -9   7   4       2984.84       2562.35       114.50 o
  -7   7   4        315.97        311.99        38.41 o
  -5   7   4       5735.02       5466.75       135.10 o
  -3   7   4        783.26        844.52        48.80 o
  -1   7   4       3876.49       3821.66       140.53 o
   1   7   4       1846.74       2098.48       151.33 o
   3   7   4       1540.10       1326.51        46.15 o
   5   7   4       1822.59       1611.31        69.44 o
   7   7   4        892.98        849.42       129.01 o
   9   7   4        235.87        198.19        85.31 o
  11   7   4       6099.73       6665.40       400.89 o
  13   7   4         44.32          0.00        50.83 o
  15   7   4       1547.62       1615.84       121.90 o
  17   7   4         44.25          0.00        92.29 o
 -16   8   4       1078.28       1248.22       169.52 o
 -14   8   4        243.52        238.72       239.08 o
 -12   8   4       2154.33       2190.12       243.27 o
 -10   8   4        349.59        128.07        62.14 o
  -8   8   4        286.29        287.77        41.16 o
  -6   8   4         20.49         52.82        42.35 o
  -4   8   4          0.70          0.00        36.36 o
  -2   8   4         91.08        127.80        42.31 o
   0   8   4         96.39        143.42        54.71 o
   2   8   4       4607.31       4813.51       174.68 o
   4   8   4       1149.23        939.50        61.84 o
   6   8   4       4441.69       4412.21       209.89 o
   8   8   4       1247.13       1240.11       121.95 o
  10   8   4       4170.89       4351.94       214.78 o
  12   8   4       7847.78       7396.56       585.82 o
  14   8   4         55.51        175.08       163.95 o
  16   8   4       2016.06       2135.45       256.39 o
 -13   9   4         51.16          0.00        78.99 o
 -11   9   4       7377.74       8165.93       285.71 o
  -9   9   4       2609.60       2670.47       135.00 o
  -7   9   4       7237.60       7517.10       204.82 o
  -5   9   4       7590.94       7236.68       222.37 o
  -3   9   4       5780.02       5791.67       189.34 o
  -1   9   4       3904.42       3308.66       151.64 o
   1   9   4       2364.74       2255.41       128.25 o
   3   9   4       1754.04       1628.88       105.08 o
   5   9   4        494.35        681.50        84.17 o
   7   9   4        538.39        409.02        83.88 o
   9   9   4         21.14         67.24        57.37 o
  11   9   4        332.71        403.32        93.58 o
  13   9   4        287.19        446.14       153.74 o
 -12  10   4        692.94        684.54       112.27 o
 -10  10   4       2366.28       2685.84       218.88 o
  -8  10   4        292.88        379.02       112.44 o
  -6  10   4       2872.53       2824.82       202.85 o
  -4  10   4         40.92          0.00        45.77 o
  -2  10   4       8868.41       9033.98       312.46 o
   0  10   4       1478.56       1432.83        97.37 o
   2  10   4       6094.21       6057.94       222.26 o
   4  10   4       5947.35       5821.92       256.57 o
   6  10   4        330.68        209.84        62.51 o
   8  10   4       2909.82       2731.32       141.86 o
  10  10   4        422.15        531.74        80.15 o
  12  10   4       3460.51       3294.87       311.81 o
  -9  11   4       1343.52       1184.43       306.96 o
  -7  11   4        412.41        223.23        95.55 o
  -5  11   4       3823.03       3822.04       247.39 o
  -3  11   4        327.57         56.41       125.23 o
  -1  11   4       1048.59       1089.70       122.76 o
   1  11   4       1089.74        880.16        99.59 o
   3  11   4        181.63        182.58        70.34 o
   5  11   4       1350.99       1600.34       200.23 o
   7  11   4        387.82        262.99        76.32 o
   9  11   4        144.72        121.10       206.62 o
  -4  12   4        156.12          0.00       145.95 o
  -2  12   4          2.16          0.00       112.73 o
   0  12   4        247.14        134.37        77.14 o
   2  12   4        562.75        727.79       136.83 o
   4  12   4        564.80        589.76       109.70 o
 -21   1   5          1.86          0.00        66.52 o
 -19   1   5        365.80        420.70        83.53 o
 -17   1   5       2695.49       2265.72       144.39 o
 -15   1   5          3.81         23.07        59.81 o
 -13   1   5       2287.77       2298.93       222.44 o
 -11   1   5        136.09        169.49        71.03 o
  -9   1   5       2937.05       2245.93        85.40 o
  -7   1   5      18593.29      16880.96       228.22 o
  -5   1   5      11498.08      11523.32       265.96 o
  -3   1   5     163852.14     166648.98      1582.47 o
  -1   1   5      54428.43      57728.42       605.03 o
   1   1   5     162431.34     167860.44      1610.17 o
   3   1   5       4561.21       5173.97       113.29 o
   5   1   5      34608.75      32342.89       345.14 o
   7   1   5       3507.70       3813.25       100.38 o
   9   1   5        925.79        819.30        85.82 o
  13   1   5          6.85         51.68        71.91 o
  15   1   5       6085.43       7574.77       340.94 o
  17   1   5        137.43        104.94        77.55 o
  19   1   5       1845.04       2324.91       189.93 o
  21   1   5        719.13       1033.54       176.87 o
 -20   2   5       1240.91       1270.00       284.33 o
 -18   2   5       3892.95       4083.69       202.61 o
 -16   2   5       2194.64       2234.05       146.82 o
 -14   2   5       1642.01       1475.95       114.75 o
 -12   2   5      10060.81       8250.26       386.90 o
 -10   2   5       1970.17       1719.89       100.04 o
  -8   2   5      23365.35      24135.30       339.52 o
  -6   2   5         95.82         55.40        35.21 o
  -4   2   5      41367.22      42713.22       428.22 o
  -2   2   5      89157.05      97036.17       633.30 o
   0   2   5      29200.82      29204.85       372.72 o
   2   2   5       5778.68       5724.43       163.71 o
   4   2   5        632.65        781.59        25.74 o
   6   2   5        570.51        572.49        33.68 o
   8   2   5       1267.63       1148.46        43.11 o
  10   2   5        323.36        487.63        38.11 o
  12   2   5         25.41         11.15        39.54 o
  14   2   5       1089.25       1165.32       121.89 o
  16   2   5         60.58          0.00       103.51 o
  18   2   5         20.18          0.00        72.45 o
  20   2   5        811.85        973.72       139.56 o
 -21   3   5          2.91         62.60       126.77 o
 -19   3   5        202.07        323.19       110.94 o
 -17   3   5       3023.96       2492.49       208.54 o
 -15   3   5        838.73        629.65       166.70 o
 -13   3   5      12476.10      12873.90       384.24 o
 -11   3   5       1760.30       1604.58       116.84 o
  -9   3   5       6971.58       6401.50       170.34 o
  -7   3   5       2756.84       3515.44       123.65 o
  -5   3   5        211.95        178.99        27.32 o
  -3   3   5       9601.67       9970.03       158.64 o
  -1   3   5      22715.61      24145.64       189.02 o
   1   3   5      47045.74      48262.65       549.74 o
   3   3   5       2926.17       2774.57        73.63 o
   5   3   5      25335.01      28997.17       362.03 o
   7   3   5       9979.65      10125.95       189.19 o
   9   3   5       9438.29       9784.71       226.03 o
  11   3   5      16402.40      16693.74       301.95 o
  13   3   5        205.04        228.91        41.82 o
  15   3   5       7672.98       6975.01       231.93 o
  17   3   5          4.43         37.42       153.36 o
  19   3   5        957.20        962.06       137.37 o
 -20   4   5       1265.49       1470.98       272.51 o
 -18   4   5        751.97        361.63       374.71 o
 -16   4   5       7552.84       7187.41       322.29 o
 -14   4   5        756.19        777.53       110.28 o
 -12   4   5        424.50        521.93        59.74 o
 -10   4   5       1088.16       1007.40        58.47 o
  -8   4   5       9454.13       9099.86       286.89 o
  -6   4   5      16014.93      16647.42       191.76 o
  -4   4   5          9.26          0.00        16.97 o
  -2   4   5      14318.37      15092.43       157.82 o
   0   4   5          4.86         25.75        14.22 o
   2   4   5         48.82        117.16        31.09 o
   4   4   5       4450.44       4592.85       110.09 o
   6   4   5        335.25        248.39        30.51 o
   8   4   5       9915.19       9941.17       173.27 o
  10   4   5        583.81        394.91        63.90 o
  12   4   5        299.14        324.43        55.61 o
  14   4   5        182.46        112.76        58.82 o
  16   4   5        262.54        223.38        65.02 o
  18   4   5       3729.77       3573.37       530.67 o
  20   4   5         27.82        696.86       226.08 o
 -19   5   5       2006.80       2281.10       322.74 o
 -17   5   5         85.40        153.87       122.00 o
 -15   5   5       3354.21       3365.33       315.32 o
 -13   5   5       3546.01       4478.31       335.11 o
 -11   5   5       1959.09       1990.08        86.83 o
  -9   5   5       9680.96       9389.37       211.90 o
  -7   5   5          1.12          0.00        19.20 o
  -5   5   5       9431.77       9607.86       124.60 o
  -3   5   5      36059.87      36862.37       312.91 o
  -1   5   5      15671.54      17210.82       225.97 o
   1   5   5     101067.56     110200.66      1012.86 o
   3   5   5       5085.22       5872.76       197.35 o
   5   5   5      34077.10      35771.33       617.25 o
   7   5   5       7609.87       8554.69       243.96 o
   9   5   5       1930.33       1799.30        94.22 o
  11   5   5       7540.35       6884.49       190.50 o
  13   5   5        417.56        413.23        68.45 o
  15   5   5       1214.14       1317.38       107.12 o
  17   5   5       3557.42       3426.73       223.05 o
  19   5   5        975.98        743.99       169.88 o
 -18   6   5        145.00        564.69       136.16 o
 -16   6   5        499.47        395.74       109.30 o
 -14   6   5       3081.63       3216.74       354.18 o
 -12   6   5       2706.47       2422.77       190.98 o
 -10   6   5       4641.09       4508.84       128.65 o
  -8   6   5       2462.95       2289.42        73.29 o
  -6   6   5      27732.20      28564.32       340.09 o
  -4   6   5       1210.31       1266.29        56.66 o
  -2   6   5      15716.49      16356.53       206.65 o
   0   6   5      10973.48      11482.40       203.56 o
   2   6   5       4815.33       5541.38       168.19 o
   4   6   5      22960.57      22545.60       446.18 o
   6   6   5       6589.84       6503.02       230.79 o
   8   6   5      17076.40      16067.91       995.73 o
  10   6   5        218.00        286.82        62.71 o
  12   6   5       5971.91       6431.41       203.67 o
  14   6   5        338.93        357.37        69.40 o
  16   6   5        674.24        675.39        88.87 o
  18   6   5       1632.80       1657.98       243.24 o
 -17   7   5        273.92        327.97       112.87 o
 -15   7   5       1991.51       2355.65       208.42 o
 -13   7   5       1208.58        751.39       214.19 o
 -11   7   5       1432.29       1392.05       118.34 o
  -9   7   5        401.37        422.42        56.56 o
  -7   7   5       2084.68       2104.64        78.00 o
  -5   7   5       3627.93       3965.82       105.66 o
  -3   7   5       2483.86       2335.57        83.89 o
  -1   7   5         92.89        159.68        71.07 o
   1   7   5         82.69         61.57        54.94 o
   3   7   5          8.76         31.03        43.09 o
   5   7   5        995.78        685.15       132.13 o
   7   7   5        494.17        384.91       132.86 o
   9   7   5       2459.13       2315.84       149.22 o
  11   7   5         79.74        116.05        53.56 o
  13   7   5       1181.34       1321.78       125.47 o
  15   7   5        205.86        194.16        63.14 o
  17   7   5        818.33       1013.24       192.20 o
 -16   8   5        254.01        190.91       109.41 o
 -14   8   5       1352.03       1095.88       157.10 o
 -12   8   5         14.30         43.48        59.50 o
 -10   8   5       2138.51       1980.66       115.76 o
  -8   8   5        155.43        177.21        48.38 o
  -6   8   5       1542.36       1663.81        91.10 o
  -4   8   5       4577.32       4500.97       127.13 o
  -2   8   5        616.43        453.82        65.87 o
   0   8   5       7104.95       7028.45       210.71 o
   2   8   5       6533.72       6579.27       208.95 o
   4   8   5       1955.65       1785.70        79.99 o
   6   8   5       3487.75       3296.60       181.90 o
   8   8   5       1031.25        783.51        85.45 o
  10   8   5       2437.70       2195.66       130.51 o
  12   8   5       3689.56       3524.11       222.85 o
  14   8   5        632.11        538.78        96.65 o
 -13   9   5         22.83          0.00        78.76 o
 -11   9   5        119.46        118.51        72.56 o
  -9   9   5        760.74        740.67        89.34 o
  -7   9   5        236.62        392.30        60.18 o
  -5   9   5       1069.35        959.43        90.24 o
  -3   9   5        914.65        922.16       115.40 o
  -1   9   5        271.98        304.92        68.54 o
   1   9   5       1693.16       1389.13       123.00 o
   3   9   5        705.98        803.64       114.06 o
   5   9   5        635.11        612.74        84.62 o
   7   9   5        642.90        714.69        92.40 o
   9   9   5        516.41        447.87        79.43 o
  11   9   5         18.21          0.00        85.14 o
  13   9   5         12.54          2.15       103.59 o
 -12  10   5        765.75        929.50       119.05 o
 -10  10   5        801.74        780.91       135.77 o
  -8  10   5        709.82        677.66        89.20 o
  -6  10   5       3222.93       3465.63       223.66 o
  -4  10   5        230.26        166.51        62.64 o
  -2  10   5        312.44        329.48        88.27 o
   0  10   5        109.45         89.19        71.62 o
   2  10   5        891.97        915.29        99.49 o
   4  10   5        393.18        296.65        72.68 o
   6  10   5       1031.12        920.61       151.40 o
   8  10   5        398.17        438.56        86.00 o
  10  10   5        288.17        293.25        63.35 o
  12  10   5        232.76         96.27       119.24 o
  -9  11   5       2497.95       2716.73       225.58 o
  -7  11   5        549.78        476.90        93.95 o
  -5  11   5       1213.05       1206.96       178.92 o
  -3  11   5        236.55         61.49        96.11 o
  -1  11   5        196.58        124.42        68.99 o
   1  11   5         32.91        217.56        68.37 o
   3  11   5        167.56        240.21        74.44 o
   5  11   5         15.36         76.94        68.94 o
   7  11   5          2.99          0.00        76.18 o
   9  11   5          3.88         87.79        70.34 o
  -4  12   5        154.36          0.00       148.08 o
  -2  12   5        674.30        576.57       180.08 o
   0  12   5        425.20        402.89        95.15 o
   2  12   5       1055.32        957.50       109.63 o
 -20   0   6       3192.85       3211.91       318.35 o
 -18   0   6       9446.70      10013.56       532.04 o
 -16   0   6      10239.24      10518.86       532.13 o
 -14   0   6       5769.54       5559.68       360.13 o
 -12   0   6       7598.07       7681.60       408.20 o
 -10   0   6       2772.93       3044.20       145.44 o
  -8   0   6      22210.23      22218.92       422.13 o
  -6   0   6      51509.52      51948.48       518.60 o
  -4   0   6      22888.48      21348.40       272.63 o
  -2   0   6      10277.44      10088.23       138.43 o
   0   0   6       9179.08       8079.67       179.17 o
   2   0   6       9398.07      10466.28       286.93 o
   4   0   6       1342.97       1627.56        56.08 o
   6   0   6      15889.79      19253.77       333.29 o
   8   0   6      12394.03      12922.27       232.84 o
  10   0   6      11409.38      11813.25      1320.04 o
  12   0   6       3295.02       3724.58       194.77 o
  14   0   6      32814.06      35571.66      2669.17 o
  16   0   6       1147.91       1076.08       199.25 o
  18   0   6       3256.72       4073.37       420.23 o
  20   0   6       1722.39       2027.06       313.17 o
 -21   1   6        943.64       1071.54       186.90 o
 -19   1   6        376.01        416.39        79.47 o
 -17   1   6       1529.70       1986.51       134.70 o
 -15   1   6         96.42        165.42        96.39 o
 -13   1   6      19436.77      20753.31      1079.74 o
 -11   1   6       4576.19       4303.83       151.45 o
  -9   1   6      25633.68      25098.31       549.93 o
  -7   1   6      32680.41      31782.64       467.12 o
  -5   1   6       7312.51       6962.26       145.71 o
  -3   1   6       8374.03       6936.30       126.76 o
  -1   1   6       5785.31       6866.00       122.75 o
   1   1   6      43260.05      43415.23       445.45 o
   3   1   6      20861.02      20861.88       460.24 o
   5   1   6       6288.19       6364.70       158.55 o
   7   1   6      18841.02      16831.48       185.22 o
   9   1   6       9917.11      10384.82       417.45 o
  11   1   6       6295.44       5712.14       247.95 o
  13   1   6        916.77        912.78       144.73 o
  15   1   6       3122.74       3084.59       198.50 o
  17   1   6       2102.50       2364.20       186.30 o
  19   1   6        264.03        126.91        78.52 o
 -20   2   6        973.71        887.42       129.47 o
 -18   2   6         32.67         83.94        63.31 o
 -16   2   6       2425.53       2091.01       141.28 o
 -14   2   6        658.60        603.25        82.54 o
 -12   2   6       4381.59       3446.52       121.74 o
 -10   2   6      13044.17      12712.79       290.28 o
  -8   2   6        699.66        520.68        45.01 o
  -6   2   6      13788.23      15960.08       207.08 o
  -4   2   6       5147.96       5071.97        81.70 o
  -2   2   6       9321.39       8822.07        99.36 o
   0   2   6        670.75       1060.12        48.61 o
   2   2   6      26888.15      28347.64       307.22 o
   4   2   6       1101.87        721.79        25.83 o
   6   2   6       2099.33       2121.32        66.71 o
   8   2   6       6002.36       5218.89       101.45 o
  10   2   6      13752.51      14516.74       279.00 o
  12   2   6       2118.76       1927.58        82.35 o
  14   2   6        641.75        634.86        97.69 o
  16   2   6       1864.68       2144.79       171.05 o
  18   2   6        458.00        406.27        97.24 o
  20   2   6       1399.53       1790.09       305.53 o
 -19   3   6       1193.61       1306.00       238.29 o
 -17   3   6        975.09       1007.96       162.21 o
 -15   3   6         94.60        134.14        76.09 o
 -13   3   6         68.14        140.19        62.09 o
 -11   3   6        888.93        761.94        98.38 o
  -9   3   6          6.65          6.47        10.66 o
  -7   3   6       3553.99       3964.55       110.94 o
  -5   3   6       1883.52       1846.58        47.51 o
  -3   3   6         27.31         83.36        17.95 o
  -1   3   6      15863.88      17016.80       174.26 o
   1   3   6       3137.59       3666.35       103.87 o
   3   3   6       6205.59       6906.92       114.69 o
   5   3   6        107.59        189.54        20.53 o
   7   3   6       3917.47       3821.02       119.36 o
   9   3   6       9150.35       8703.56       170.76 o
  11   3   6       3067.48       3147.95       112.54 o
  13   3   6        252.25        264.48        42.06 o
  15   3   6        406.03        221.74        57.26 o
  17   3   6       1148.57       1082.40       147.86 o
  19   3   6         20.35         29.44       193.77 o
 -20   4   6        104.23          0.00       159.87 o
 -18   4   6        415.07        291.64       176.68 o
 -16   4   6        139.61        188.52        86.35 o
 -14   4   6        998.18       1104.33       200.26 o
 -12   4   6        525.25        630.34        85.78 o
 -10   4   6      17855.14      18410.36       443.25 o
  -8   4   6         77.35        104.16        44.53 o
  -6   4   6       7805.48       6903.70       113.35 o
  -4   4   6       2812.79       2524.68        65.25 o
  -2   4   6      10591.15       8857.53       105.23 o
   0   4   6        894.43       1003.65        42.80 o
   2   4   6       9983.53       8737.58       182.10 o
   4   4   6       4091.15       3788.84       101.71 o
   6   4   6       7014.55       6529.56       135.28 o
   8   4   6      18534.61      18870.46       374.95 o
  10   4   6       1559.36       1845.20        91.01 o
  12   4   6       5696.35       6144.81       167.34 o
  14   4   6        131.07         96.22        54.37 o
  16   4   6       1783.73       1845.02       178.51 o
  18   4   6        275.29        504.88       148.56 o
 -19   5   6        120.85        171.83       154.37 o
 -17   5   6        264.24         87.99       127.11 o
 -15   5   6       3429.30       3516.80       332.62 o
 -13   5   6       1644.69       1589.35       211.07 o
 -11   5   6       4949.01       4470.20       220.90 o
  -9   5   6       1234.50       1217.92        93.30 o
  -7   5   6       8959.01       8701.82       173.42 o
  -5   5   6       2569.77       2750.04        75.31 o
  -3   5   6       4007.96       3347.17        84.17 o
  -1   5   6       6499.24       6678.96       108.04 o
   1   5   6       8771.79       8293.76       184.25 o
   3   5   6         96.80        108.35        56.69 o
   5   5   6       1239.66       1192.51       102.50 o
   7   5   6        529.58        465.14        58.54 o
   9   5   6        648.45        687.66        52.30 o
  11   5   6       2930.73       3093.33       130.35 o
  13   5   6       1904.82       1960.34       113.72 o
  15   5   6        680.78        536.75        75.95 o
  17   5   6         25.06         79.91        77.84 o
  19   5   6       1212.10        785.30       169.11 o
 -18   6   6        260.55        326.34       150.20 o
 -16   6   6       2394.52       2861.97       317.17 o
 -14   6   6       1156.80       1247.54       207.63 o
 -12   6   6        932.32        922.23       124.06 o
 -10   6   6         21.67         53.53        54.66 o
  -8   6   6       1763.47       1583.06        55.33 o
  -6   6   6        115.32        143.30        44.72 o
  -4   6   6       6157.26       5652.52       133.59 o
  -2   6   6      14305.51      15187.06       214.84 o
   0   6   6        497.87        525.85        34.06 o
   2   6   6         25.86         74.44        63.70 o
   4   6   6        481.47        532.13        77.00 o
   6   6   6         36.63         59.41        61.04 o
   8   6   6       1031.69        956.95        81.53 o
  10   6   6       1135.93       1311.54       109.72 o
  12   6   6        283.13        301.97       136.11 o
  14   6   6        332.82        294.21        74.55 o
  16   6   6         80.59         79.28        70.92 o
  18   6   6       1158.43        963.80       176.79 o
 -17   7   6        487.93        595.82       126.98 o
 -15   7   6        598.47        689.98       189.39 o
 -13   7   6         73.87         62.71        75.36 o
 -11   7   6        703.77        694.95        74.56 o
  -9   7   6        834.62        901.94        73.05 o
  -7   7   6          4.12          0.00        31.15 o
  -5   7   6       1575.94       1445.39        84.38 o
  -3   7   6       2587.96       2441.55        79.71 o
  -1   7   6         25.35          0.00        43.33 o
   1   7   6       5801.33       6757.84       198.41 o
   3   7   6       4045.93       3933.20       154.12 o
   5   7   6       2778.05       3256.93       170.64 o
   7   7   6       3629.19       3396.28       179.77 o
   9   7   6       1596.84       1657.85       107.76 o
  11   7   6        471.96        461.76       102.26 o
  13   7   6        341.10        378.25        84.80 o
  15   7   6         32.07        118.24        74.44 o
  17   7   6       1193.48       1302.18       206.59 o
 -16   8   6        566.63        216.70       124.19 o
 -14   8   6       1674.64       1674.04       141.95 o
 -12   8   6         72.68        243.60        64.99 o
 -10   8   6       7096.66       7129.57       213.04 o
  -8   8   6        611.40        575.25        64.86 o
  -6   8   6      13598.99      13820.31       382.01 o
  -4   8   6       1536.64       1519.95       111.69 o
  -2   8   6       6980.14       6858.39       208.04 o
   0   8   6       6003.40       5755.09       193.16 o
   2   8   6          8.87         21.84        55.65 o
   4   8   6       7060.52       6689.78       260.21 o
   6   8   6       2090.68       1873.55       143.98 o
   8   8   6       5874.98       6036.59       303.26 o
  10   8   6       1404.82       1208.92       103.57 o
  12   8   6        413.01        457.59        76.22 o
  14   8   6       2242.92       2105.21       144.21 o
 -13   9   6       2032.31       1681.28       144.20 o
 -11   9   6         10.88          0.00        60.19 o
  -9   9   6       1379.74       1275.73        92.83 o
  -7   9   6        916.66       1008.16       129.35 o
  -5   9   6        457.62        354.61        77.24 o
  -3   9   6        440.40        417.02        79.28 o
  -1   9   6          2.75          0.00        73.39 o
   1   9   6        650.13        554.24        78.11 o
   3   9   6        375.54        395.84        73.72 o
   5   9   6       1524.99       1627.80       118.23 o
   7   9   6        250.30        186.04       192.82 o
   9   9   6         66.14         34.02        53.69 o
  11   9   6        574.82        608.99        86.67 o
  13   9   6       1006.19       1382.45       125.40 o
 -12  10   6        911.25        904.14       143.01 o
 -10  10   6       2866.79       2725.49       181.35 o
  -8  10   6        926.64        954.55        98.78 o
  -6  10   6      10665.63      11252.77       401.62 o
  -4  10   6        550.40        457.21       143.43 o
  -2  10   6       3588.05       3713.73       205.15 o
   0  10   6       6210.09       6185.06       223.77 o
   2  10   6       2639.90       2724.75       228.97 o
   4  10   6      13590.46      13256.26       410.59 o
   6  10   6        259.25        379.49        83.02 o
   8  10   6       8814.85       9588.32       357.84 o
  10  10   6        181.71         93.00        67.31 o
  -9  11   6        866.90        845.22       192.52 o
  -7  11   6         20.03          0.00        87.34 o
  -5  11   6       1418.90       1284.67       230.30 o
  -3  11   6       1028.03        899.98       117.48 o
  -1  11   6         61.98          0.00        86.32 o
   1  11   6       1711.79       1782.61       135.23 o
   3  11   6       1446.47       1353.51       121.05 o
   5  11   6        345.40        380.52        84.73 o
   7  11   6       1206.50       1239.43       153.07 o
  -2  12   6        251.13          0.00       112.75 o
   0  12   6        439.42        279.63       189.24 o
   2  12   6        498.55        641.38       146.68 o
 -21   1   7         23.01          0.00       156.96 o
 -19   1   7        332.97        173.22        71.14 o
 -17   1   7       2424.53       2263.23       148.15 o
 -15   1   7       1687.08       1360.26       142.00 o
 -13   1   7       3454.31       3843.37       219.16 o
 -11   1   7       1190.17       1068.66        77.60 o
  -9   1   7       5578.46       5569.64       163.83 o
  -7   1   7       1978.20       2103.88        79.94 o
  -5   1   7       6106.97       5647.84        84.60 o
  -3   1   7        157.60        260.42        19.38 o
  -1   1   7      18447.37      18730.34       203.07 o
   1   1   7       5268.99       4336.59       126.11 o
   3   1   7       4388.46       3923.75       113.78 o
   5   1   7       3195.73       3335.92       102.77 o
   7   1   7        259.56        251.45        23.80 o
   9   1   7       1495.81       1330.23        45.19 o
  11   1   7       3897.04       3990.57       168.13 o
  13   1   7       2660.98       2897.40       135.55 o
  15   1   7         21.55         82.72        58.58 o
  17   1   7        195.67        146.99        69.94 o
  19   1   7       1161.83       1756.44       188.38 o
 -20   2   7        363.64        259.45        90.87 o
 -18   2   7       2489.52       2606.88       161.85 o
 -16   2   7       4084.13       3904.59       190.04 o
 -14   2   7       2497.25       2382.33       142.47 o
 -12   2   7        655.54        508.02        50.57 o
 -10   2   7        849.08        643.60        51.67 o
  -8   2   7        465.40        509.94        40.36 o
  -6   2   7        591.86        732.36        39.13 o
  -4   2   7        266.31        527.70        28.72 o
  -2   2   7       1044.12       1033.37        35.02 o
   0   2   7        625.62        510.49        41.04 o
   2   2   7        851.17        634.18        38.84 o
   4   2   7         25.79         18.22        13.95 o
   6   2   7         79.28         37.52        20.71 o
   8   2   7        923.08        778.15        44.65 o
  10   2   7      10451.93      10667.25       191.38 o
  12   2   7       5788.60       6182.18       159.21 o
  14   2   7        618.43        566.71        71.37 o
  16   2   7       6854.65       8004.62       323.08 o
  18   2   7       1524.67       1647.23       163.43 o
  20   2   7       1615.23       2248.34       257.27 o
 -19   3   7         50.20          0.00       124.83 o
 -17   3   7      12229.96      12006.12       530.39 o
 -15   3   7       4002.62       4431.10       241.56 o
 -13   3   7      11552.86      12237.72       559.18 o
 -11   3   7       9665.61       9674.40       230.64 o
  -9   3   7       5855.77       5389.26       174.13 o
  -7   3   7      37261.86      35577.81       475.31 o
  -5   3   7       7464.10       6805.70       119.10 o
  -3   3   7      88560.36      90361.83       679.64 o
  -1   3   7      35405.45      37477.64       460.26 o
   1   3   7      21622.07      19330.67       337.45 o
   3   3   7      25251.29      25046.53       448.05 o
   5   3   7      11953.31      12393.13       178.73 o
   7   3   7      23021.69      22054.44       276.09 o
   9   3   7        823.79       1004.17        73.83 o
  11   3   7      11031.31      10927.24       186.69 o
  13   3   7        335.16        367.16        45.12 o
  15   3   7       2458.81       2327.40       255.77 o
  17   3   7        478.20        534.61       104.82 o
  19   3   7        173.80        268.02       161.97 o
 -20   4   7       2344.36       2596.94       356.98 o
 -18   4   7         22.25        260.51       174.01 o
 -16   4   7       1837.97       1710.90       160.86 o
 -14   4   7       1373.36       1823.95       236.32 o
 -12   4   7        304.77         34.99        81.07 o
 -10   4   7       5129.04       5022.07       180.96 o
  -8   4   7        317.15        158.62        45.11 o
  -6   4   7       8283.45       8029.60       131.90 o
  -4   4   7        972.89       1090.16        47.19 o
  -2   4   7      15195.76      16604.19       179.95 o
   0   4   7        202.15        370.13        32.16 o
   2   4   7        348.23        320.60        46.11 o
   4   4   7       1973.82       2040.00        74.33 o
   6   4   7       7660.21       8593.29       152.02 o
   8   4   7       1394.87       1299.39        64.34 o
  10   4   7      17805.10      18985.09       377.00 o
  12   4   7        996.84        949.44        71.00 o
  14   4   7       8120.26       8621.60       253.61 o
  16   4   7         81.01          0.00       104.98 o
  18   4   7          3.02          0.00       185.74 o
 -19   5   7         81.35        368.81       204.26 o
 -17   5   7        750.78        648.23       175.43 o
 -15   5   7        237.83          0.00       132.25 o
 -13   5   7       1210.82       1019.12       191.34 o
 -11   5   7        881.14        881.12       115.80 o
  -9   5   7       1706.39       1571.81       106.90 o
  -7   5   7       3925.74       4206.95       106.41 o
  -5   5   7       3777.65       3860.87        90.97 o
  -3   5   7      52684.50      57234.78       475.35 o
  -1   5   7       8040.43       9369.98       131.83 o
   1   5   7      12489.48      12668.57       208.50 o
   3   5   7        835.60        805.79        85.83 o
   5   5   7       2517.90       1923.28       124.73 o
   7   5   7       3931.94       3747.47       136.25 o
   9   5   7       6790.37       6508.57       147.44 o
  11   5   7        998.70       1051.50        87.66 o
  13   5   7        179.54        247.49        66.10 o
  15   5   7        598.48        504.94        92.19 o
  17   5   7        197.83          1.44        96.44 o
 -18   6   7        483.38       1015.10       225.45 o
 -16   6   7       2221.37       2676.44       317.58 o
 -14   6   7       1445.12       2033.58       255.57 o
 -12   6   7         77.03         94.24        72.90 o
 -10   6   7       3599.48       4120.66       133.28 o
  -8   6   7       6078.57       5907.54       130.53 o
  -6   6   7      11199.20      11323.20       196.70 o
  -4   6   7      16581.28      17322.71       319.05 o
  -2   6   7      19142.87      20072.88       229.14 o
   0   6   7      39793.09      40442.47       422.63 o
   2   6   7       7913.06       8293.86       260.78 o
   4   6   7      19726.31      19659.83       439.48 o
   6   6   7          1.90         42.27        62.30 o
   8   6   7      11664.88      11763.61       272.71 o
  10   6   7        909.05        960.55        84.41 o
  12   6   7       4132.33       3873.22       166.84 o
  14   6   7       2039.78       1764.74       127.17 o
  16   6   7         26.70          0.00       120.54 o
 -17   7   7        173.44        175.36       136.22 o
 -15   7   7        247.98        169.41       290.85 o
 -13   7   7        109.86          0.00        72.77 o
 -11   7   7       1253.90       1332.62       135.61 o
  -9   7   7        111.54        117.75        44.98 o
  -7   7   7       2316.71       2156.31       111.25 o
  -5   7   7       7224.42       7174.22       154.84 o
  -3   7   7        387.97        297.32        44.32 o
  -1   7   7       4893.54       4678.40       112.56 o
   1   7   7        809.06        799.82        82.43 o
   3   7   7       3955.50       4188.04       195.40 o
   5   7   7       2261.40       2153.82       147.44 o
   7   7   7       2844.86       2612.00       165.14 o
   9   7   7       3423.25       3202.20       149.76 o
  11   7   7       3231.75       2848.58       146.88 o
  13   7   7       3566.32       4004.50       181.68 o
  15   7   7         15.74          4.86        78.78 o
 -16   8   7        216.89        312.42       134.89 o
 -14   8   7       3106.14       3021.58       185.23 o
 -12   8   7        491.52        422.04        74.42 o
 -10   8   7       4869.36       5190.11       166.37 o
  -8   8   7        407.71        346.00        55.54 o
  -6   8   7       5931.37       5847.90       222.20 o
  -4   8   7        850.04        738.28        83.38 o
  -2   8   7      11897.10      12436.41       290.49 o
   0   8   7        449.71        439.52        69.96 o
   2   8   7       1674.56       1739.40       113.47 o
   4   8   7       2415.39       2576.51       139.81 o
   6   8   7        610.37        427.23        86.51 o
   8   8   7        411.22        502.37        75.31 o
  10   8   7       2548.37       2567.47       144.37 o
  12   8   7        562.18        561.77        84.66 o
  14   8   7        328.75        252.50       104.54 o
 -13   9   7        103.69          0.00        72.96 o
 -11   9   7        291.53        315.07        96.50 o
  -9   9   7        113.94        101.02        54.82 o
  -7   9   7        324.35        343.40        63.92 o
  -5   9   7       1155.31       1062.27       101.93 o
  -3   9   7        191.84        149.23        63.09 o
  -1   9   7         98.86         93.67        54.46 o
   1   9   7         16.02         56.53        58.29 o
   3   9   7        591.24        538.40        83.23 o
   5   9   7        149.30        102.77        61.73 o
   7   9   7       1928.86       2305.38       239.72 o
   9   9   7        168.40         86.57        61.19 o
  11   9   7        536.52        572.89        85.83 o
  13   9   7          4.21          4.59        69.87 o
 -10  10   7       2222.71       2383.63       180.78 o
  -8  10   7        345.69        336.60        94.66 o
  -6  10   7       2431.38       2707.90       167.66 o
  -4  10   7         90.66        240.94       141.45 o
  -2  10   7        912.60       1147.27       125.22 o
   0  10   7        407.08        358.63        73.11 o
   2  10   7        268.35        314.46        78.11 o
   4  10   7        177.47        176.99        68.56 o
   6  10   7        134.39         96.94        60.88 o
   8  10   7        180.01          0.00        69.73 o
  10  10   7        669.08        562.85        88.89 o
  -7  11   7        150.82        444.93        94.09 o
  -5  11   7       1687.55       1694.79       237.06 o
  -3  11   7        729.97        819.30       109.99 o
  -1  11   7         45.78          0.00        62.98 o
   1  11   7        433.05        277.31        93.26 o
   3  11   7        414.91        343.09        80.13 o
   5  11   7         11.10          0.00        73.06 o
   7  11   7          4.05          0.00        96.87 o
   0  12   7       4149.32       3852.20       200.21 o
 -20   0   8       1115.26       1063.89       200.46 o
 -18   0   8        336.02        490.02       154.52 o
 -16   0   8       1725.59       1629.71       218.40 o
 -14   0   8        812.69        765.83       148.93 o
 -12   0   8         66.39        109.73       114.87 o
 -10   0   8      16951.71      20248.11       638.29 o
  -8   0   8      11290.07      13514.89       408.12 o
  -6   0   8      21710.10      21377.44       426.77 o
  -4   0   8      17645.08      21085.40       260.83 o
  -2   0   8      18272.20      16537.18       221.62 o
   0   0   8       1212.02       1592.09        48.16 o
   2   0   8      65062.18      61498.24       823.23 o
   4   0   8        162.18         92.86        64.08 o
   6   0   8        422.36        212.14        36.52 o
   8   0   8      40256.18      38486.17       883.40 o
  10   0   8       9543.54       8637.57       343.28 o
  12   0   8       7349.01       6814.81       349.21 o
  14   0   8       1948.55       1989.94       175.20 o
  16   0   8       5417.95       5933.68       311.42 o
  18   0   8         95.32        190.90       169.86 o
  20   0   8       1797.37       2131.83       332.23 o
 -21   1   8       1357.04       1567.05       252.74 o
 -19   1   8          5.37        137.75       116.62 o
 -17   1   8       5197.96       6160.32       233.71 o
 -15   1   8       2103.18       2443.97       185.39 o
 -13   1   8       9402.54       8307.36       304.41 o
 -11   1   8       7904.41       7017.47       305.77 o
  -9   1   8      12453.27      11498.94       278.06 o
  -7   1   8      25933.61      25924.11      1003.03 o
  -5   1   8        735.86        640.28        28.79 o
  -3   1   8      44454.85      43114.35       509.09 o
  -1   1   8      16205.94      16723.31       193.55 o
   1   1   8       7842.37       7218.77       155.46 o
   3   1   8      19624.51      20480.40       566.52 o
   5   1   8      19130.12      20365.24       238.96 o
   7   1   8       6567.73       5873.86        95.18 o
   9   1   8          8.40         56.63        21.41 o
  11   1   8       3945.21       3725.90       109.45 o
  13   1   8       3785.19       4409.65       130.74 o
  15   1   8        648.14        575.67       105.77 o
  17   1   8       1758.90       2103.36       138.70 o
  19   1   8        298.41        385.35       114.10 o
 -20   2   8       1953.87       2523.22       211.34 o
 -18   2   8       2132.34       2096.05       190.03 o
 -16   2   8        757.78        873.64       119.60 o
 -14   2   8       2191.00       2345.40       139.64 o
 -12   2   8         44.71          0.00        32.98 o
 -10   2   8       4775.53       4443.32       271.52 o
  -8   2   8       6373.25       5947.27       122.87 o
  -6   2   8       1084.28        868.17        37.19 o
  -4   2   8       1774.08       1384.14        58.82 o
  -2   2   8       2561.09       2394.97        63.78 o
   0   2   8      35521.45      35869.41       431.53 o
   2   2   8      12793.02      14002.18       206.02 o
   4   2   8      14963.39      13577.11       260.74 o
   6   2   8      20906.35      22859.20       375.63 o
   8   2   8        199.99         95.80        17.78 o
  10   2   8      11924.13      12952.13       238.84 o
  12   2   8       5510.28       6227.62       145.26 o
  14   2   8      17209.85      16938.16       640.74 o
  16   2   8       4185.07       4250.49       202.43 o
  18   2   8       1488.71       1678.47       314.81 o
  20   2   8       1060.02       1519.06       220.93 o
 -19   3   8         99.03          0.00       139.03 o
 -17   3   8         87.82          0.00       147.85 o
 -15   3   8        298.73        293.48        83.99 o
 -13   3   8       3178.62       3238.40       177.44 o
 -11   3   8        500.07        621.53        74.27 o
  -9   3   8        656.45        442.21        45.49 o
  -7   3   8        206.79        214.93        30.96 o
  -5   3   8        518.26        490.96        41.85 o
  -3   3   8        389.18        317.92        32.03 o
  -1   3   8      41712.33      43559.97       442.90 o
   1   3   8      13355.25      14437.28       193.81 o
   3   3   8        160.58        202.78        53.28 o
   5   3   8      17701.89      18234.86       205.00 o
   7   3   8       7243.72       7001.62       130.88 o
   9   3   8        350.83        315.09        34.50 o
  11   3   8        199.13        187.59        54.33 o
  13   3   8       4897.19       5226.36       126.71 o
  15   3   8          3.25          0.00        75.07 o
  17   3   8        666.32       1089.16       487.81 o
  19   3   8        259.98        331.66       155.58 o
 -18   4   8        541.48        613.78       199.03 o
 -16   4   8         18.60          0.00       140.97 o
 -14   4   8        963.28       1075.39       205.22 o
 -12   4   8       1461.41       1543.00       150.27 o
 -10   4   8        505.90        647.03        75.23 o
  -8   4   8        771.90        680.05        55.59 o
  -6   4   8        199.95        136.98        21.68 o
  -4   4   8       8459.67      10209.74       178.42 o
  -2   4   8       3808.27       4686.30        94.05 o
   0   4   8        890.96       1303.98        62.92 o
   2   4   8       2441.71       2375.14       135.47 o
   4   4   8       3631.99       3359.48       118.48 o
   6   4   8        390.86        404.16        34.16 o
   8   4   8       3166.75       3130.50        96.24 o
  10   4   8        882.47        879.12        57.28 o
  12   4   8       2641.11       2815.50       126.10 o
  14   4   8       1195.64       1260.22       118.46 o
  16   4   8        864.29        812.28       169.22 o
  18   4   8        251.38        208.01       141.68 o
 -19   5   8       1276.92       1393.35       281.96 o
 -17   5   8        711.57        843.86       202.12 o
 -15   5   8       1244.20       1481.70       224.11 o
 -13   5   8       3289.04       3006.46       288.68 o
 -11   5   8       3910.14       4335.42       227.81 o
  -9   5   8       1981.62       1944.08        97.04 o
  -7   5   8       7643.56       7347.34       142.24 o
  -5   5   8       3913.47       4080.85       108.68 o
  -3   5   8       7548.60       7755.32       129.78 o
  -1   5   8         40.53         34.22        27.45 o
   1   5   8      11495.71      11527.42       199.66 o
   3   5   8         60.38        107.51        51.86 o
   5   5   8        117.69        107.83        54.32 o
   7   5   8       3740.49       3533.06       133.06 o
   9   5   8       4942.96       4554.83       121.35 o
  11   5   8        199.57        136.74        51.34 o
  13   5   8       1099.87       1376.91       109.87 o
  15   5   8        195.68        301.89        73.78 o
  17   5   8        690.81        679.89       131.45 o
 -18   6   8          2.87        294.38       184.12 o
 -16   6   8          9.00          0.00       109.90 o
 -14   6   8        960.02        918.26       196.31 o
 -12   6   8        202.75         44.02       157.32 o
 -10   6   8       1585.20       1597.91        94.39 o
  -8   6   8         38.59         67.21        43.89 o
  -6   6   8       1386.33       1287.64        64.91 o
  -4   6   8         29.21         36.25        22.72 o
  -2   6   8       2187.51       2037.85        64.21 o
   0   6   8       1927.63       2002.20        76.62 o
   2   6   8       1160.51       1265.46       104.71 o
   4   6   8       2223.72       2361.12       144.15 o
   6   6   8       1784.02       1801.24       134.49 o
   8   6   8       6737.19       6452.82       195.73 o
  10   6   8       2501.58       2178.18       118.61 o
  12   6   8        274.30        275.72        64.70 o
  14   6   8        334.70        375.61        74.67 o
  16   6   8        166.47        270.45       108.41 o
 -17   7   8        171.02          3.18       161.85 o
 -15   7   8        405.57        322.95       113.97 o
 -13   7   8       1451.74       1296.34       163.65 o
 -11   7   8        966.51        708.32        68.26 o
  -9   7   8        119.08         80.09        47.03 o
  -7   7   8        566.51        651.36        73.46 o
  -5   7   8         62.23         97.38       111.89 o
  -3   7   8       3961.97       4259.08       109.25 o
  -1   7   8       1689.77       1781.30        68.50 o
   1   7   8        596.38        611.75        97.15 o
   3   7   8       1595.90       1534.22       130.65 o
   5   7   8        201.79        148.04       118.58 o
   7   7   8        101.03        135.97        66.61 o
   9   7   8       1040.76        858.07        84.93 o
  11   7   8        105.90        146.59        55.31 o
  13   7   8        987.47        812.27        90.76 o
  15   7   8          1.92          9.83       219.89 o
 -14   8   8       5532.62       6664.46       397.86 o
 -12   8   8         33.71          0.00        56.19 o
 -10   8   8       8675.63       9608.89       228.76 o
  -8   8   8       1315.06       1356.74        88.49 o
  -6   8   8        936.48       1017.61        87.55 o
  -4   8   8       3494.11       3337.01       197.01 o
  -2   8   8        614.09        454.17        72.15 o
   0   8   8      11063.88      11332.13       283.66 o
   2   8   8         13.07          0.00        76.09 o
   4   8   8      13911.49      13665.83       397.79 o
   6   8   8        481.17        441.75        94.34 o
   8   8   8       1958.57       1875.44       123.66 o
  10   8   8       4631.82       4963.04       195.89 o
  12   8   8        553.39        755.68        92.08 o
  14   8   8       2794.84       2814.80       481.13 o
 -13   9   8        347.27        233.98        95.56 o
 -11   9   8         66.24          0.00        58.27 o
  -9   9   8        264.42        188.78        58.03 o
  -7   9   8        444.36        426.95        70.93 o
  -5   9   8        122.39          0.00       128.46 o
  -3   9   8       1362.97       1435.84       136.79 o
  -1   9   8        990.20        948.98        99.07 o
   1   9   8        239.38        202.88        62.78 o
   3   9   8       7986.17       8906.03       269.55 o
   5   9   8       1176.80       1121.65       123.45 o
   7   9   8       5393.02       5258.30       255.78 o
   9   9   8       5397.13       5139.67       213.79 o
  11   9   8        707.72        659.17        90.13 o
  13   9   8       4101.86       3899.70       323.67 o
 -10  10   8       3890.93       3708.29       179.44 o
  -8  10   8       1744.87       1581.06       104.27 o
  -6  10   8       1580.04       1644.40       142.75 o
  -4  10   8       6968.67       6739.25       434.09 o
  -2  10   8         22.46          0.00        64.19 o
   0  10   8       7420.16       7787.39       258.83 o
   2  10   8        826.36        773.88        97.04 o
   4  10   8        445.33        521.57        93.14 o
   6  10   8        133.69        123.40        73.55 o
   8  10   8         15.51         28.62        56.74 o
  10  10   8          3.36         41.26        64.32 o
  -7  11   8        471.64        604.22       138.39 o
  -5  11   8        139.01        165.26       140.85 o
  -3  11   8        683.41       1012.87       204.98 o
  -1  11   8       2134.69       2102.82       147.06 o
   1  11   8         19.33         76.56        74.47 o
   3  11   8       1564.16       1475.85       125.82 o
   5  11   8         21.77         29.78        71.54 o
   7  11   8        308.45        150.40        94.15 o
 -19   1   9         10.54         71.33        87.31 o
 -17   1   9       5528.18       5211.44       214.56 o
 -15   1   9        213.81        230.02        83.63 o
 -13   1   9        579.74        282.82        81.81 o
 -11   1   9       2958.99       2806.53       120.92 o
  -9   1   9       2015.62       1936.56        76.86 o
  -7   1   9       4855.27       4647.07        98.92 o
  -5   1   9        915.51        803.28        29.85 o
  -3   1   9        725.26        704.63        23.11 o
  -1   1   9       9790.32      10399.75       122.61 o
   1   1   9       1448.59       1433.86        41.29 o
   3   1   9       3689.23       3639.32        86.48 o
   5   1   9          7.75         37.91        20.19 o
   7   1   9      19487.53      19838.34       290.28 o
   9   1   9       5650.15       5935.12       171.73 o
  11   1   9       2073.13       1964.47        86.73 o
  13   1   9        704.88        780.91        69.86 o
  15   1   9        122.74         94.04        58.69 o
  17   1   9       1037.38       1261.00       217.80 o
  19   1   9        969.78       1118.73       210.76 o
 -20   2   9        686.08        316.42       112.44 o
 -18   2   9        299.93        271.07       101.44 o
 -16   2   9        313.79        372.91        71.79 o
 -14   2   9        112.99         95.57        73.55 o
 -12   2   9       5162.52       4332.26       167.08 o
 -10   2   9         31.14          4.64        20.13 o
  -8   2   9       6064.60       5464.32       173.47 o
  -6   2   9       4156.23       4005.52        87.14 o
  -4   2   9       2062.89       1699.69        47.37 o
  -2   2   9      55183.54      54528.45       826.28 o
   0   2   9        104.55         40.09        27.86 o
   2   2   9      25819.79      26140.24       347.65 o
   4   2   9         82.71         63.67        15.09 o
   6   2   9      16510.48      17070.64       248.66 o
   8   2   9        193.35        169.21        32.72 o
  10   2   9        528.44        442.86        37.27 o
  12   2   9      17249.18      18222.07       437.28 o
  14   2   9        676.56        961.36        76.12 o
  16   2   9       1988.21       2511.33       232.34 o
  18   2   9          0.88          0.00       134.72 o
 -19   3   9       1150.58       1173.05       241.45 o
 -17   3   9       1801.97       1818.13       281.40 o
 -15   3   9       7094.15       6706.30       284.44 o
 -13   3   9       2825.32       3084.35       164.81 o
 -11   3   9      14589.93      13967.03       414.11 o
  -9   3   9       3350.17       3290.93       109.28 o
  -7   3   9      43158.11      43392.44       466.83 o
  -5   3   9      19913.14      21684.85       285.16 o
  -3   3   9      97244.52     101092.31       826.35 o
  -1   3   9      12837.96      13688.79       186.39 o
   1   3   9      29980.89      31125.05       417.48 o
   3   3   9       1791.52       1688.20        77.83 o
   5   3   9       6533.01       7426.26       131.52 o
   7   3   9      12779.69      13148.18       321.94 o
   9   3   9         29.51         17.06        40.49 o
  11   3   9       3813.98       3553.16       153.13 o
  13   3   9        219.31        226.65        62.66 o
  15   3   9         11.07         99.36       135.52 o
  17   3   9        151.71         84.65       254.64 o
  19   3   9          3.21        172.84       216.49 o
 -18   4   9        551.49        781.06       228.43 o
 -16   4   9        230.19        225.92       139.99 o
 -14   4   9       2648.34       3511.19       330.08 o
 -12   4   9       1179.43       1355.80       137.89 o
 -10   4   9       1219.63       1343.76       100.71 o
  -8   4   9        170.15        175.11        34.14 o
  -6   4   9        152.99        157.07        56.39 o
  -4   4   9      19292.48      21711.61       416.93 o
  -2   4   9      31220.96      33310.04       450.74 o
   0   4   9       6599.18       5844.68       132.62 o
   2   4   9      35197.55      35427.14       602.05 o
   4   4   9      14614.98      14936.05       274.10 o
   6   4   9      10391.59      10402.29       167.06 o
   8   4   9       5362.46       5494.98       129.26 o
  10   4   9       4792.98       5301.51       227.98 o
  12   4   9       2453.70       2448.55       130.60 o
  14   4   9         65.28         67.18        86.82 o
  16   4   9       5593.59       4948.78       324.78 o
  18   4   9         33.78          0.00       128.81 o
 -17   5   9        705.90        607.30       204.44 o
 -15   5   9        625.78        937.33       194.62 o
 -13   5   9       1599.20       1208.25       149.21 o
 -11   5   9       4343.19       4096.27       143.83 o
  -9   5   9       1049.57       1135.46        77.32 o
  -7   5   9       3241.81       2784.74        87.50 o
  -5   5   9      21592.37      21469.37       288.73 o
  -3   5   9        582.88        628.78        36.26 o
  -1   5   9      27915.40      29811.89       329.26 o
   1   5   9      18528.75      18442.44       271.23 o
   3   5   9      11784.00      11831.24       319.25 o
   5   5   9       9121.43       8056.64       167.92 o
   7   5   9       3366.69       2938.86       113.56 o
   9   5   9       1917.14       1699.65        98.62 o
  11   5   9       4269.96       4411.40       189.37 o
  13   5   9        646.99        699.28        99.75 o
  15   5   9       1399.32       1792.61       332.47 o
  17   5   9        318.24        387.80       110.95 o
 -16   6   9         16.05        131.96       164.23 o
 -14   6   9       7755.78       9855.22       556.69 o
 -12   6   9       6235.29       6371.48       220.26 o
 -10   6   9       9240.13       9837.61       247.82 o
  -8   6   9       9118.86       8979.84       193.28 o
  -6   6   9       7553.12       7841.44       156.02 o
  -4   6   9      12844.38      12964.67       191.14 o
  -2   6   9        818.92        797.39        43.02 o
   0   6   9      13430.93      13760.51       212.55 o
   2   6   9          7.44         16.20        56.16 o
   4   6   9       1729.07       1760.99       130.35 o
   6   6   9       2746.94       3028.14       172.55 o
   8   6   9       3361.36       3302.71       140.96 o
  10   6   9        321.98        339.81        62.35 o
  12   6   9       3118.80       3226.79       155.69 o
  14   6   9         75.98        155.64        80.23 o
  16   6   9         90.61        120.80        89.96 o
 -15   7   9         58.54         75.65       107.39 o
 -13   7   9        209.07        194.13        64.99 o
 -11   7   9          6.06         36.32        78.36 o
  -9   7   9        200.22        240.51        59.67 o
  -7   7   9         20.31         24.68        48.91 o
  -5   7   9       3213.06       3063.09       151.38 o
  -3   7   9         67.99         32.34        35.25 o
  -1   7   9       1784.98       2007.25        82.20 o
   1   7   9         34.88         25.02        47.62 o
   3   7   9       5397.88       5334.25       230.38 o
   5   7   9       2511.00       2220.81       153.53 o
   7   7   9       5485.29       5255.68       238.58 o
   9   7   9       2391.46       2452.70       134.87 o
  11   7   9          8.98         38.92        50.43 o
  13   7   9       5714.46       5923.59       289.85 o
  15   7   9         72.39         28.10        78.62 o
 -14   8   9       1753.35       2059.65       163.10 o
 -12   8   9        229.43        214.32        67.92 o
 -10   8   9        526.89        518.32        66.56 o
  -8   8   9       3259.49       3545.79       135.05 o
  -6   8   9        176.51        227.68        60.81 o
  -4   8   9        194.07         82.61        70.76 o
  -2   8   9        727.12        811.25        77.14 o
   0   8   9       1488.93       1488.99       109.71 o
   2   8   9        233.61        134.25        69.61 o
   4   8   9       1486.52       1537.84       113.80 o
   6   8   9        891.41        893.52       114.37 o
   8   8   9       1972.13       2267.52       137.03 o
  10   8   9        157.38        116.65        58.75 o
  12   8   9         94.91        173.61        85.01 o
  14   8   9         14.33          0.00       120.82 o
 -13   9   9        137.31        195.66        67.54 o
 -11   9   9        131.16        153.12        57.24 o
  -9   9   9        124.44        130.78        51.39 o
  -7   9   9          0.65          0.00        55.75 o
  -5   9   9        320.89        261.31        76.17 o
  -3   9   9        325.29        126.29       104.00 o
  -1   9   9        444.49        678.11        89.04 o
   1   9   9        877.23        951.40        97.98 o
   3   9   9         53.36         78.21        71.07 o
   5   9   9        169.64        116.71        61.66 o
   7   9   9        379.59        515.70       101.66 o
   9   9   9        222.76        170.73        80.83 o
  11   9   9        169.83        141.10       139.49 o
 -10  10   9        308.74        396.19        83.09 o
  -8  10   9         76.37          0.00        48.86 o
  -6  10   9        119.10        352.74       115.77 o
  -4  10   9          1.07          0.00       111.10 o
  -2  10   9        797.86        819.00        94.45 o
   0  10   9          4.39          0.00        68.44 o
   2  10   9        110.54        170.12        72.25 o
   4  10   9       1047.19       1173.65       117.93 o
   6  10   9         12.43         38.99        68.57 o
   8  10   9        960.26       1074.68        98.92 o
  10  10   9        129.39        174.34       110.26 o
  -5  11   9        391.23        580.27       176.58 o
  -3  11   9        150.62        246.09       153.91 o
  -1  11   9        349.46        511.32        92.41 o
   1  11   9       2312.86       2247.53       153.59 o
   3  11   9        200.90        348.13        85.63 o
   5  11   9       2901.22       2995.72       175.98 o
 -20   0  10        977.88        646.24       163.14 o
 -18   0  10        609.27        842.69       191.57 o
 -16   0  10        220.47        375.30       139.35 o
 -14   0  10          6.02         53.35        94.29 o
 -12   0  10       2478.27       2724.19       335.71 o
 -10   0  10      16644.64      16048.52      1156.21 o
  -8   0  10      33486.01      33382.34       554.87 o
  -6   0  10      16222.85      15530.74       263.11 o
  -4   0  10      12115.29      12362.58       175.30 o
  -2   0  10      51098.46      45700.18       674.29 o
   0   0  10      26444.05      27225.35       873.48 o
   2   0  10      91038.91      91244.41       942.94 o
   4   0  10       2600.26       2578.51       122.11 o
   6   0  10      63396.99      66782.05       785.45 o
   8   0  10       7803.65       7366.98       387.73 o
  10   0  10       4063.35       3873.26       157.89 o
  12   0  10      14763.08      15189.31       428.72 o
  14   0  10        754.35        533.50       173.41 o
  16   0  10      14165.63      16550.87      1472.53 o
  18   0  10       1115.89       1467.14       320.36 o
 -19   1  10       2941.25       3010.44       228.63 o
 -17   1  10       2061.95       1918.41       206.88 o
 -15   1  10       3473.04       2965.53       208.23 o
 -13   1  10       3282.68       2960.29       200.68 o
 -11   1  10      12109.98      10177.39       523.79 o
  -9   1  10       5964.49       6062.65       238.85 o
  -7   1  10      43636.12      43290.42       422.44 o
  -5   1  10      19701.79      19765.88       222.08 o
  -3   1  10      12437.06      11029.22       173.05 o
  -1   1  10       7786.46       8619.54       115.47 o
   1   1  10        110.10        192.92        20.73 o
   3   1  10         89.13         69.43        18.84 o
   5   1  10      12390.26      12588.30       204.20 o
   7   1  10        517.11        380.90        35.69 o
   9   1  10       4083.77       4176.06       133.21 o
  11   1  10       1181.26       1024.78        65.85 o
  13   1  10       2173.83       2149.13       117.37 o
  15   1  10        316.83        515.74        76.08 o
  17   1  10          5.08         37.69       116.17 o
  19   1  10        507.74        727.42       190.01 o
 -20   2  10          7.77          0.00        90.59 o
 -18   2  10          0.78          0.00        86.32 o
 -16   2  10        225.93        118.86       144.65 o
 -14   2  10         27.49        105.51        53.92 o
 -12   2  10       4312.55       3941.60       156.09 o
 -10   2  10       2021.44       2377.32        69.60 o
  -8   2  10          2.68          3.14        20.42 o
  -6   2  10        148.89        119.95        18.91 o
  -4   2  10       2346.21       3215.03        82.44 o
  -2   2  10          6.87          9.84        22.35 o
   0   2  10        385.44        308.88        28.31 o
   2   2  10      10424.00      10364.49       190.93 o
   4   2  10       2454.13       2397.58        94.16 o
   6   2  10       3052.82       2804.83        89.34 o
   8   2  10       2599.00       2408.51        81.82 o
  10   2  10       4721.55       4714.53       174.82 o
  12   2  10       1368.01       1439.97       117.88 o
  14   2  10        642.45        795.26        86.40 o
  16   2  10        100.64          0.00       114.38 o
  18   2  10         94.68         74.05       115.33 o
 -19   3  10         17.42         37.22       151.59 o
 -17   3  10         38.98          0.00       111.50 o
 -15   3  10        229.46        130.66       136.37 o
 -13   3  10        676.61        698.88       171.96 o
 -11   3  10       1121.36       1021.86        69.56 o
  -9   3  10        326.57        297.09        34.54 o
  -7   3  10        416.13        369.77        42.97 o
  -5   3  10      31757.17      33653.23       584.05 o
  -3   3  10      14432.31      17903.91       201.51 o
  -1   3  10         28.20         33.29        21.03 o
   1   3  10       4971.08       5305.24       119.24 o
   3   3  10        640.19        470.12        49.05 o
   5   3  10        388.73        278.86        25.84 o
   7   3  10         28.24          0.00        24.40 o
   9   3  10       4487.09       4833.66       219.59 o
  11   3  10       1171.51       1165.11       110.86 o
  13   3  10       8410.38       9947.58       275.99 o
  15   3  10        518.22        712.69       164.44 o
  17   3  10        836.33        755.21       265.99 o
 -18   4  10       2158.55       2451.39       342.66 o
 -16   4  10        146.46        187.88       158.47 o
 -14   4  10       4311.88       5075.88       406.63 o
 -12   4  10        289.09        215.26        82.29 o
 -10   4  10       4771.63       4626.71       140.52 o
  -8   4  10        127.46        160.22        31.72 o
  -6   4  10       5680.51       5517.37       174.86 o
  -4   4  10       8791.08       9212.67       260.12 o
  -2   4  10         54.14         32.19        28.50 o
   0   4  10       8398.95       8133.90       162.17 o
   2   4  10       1882.40       1994.23        94.83 o
   4   4  10        140.11        118.05        30.08 o
   6   4  10         25.90         35.36        27.33 o
   8   4  10         68.27         84.16        37.47 o
  10   4  10         92.60        121.03        43.91 o
  12   4  10        179.34         17.15        64.94 o
  14   4  10         45.63         88.88        76.17 o
  16   4  10          0.54         57.74        87.61 o
  18   4  10         99.48          0.00       138.40 o
 -17   5  10        722.48        867.94       224.59 o
 -15   5  10        307.08         68.90       145.23 o
 -13   5  10        259.17        191.36        94.02 o
 -11   5  10        722.81        799.99        86.01 o
  -9   5  10        218.47        241.06        48.09 o
  -7   5  10        195.10        276.19        53.29 o
  -5   5  10        105.39        123.88        26.72 o
  -3   5  10      18960.61      19550.52       341.98 o
  -1   5  10         46.23          0.00        27.18 o
   1   5  10      16021.93      16032.53       300.03 o
   3   5  10        185.77        173.48        65.55 o
   5   5  10       4961.72       5208.87       178.22 o
   7   5  10       1607.70       1223.31        64.75 o
   9   5  10       4050.04       4375.65       156.99 o
  11   5  10        445.47        523.69        69.69 o
  13   5  10        141.97        381.30       102.98 o
  15   5  10        146.54        160.82       229.43 o
  17   5  10         24.26          0.00        90.72 o
 -16   6  10         83.50          0.00       135.42 o
 -14   6  10        107.86          0.00       161.63 o
 -12   6  10       2129.96       2253.29       134.89 o
 -10   6  10        343.01        289.26        56.11 o
  -8   6  10        421.78        475.63        56.61 o
  -6   6  10       1207.50       1046.11        76.38 o
  -4   6  10       2787.23       2391.07        72.02 o
  -2   6  10      10865.80      10567.34       197.28 o
   0   6  10        209.70        154.75        33.74 o
   2   6  10      18481.28      18664.94       440.94 o
   4   6  10        660.82        744.11       102.90 o
   6   6  10       4290.22       4371.22       212.20 o
   8   6  10       3589.89       3747.19       151.26 o
  10   6  10       2360.56       2426.31       128.99 o
  12   6  10       3095.46       3415.01       213.19 o
  14   6  10         24.34         81.53        90.50 o
  16   6  10        679.91        481.11       119.50 o
 -15   7  10       1080.92        902.85       154.50 o
 -13   7  10        380.97        317.46        70.22 o
 -11   7  10       1578.36       1469.49        95.90 o
  -9   7  10       1595.78       1555.42        93.79 o
  -7   7  10        312.05        174.67        95.48 o
  -5   7  10       3604.24       3692.32       169.63 o
  -3   7  10          5.96          0.00        90.89 o
  -1   7  10        385.63        276.50        54.76 o
   1   7  10        353.73        448.07        77.81 o
   3   7  10       2282.21       2372.62       161.69 o
   5   7  10       5916.78       5873.21       251.06 o
   7   7  10        258.84        224.66       110.94 o
   9   7  10       1836.52       1796.58       117.39 o
  11   7  10         56.84         19.73        72.19 o
  13   7  10        876.14        836.01       127.32 o
  15   7  10        120.87        167.94        85.48 o
 -14   8  10       2220.63       2688.51       188.83 o
 -12   8  10        241.51        259.97        67.94 o
 -10   8  10        757.80        887.12        79.48 o
  -8   8  10        110.60         52.81        49.43 o
  -6   8  10       1595.98       2019.49       139.43 o
  -4   8  10          5.83         80.49        54.49 o
  -2   8  10        531.20        613.41        69.63 o
   0   8  10        231.47        313.51        67.55 o
   2   8  10        129.08         81.10        56.84 o
   4   8  10         12.32          0.00        63.88 o
   6   8  10         33.26          0.00        73.18 o
   8   8  10         67.96         33.93        70.84 o
  10   8  10        140.67        243.79        68.18 o
  12   8  10        154.96        277.60        94.13 o
  14   8  10         26.80        153.01       116.26 o
 -13   9  10        245.47         56.58       145.30 o
 -11   9  10         59.84          4.21        53.04 o
  -9   9  10       4517.37       4516.29       163.79 o
  -7   9  10         48.56        115.66        79.22 o
  -5   9  10       2641.49       3211.25       176.92 o
  -3   9  10        272.04        302.60       105.58 o
  -1   9  10       2373.68       2475.66       142.56 o
   1   9  10       2846.37       2961.21       159.55 o
   3   9  10       3091.90       3390.49       194.99 o
   5   9  10      11298.27      11122.29       491.73 o
   7   9  10        674.04        862.49       120.51 o
   9   9  10       6157.37       6158.75       234.50 o
  11   9  10        305.03        235.62       111.68 o
 -10  10  10        875.66        673.48       118.36 o
  -8  10  10       2574.75       2890.81       156.83 o
  -6  10  10        407.77        359.87        89.10 o
  -4  10  10       4164.28       4142.66       346.12 o
  -2  10  10         52.91         98.69        70.09 o
   0  10  10       1482.83       1350.90       142.88 o
   2  10  10       1664.05       1634.79       130.49 o
   4  10  10         25.15         59.43        74.86 o
   6  10  10       2998.19       2897.27       200.98 o
   8  10  10        231.88        200.44        62.11 o
  -5  11  10       1245.93       1136.31       156.73 o
  -3  11  10        255.48         31.96       129.16 o
  -1  11  10        738.27        705.79       102.06 o
   1  11  10       1879.88       1827.73       145.07 o
   3  11  10        307.37        264.84       173.28 o
   5  11  10       2112.04       1975.87       212.31 o
 -19   1  11        392.55        414.54       115.28 o
 -17   1  11       1069.67       1513.47       196.91 o
 -15   1  11        195.17        292.84        93.90 o
 -13   1  11       1854.65       1873.25       170.52 o
 -11   1  11       5614.39       5100.49       336.77 o
  -9   1  11       1238.33        951.96        45.20 o
  -7   1  11       4467.72       3926.71       121.44 o
  -5   1  11      19756.64      20671.40       228.30 o
  -3   1  11      33887.56      33539.96       537.73 o
  -1   1  11       3908.70       4274.81        80.18 o
   1   1  11        139.30        191.27        25.40 o
   3   1  11       5755.66       6065.86       107.61 o
   5   1  11       3657.15       3296.04        92.28 o
   7   1  11       2474.39       2423.58        87.59 o
   9   1  11         72.24        101.86        31.11 o
  11   1  11         63.47        142.92        69.11 o
  13   1  11       2002.93       1924.84       112.51 o
  15   1  11        303.76        410.15        73.62 o
  17   1  11         52.96         35.01        93.60 o
 -18   2  11         16.79          0.00        71.12 o
 -16   2  11       3160.44       3755.85       250.86 o
 -14   2  11       1088.14        951.95       133.38 o
 -12   2  11       5327.05       5525.86       162.17 o
 -10   2  11       7862.87       8262.85       193.84 o
  -8   2  11       2053.24       1984.38        70.57 o
  -6   2  11      18197.00      17804.87       304.29 o
  -4   2  11       3335.72       3856.17       129.60 o
  -2   2  11       7628.47       5843.94        97.75 o
   0   2  11        541.06        583.93        37.51 o
   2   2  11      29612.22      27447.31       520.71 o
   4   2  11         30.73         41.32        35.46 o
   6   2  11      14667.63      14005.61       208.14 o
   8   2  11      12715.46      12112.50       251.91 o
  10   2  11       8194.40       7073.16       203.11 o
  12   2  11       1448.00       1759.80        88.88 o
  14   2  11         68.94         42.10        82.51 o
  16   2  11       1626.55       1758.18       218.97 o
  18   2  11        175.84        200.01       106.43 o
 -19   3  11       2570.79       2903.93       339.50 o
 -17   3  11       2104.65       1796.52       286.15 o
 -15   3  11       6001.48       5299.78       446.15 o
 -13   3  11        806.35        603.35       111.77 o
 -11   3  11       1127.76        835.12        88.83 o
  -9   3  11        509.84        445.20        46.51 o
  -7   3  11        918.70        927.84        78.58 o
  -5   3  11        765.42        614.70       121.91 o
  -3   3  11       5409.47       5835.63       132.69 o
  -1   3  11        465.15        247.57        28.29 o
   1   3  11         79.58         48.04        33.05 o
   3   3  11         52.30         44.81        23.67 o
   5   3  11        748.26        580.57        41.39 o
   7   3  11        559.52        582.00        37.78 o
   9   3  11       2279.76       2411.32        91.42 o
  11   3  11       4764.93       4887.94       181.67 o
  13   3  11        892.34        773.99       135.63 o
  15   3  11        772.74       1177.77       218.20 o
  17   3  11       1987.08       2082.14       238.12 o
 -18   4  11         23.97        449.44       221.32 o
 -16   4  11       1928.73       2425.96       318.69 o
 -14   4  11        103.06         81.45       120.94 o
 -12   4  11       6295.19       5985.12       171.76 o
 -10   4  11       2324.12       2162.25        97.96 o
  -8   4  11      11675.96      12067.16       229.23 o
  -6   4  11       3731.24       3070.37       158.72 o
  -4   4  11       1323.29       1354.76        78.37 o
  -2   4  11      39371.03      39093.46       453.26 o
   0   4  11       3954.28       3697.13        92.48 o
   2   4  11       5988.02       6027.86       124.15 o
   4   4  11      11414.12      11019.88       313.76 o
   6   4  11        112.16        123.44        27.86 o
   8   4  11       1666.86       1504.17        82.54 o
  10   4  11          8.85         53.56        58.09 o
  12   4  11       7834.19       8401.15       333.16 o
  14   4  11        205.03        187.92        94.73 o
  16   4  11       1155.12       1179.48       144.33 o
 -17   5  11        575.93        148.65       148.96 o
 -15   5  11       4419.03       4602.00       416.16 o
 -13   5  11        725.84        805.08       123.64 o
 -11   5  11       4544.30       4534.79       154.80 o
  -9   5  11       5379.68       5762.81       167.06 o
  -7   5  11      16018.74      15821.96       315.09 o
  -5   5  11      26000.19      25488.56       510.85 o
  -3   5  11        236.69        178.68        29.31 o
  -1   5  11      20768.17      20930.24       365.60 o
   1   5  11         83.05        180.52        52.01 o
   3   5  11       5450.62       5211.61       214.78 o
   5   5  11       5127.50       5068.87       212.00 o
   7   5  11         84.92         81.19        54.98 o
   9   5  11       5286.21       5463.88       175.41 o
  11   5  11       9687.58       9878.26       353.45 o
  13   5  11       2208.36       2379.40       191.55 o
  15   5  11       2190.66       2596.31       429.50 o
  17   5  11        683.12        746.29       142.92 o
 -16   6  11         72.05        111.09       141.46 o
 -14   6  11       5690.12       5960.03       313.31 o
 -12   6  11       1784.09       1982.63       131.42 o
 -10   6  11       3687.54       3408.93       138.31 o
  -8   6  11         15.53         31.20        45.68 o
  -6   6  11        306.02        200.15        59.62 o
  -4   6  11        103.51         94.45        27.39 o
  -2   6  11        983.99        936.67        61.22 o
   0   6  11        158.17        269.82        50.26 o
   2   6  11       4541.60       4620.91       211.20 o
   4   6  11         18.07         86.18        82.04 o
   6   6  11          0.86         17.41       116.68 o
   8   6  11        430.13        369.02        62.12 o
  10   6  11         17.48          0.00        48.48 o
  12   6  11        458.08        453.07       107.05 o
  14   6  11       1182.20       1292.83       159.83 o
  16   6  11          0.22          0.00       101.17 o
 -15   7  11        491.15        244.09       256.63 o
 -13   7  11       2981.20       2985.32       234.47 o
 -11   7  11         11.45         29.86        57.90 o
  -9   7  11       6468.44       6135.84       175.08 o
  -7   7  11       3393.62       3774.90       177.20 o
  -5   7  11       7315.74       7225.70       236.00 o
  -3   7  11        919.42        954.62        78.53 o
  -1   7  11        803.83        964.71        76.97 o
   1   7  11       6486.52       6741.96       217.89 o
   3   7  11          1.18         18.67        63.48 o
   5   7  11       7387.44       7215.13       285.09 o
   7   7  11       3520.51       3595.71       206.05 o
   9   7  11       8550.11       9052.66       257.60 o
  11   7  11       2172.21       2051.93       178.12 o
  13   7  11        991.59       1029.09       139.74 o
  15   7  11        969.41       1040.00       149.92 o
 -14   8  11        233.74        113.85       139.53 o
 -12   8  11       1060.06       1113.22       108.54 o
 -10   8  11         77.22        125.07        53.82 o
  -8   8  11        434.44        443.94        90.08 o
  -6   8  11       1191.57       1075.95       110.00 o
  -4   8  11       2989.28       3132.90       165.18 o
  -2   8  11       4036.97       3923.31       173.54 o
   0   8  11       2951.49       2819.75       148.72 o
   2   8  11       1944.24       1974.88       131.77 o
   4   8  11        128.98         76.54        69.97 o
   6   8  11       1225.02       1394.01       145.52 o
   8   8  11        864.36        700.50        83.30 o
  10   8  11       1787.02       1904.08       166.39 o
  12   8  11         12.84         34.30        82.81 o
 -11   9  11        274.92        497.54        89.89 o
  -9   9  11        129.09         35.21        61.90 o
  -7   9  11         25.35        244.10       109.96 o
  -5   9  11         13.08          0.00        90.22 o
  -3   9  11         76.16          0.00        66.26 o
  -1   9  11        531.98        668.42        88.09 o
   1   9  11         20.16        156.71        82.47 o
   3   9  11        415.43        565.16       112.67 o
   5   9  11        403.15        415.11        81.41 o
   7   9  11        287.59        345.44        92.75 o
   9   9  11         49.23         28.34        80.90 o
  11   9  11        206.04        304.22       125.56 o
  -8  10  11         10.63         10.03        67.93 o
  -6  10  11        396.64        472.89        99.60 o
  -4  10  11        261.25        343.08       110.02 o
  -2  10  11        504.61        414.94       106.38 o
   0  10  11        138.74        153.44        72.55 o
   2  10  11        868.89        675.38       100.41 o
   4  10  11        157.69         18.94       103.21 o
   6  10  11        392.53        525.55        98.14 o
   8  10  11        132.90          0.00        82.42 o
  -3  11  11         45.86        117.02       126.21 o
  -1  11  11       3169.90       3618.77       229.97 o
   1  11  11       2958.35       3069.61       180.86 o
   3  11  11        424.40        448.30       117.56 o
 -18   0  12        319.60         89.29       102.56 o
 -16   0  12       2064.09       2760.54       298.77 o
 -14   0  12       4395.48       4286.17       356.63 o
 -12   0  12       8520.46       8981.98       498.48 o
 -10   0  12       2066.61       1681.54       130.49 o
  -8   0  12       4566.49       4690.91       173.42 o
  -6   0  12       9424.47      10229.21       187.01 o
  -4   0  12       2694.39       2777.38        76.49 o
  -2   0  12      61021.47      58156.51      1186.42 o
   0   0  12       1906.27       2053.13        89.95 o
   2   0  12      42650.29      42429.48      2685.79 o
   4   0  12      27336.15      26996.38       723.34 o
   6   0  12       7209.41       7214.38       417.42 o
   8   0  12       6714.06       6601.50       240.63 o
  10   0  12       1815.37       1948.01       387.60 o
  12   0  12       3525.70       4016.75       264.02 o
  14   0  12       1845.61       1631.71       160.89 o
  16   0  12       2147.67       2582.87       207.21 o
  18   0  12          3.27        259.92       173.38 o
 -19   1  12       2423.59       2533.33       212.94 o
 -17   1  12        855.75        811.45       130.34 o
 -15   1  12       1515.94       1507.06       169.67 o
 -13   1  12        172.97        154.61        97.81 o
 -11   1  12       2071.15       2271.71       144.00 o
  -9   1  12       4259.59       4255.27       110.17 o
  -7   1  12        385.76        553.48        38.68 o
  -5   1  12       7494.08       7716.41       128.55 o
  -3   1  12       2269.02       2253.96        84.19 o
  -1   1  12       5828.03       7343.12       111.19 o
   1   1  12       4103.86       3913.11        78.35 o
   3   1  12         83.60         54.14        21.01 o
   5   1  12        975.74        972.03        41.47 o
   7   1  12       1482.77       1397.44        71.89 o
   9   1  12        132.62         77.85        43.84 o
  11   1  12       2789.16       2822.23       124.67 o
  13   1  12         11.00          0.00        68.17 o
  15   1  12       3757.51       4063.68       298.77 o
  17   1  12        777.99        925.46       236.90 o
 -18   2  12          6.00         38.63        80.19 o
 -16   2  12       3819.78       4430.80       276.31 o
 -14   2  12        177.00        343.51        99.37 o
 -12   2  12        880.44        788.81        90.75 o
 -10   2  12        883.78        875.47        41.78 o
  -8   2  12       1027.54       1035.16        86.52 o
  -6   2  12      14513.65      14543.02       246.98 o
  -4   2  12       1761.27       1568.93        75.25 o
  -2   2  12      22757.20      21333.31       237.24 o
   0   2  12      14595.89      14039.88       206.65 o
   2   2  12      28219.62      29448.30       348.18 o
   4   2  12      15704.64      15698.23       222.84 o
   6   2  12        367.38        389.24        34.69 o
   8   2  12       5641.02       5369.35       159.39 o
  10   2  12        121.59        161.99        76.86 o
  12   2  12       3318.75       3563.22       225.53 o
  14   2  12       3301.48       3224.86       297.11 o
  16   2  12        939.34        950.20       134.31 o
  18   2  12       2278.98       2673.86       268.15 o
 -17   3  12       1408.16       1679.67       272.42 o
 -15   3  12       1674.82       1185.04       242.10 o
 -13   3  12       1644.07       1653.24       166.51 o
 -11   3  12        347.15        450.69        62.95 o
  -9   3  12       5267.77       5414.99       137.59 o
  -7   3  12         86.99        125.68        60.12 o
  -5   3  12       4316.46       4378.37       179.61 o
  -3   3  12       1194.05       1166.16        42.13 o
  -1   3  12       2111.62       2194.63        59.11 o
   1   3  12       7631.51       7878.92       152.75 o
   3   3  12        389.16        269.39        29.71 o
   5   3  12       4592.12       3797.15       168.58 o
   7   3  12         41.37         81.79        20.21 o
   9   3  12       9562.25      10362.18       385.83 o
  11   3  12       2711.15       2575.33       188.11 o
  13   3  12       1510.95       1861.84       185.64 o
  15   3  12        716.39        864.24       164.07 o
  17   3  12        283.80        208.56       123.95 o
 -18   4  12       1170.59       1701.73       298.09 o
 -16   4  12         63.04        150.90       147.02 o
 -14   4  12       1937.37       2278.56       204.32 o
 -12   4  12        249.72        266.61        72.85 o
 -10   4  12       3580.98       3895.32       148.07 o
  -8   4  12        930.16       1105.06        94.63 o
  -6   4  12       4949.02       4419.49       199.30 o
  -4   4  12        124.91        110.38        24.87 o
  -2   4  12       2668.49       2686.24        90.69 o
   0   4  12       1037.97        779.10        45.77 o
   2   4  12       5103.02       4547.80       142.26 o
   4   4  12       2498.41       2632.80       109.73 o
   6   4  12       4404.49       4136.43        94.93 o
   8   4  12      10579.29      11163.34       235.34 o
  10   4  12        609.25        519.79       101.54 o
  12   4  12       2061.69       2264.81       181.00 o
  14   4  12         25.26         22.46        87.77 o
  16   4  12         44.22          0.00       105.06 o
 -17   5  12        762.52       1002.67       242.28 o
 -15   5  12        459.85        445.53       158.86 o
 -13   5  12        276.77        126.14        86.66 o
 -11   5  12        151.90         70.33        45.35 o
  -9   5  12         50.48         85.60        40.38 o
  -7   5  12       2258.78       2285.48       155.42 o
  -5   5  12        430.36        406.69        80.16 o
  -3   5  12      13751.11      14712.04       213.90 o
  -1   5  12        597.05        505.36        54.08 o
   1   5  12       1631.69       1429.21        91.00 o
   3   5  12       1311.91       1321.40       119.90 o
   5   5  12       1318.90       1110.31       110.17 o
   7   5  12       2692.31       2818.29       119.75 o
   9   5  12       1679.64       1865.86       103.06 o
  11   5  12        193.03        148.82        82.94 o
  13   5  12       1008.72       1256.37       151.53 o
  15   5  12         22.43          0.00       104.61 o
 -16   6  12         87.20        122.27       124.03 o
 -14   6  12        165.01        199.14       216.34 o
 -12   6  12       1147.63       1201.49       206.78 o
 -10   6  12        283.77        148.81        50.39 o
  -8   6  12       3342.14       3591.26       172.70 o
  -6   6  12      10164.81       9541.70       267.17 o
  -4   6  12       4585.00       4579.49       147.32 o
  -2   6  12        475.39        413.80        42.31 o
   0   6  12         42.67         64.87        44.99 o
   2   6  12        469.73        462.64        86.53 o
   4   6  12         49.83         45.51        69.98 o
   6   6  12        367.74        294.54        86.71 o
   8   6  12        365.71        331.17        58.09 o
  10   6  12       1130.11        966.91       127.66 o
  12   6  12        386.19        303.12       103.59 o
  14   6  12        366.79        472.83       118.74 o
 -15   7  12       1030.24        950.06       147.33 o
 -13   7  12         37.66        114.85       113.08 o
 -11   7  12         35.37          0.00        64.35 o
  -9   7  12        309.57        338.58        57.17 o
  -7   7  12         42.53          0.00        69.23 o
  -5   7  12         18.41         87.43        75.24 o
  -3   7  12       1058.20       1031.65        82.64 o
  -1   7  12       2474.88       2480.12       131.57 o
   1   7  12       3823.83       3882.30       168.18 o
   3   7  12        787.11        918.39       114.38 o
   5   7  12       2518.42       2899.65       186.63 o
   7   7  12        524.61        626.60        74.65 o
   9   7  12       1186.32       1412.92       145.42 o
  11   7  12       1377.76       1257.28       148.52 o
  13   7  12         73.16        121.79       155.07 o
 -12   8  12       1574.10       1768.37       132.82 o
 -10   8  12         25.09          0.00        61.94 o
  -8   8  12        366.85        359.41       148.99 o
  -6   8  12         17.11          0.00        63.30 o
  -4   8  12        720.95        723.28        98.13 o
  -2   8  12         15.01          0.00        60.49 o
   0   8  12         14.54          0.00        59.17 o
   2   8  12       2065.20       2008.62       132.09 o
   4   8  12       3188.29       3402.02       205.25 o
   6   8  12         10.31         13.06        73.38 o
   8   8  12       4613.70       4330.31       254.38 o
  10   8  12       3055.86       3098.32       207.38 o
  12   8  12        463.54        251.15       211.05 o
 -11   9  12        315.83        208.50        76.40 o
  -9   9  12       4787.83       5078.61       208.27 o
  -7   9  12        122.98        130.91        75.37 o
  -5   9  12       5726.38       6263.26       245.24 o
  -3   9  12       2701.55       2837.15       140.11 o
  -1   9  12       2296.24       2626.51       153.14 o
   1   9  12       6332.27       7079.57       249.76 o
   3   9  12        130.31        233.99        80.74 o
   5   9  12       3710.23       4405.73       203.84 o
   7   9  12        915.39        713.16       114.42 o
   9   9  12       2073.31       2207.49       182.43 o
  -8  10  12        621.74        521.58       116.67 o
  -6  10  12         83.31          0.00        98.73 o
  -4  10  12         69.84         93.12        74.53 o
  -2  10  12        138.44         65.89        79.34 o
   0  10  12        231.49        241.18        80.99 o
   2  10  12        118.61        112.67        68.24 o
   4  10  12          2.42          1.68        70.09 o
   6  10  12          4.58          0.00        73.98 o
  -1  11  12       1262.27       1311.96       235.63 o
   1  11  12       2272.09       2437.83       164.78 o
 -19   1  13        612.54        388.89       113.97 o
 -17   1  13         22.16          0.00        89.49 o
 -15   1  13       1753.34       1496.73       160.21 o
 -13   1  13       1367.66       1440.99       230.82 o
 -11   1  13       3129.71       3199.98       151.19 o
  -9   1  13       1227.51       1247.14        51.22 o
  -7   1  13        597.67        563.67        41.53 o
  -5   1  13      25436.46      25615.81       308.28 o
  -3   1  13        127.07        226.25        18.04 o
  -1   1  13      22966.88      22251.10       249.62 o
   1   1  13       5357.88       5538.98       188.43 o
   3   1  13       5720.30       6211.70       237.13 o
   5   1  13         59.87         66.68        33.95 o
   7   1  13         30.29         40.52        33.78 o
   9   1  13        762.81        688.40        83.58 o
  11   1  13         21.10          9.10        96.56 o
  13   1  13        109.27        105.79        50.76 o
  15   1  13        190.72        240.73       106.43 o
  17   1  13        319.02        316.19       102.25 o
 -18   2  13         99.20        189.80       100.31 o
 -16   2  13       1925.48       2039.94       187.79 o
 -14   2  13        112.10        308.48        92.39 o
 -12   2  13         43.29          0.00        69.61 o
 -10   2  13       6966.47       6448.12       212.58 o
  -8   2  13       4035.36       4307.10       103.06 o
  -6   2  13       9411.31       8580.26       139.89 o
  -4   2  13        974.61        865.22        38.32 o
  -2   2  13      38348.75      39306.11       331.80 o
   0   2  13       1868.59       2199.58        73.85 o
   2   2  13       9837.00       9508.40       231.33 o
   4   2  13      15802.34      15533.83       197.80 o
   6   2  13       8674.00       8774.79       168.17 o
   8   2  13       5799.82       5059.17       247.16 o
  10   2  13        173.56        186.66        66.71 o
  12   2  13        709.10        484.27       103.12 o
  14   2  13         50.45        139.63       111.01 o
  16   2  13         36.10          0.00       127.58 o
 -17   3  13         27.01        163.02       151.53 o
 -15   3  13        263.96        114.90       108.19 o
 -13   3  13        931.98       1238.79       158.77 o
 -11   3  13        468.84        404.08        71.57 o
  -9   3  13       1616.29       1665.68       111.99 o
  -7   3  13          9.73          7.69        46.88 o
  -5   3  13       1377.06       1265.65        60.90 o
  -3   3  13        710.92        585.52        32.83 o
  -1   3  13        169.79         73.05        19.20 o
   1   3  13       2965.21       2339.62        82.89 o
   3   3  13       2867.31       2648.33       106.88 o
   5   3  13        150.75        200.25        36.09 o
   7   3  13       5481.59       5441.55       130.70 o
   9   3  13       1618.40       1574.72       136.53 o
  11   3  13      10614.09      10521.36       469.26 o
  13   3  13       3251.75       3903.23       257.20 o
  15   3  13       4576.32       4409.32       302.55 o
  17   3  13       2161.04       2596.59       236.40 o
 -16   4  13       3762.51       3433.74       388.61 o
 -14   4  13       2038.38       2202.43       206.95 o
 -12   4  13      10480.30      10623.10       307.80 o
 -10   4  13        291.35        344.15        71.39 o
  -8   4  13       1856.45       1657.61       115.39 o
  -6   4  13      11362.75      10231.47       312.33 o
  -4   4  13        337.73        253.51        45.35 o
  -2   4  13       2003.22       1617.42        61.35 o
   0   4  13       7808.58       7435.00       141.30 o
   2   4  13       1292.32       1501.95        60.46 o
   4   4  13       7570.73       6987.45       245.10 o
   6   4  13       4855.52       4486.19       111.39 o
   8   4  13      23534.22      23271.91      1371.24 o
  10   4  13         75.78          0.00        81.82 o
  12   4  13       1284.36       1674.66       160.14 o
  14   4  13        783.25        895.85       147.96 o
  16   4  13         52.85          0.00       103.80 o
 -15   5  13       1015.18        716.79       141.62 o
 -13   5  13       5373.35       5597.01       237.02 o
 -11   5  13         92.49          0.00        62.98 o
  -9   5  13       5254.25       5262.21       207.66 o
  -7   5  13      11433.80      11784.48       360.33 o
  -5   5  13        795.46        613.97        89.23 o
  -3   5  13       4400.33       4244.66       106.02 o
  -1   5  13       1818.32       1588.18        81.94 o
   1   5  13       9543.61       9477.47       201.04 o
   3   5  13        792.80        881.97       198.00 o
   5   5  13        138.61        189.57        71.59 o
   7   5  13       1013.43       1115.75        76.59 o
   9   5  13        115.81        194.72        79.37 o
  11   5  13        850.60        916.17       117.93 o
  13   5  13       1303.47       1172.51       148.69 o
  15   5  13        296.58        210.50       160.65 o
 -14   6  13         21.20         57.20        91.81 o
 -12   6  13        504.90        363.65        79.66 o
 -10   6  13        147.22         50.28        68.23 o
  -8   6  13       6795.44       7367.28       252.92 o
  -6   6  13       1073.26       1029.94        95.15 o
  -4   6  13       2090.03       2266.96       107.85 o
  -2   6  13       2188.56       2270.20       106.73 o
   0   6  13       1661.98       1936.13       112.87 o
   2   6  13        970.62        905.72        90.89 o
   4   6  13        828.59        754.48       110.76 o
   6   6  13       1858.04       1744.04       145.58 o
   8   6  13        508.02        501.74        93.28 o
  10   6  13       3469.10       3258.85       207.97 o
  12   6  13          2.05        141.03        98.65 o
  14   6  13       3213.28       3225.84       236.84 o
 -15   7  13        409.61        774.20       207.25 o
 -13   7  13       6157.37       7425.94       288.05 o
 -11   7  13        846.18        827.87        97.05 o
  -9   7  13      13352.05      14881.69       337.33 o
  -7   7  13       1073.04       1231.12       150.68 o
  -5   7  13       2895.53       3038.86       158.17 o
  -3   7  13       2096.50       2045.97       109.17 o
  -1   7  13       3317.19       3274.91       150.97 o
   1   7  13       4106.31       4415.76       212.41 o
   3   7  13        230.44        195.50        78.11 o
   5   7  13       9055.28      10087.58       863.13 o
   7   7  13       1392.22       1355.06       142.35 o
   9   7  13        527.16        661.61       115.19 o
  11   7  13       1682.86       1886.46       169.84 o
  13   7  13         85.37         59.37       136.12 o
 -12   8  13        159.06         10.18        62.92 o
 -10   8  13        698.19        630.59        94.55 o
  -8   8  13        539.71        451.12        97.76 o
  -6   8  13       1720.23       1694.63       131.40 o
  -4   8  13        606.87        568.51        85.54 o
  -2   8  13         27.25         34.37        49.04 o
   0   8  13        551.74        671.53        85.99 o
   2   8  13         41.43          0.00        87.26 o
   4   8  13       3997.74       4104.88       229.10 o
   6   8  13        134.96        127.74        77.65 o
   8   8  13        374.45        396.67       104.85 o
  10   8  13        361.43        520.97       116.44 o
  12   8  13        245.46         69.92       119.43 o
 -11   9  13        224.96        214.93       133.67 o
  -9   9  13         21.66         66.49        68.31 o
  -7   9  13       1762.52       1270.24       127.83 o
  -5   9  13        607.96        825.75       109.21 o
  -3   9  13          2.79          0.00        57.70 o
  -1   9  13        846.93        881.29       119.24 o
   1   9  13       1585.21       1424.14       194.66 o
   3   9  13         18.28         52.48        77.56 o
   5   9  13        102.40         18.41        72.95 o
   7   9  13        227.24        107.51       161.65 o
   9   9  13         27.65        177.69        97.56 o
  -6  10  13        311.04        608.71       126.35 o
  -4  10  13        473.80        316.88        88.67 o
  -2  10  13         15.40         47.91        81.52 o
   0  10  13         95.10        211.29        72.71 o
   2  10  13        627.64        617.25        94.29 o
   4  10  13        762.20        778.69       120.46 o
   6  10  13        135.24         42.10        71.34 o
 -18   0  14       1106.81       1453.32       235.46 o
 -16   0  14       5951.31       5986.38       442.57 o
 -14   0  14       2588.07       3136.60       318.08 o
 -12   0  14       1188.89        804.97       181.26 o
 -10   0  14       6031.21       6295.68       193.56 o
  -8   0  14       2054.16       1787.36       101.20 o
  -6   0  14      67995.31      67354.33       887.67 o
  -4   0  14       4811.49       4259.45       177.25 o
  -2   0  14      38821.90      35800.66       695.62 o
   0   0  14      35159.96      39683.67      1089.08 o
   2   0  14        198.19        127.46        41.94 o
   4   0  14      22255.13      23761.33       684.46 o
   6   0  14       6730.97       7910.73       396.14 o
   8   0  14       2287.24       2412.07       245.15 o
  10   0  14        470.68        478.96        92.54 o
  12   0  14       2854.05       3047.60       230.68 o
  14   0  14        120.70         32.70        82.59 o
  16   0  14        355.52          0.00       217.10 o
 -17   1  14        260.92        195.49       233.40 o
 -15   1  14         50.18          0.00        88.90 o
 -13   1  14        235.99        158.28        74.32 o
 -11   1  14        409.00        605.53        69.17 o
  -9   1  14        109.23         78.77        29.62 o
  -7   1  14       3262.36       3369.68        93.66 o
  -5   1  14        257.94        143.87        32.28 o
  -3   1  14        167.15        198.25        18.00 o
  -1   1  14       2415.52       2079.94        60.77 o
   1   1  14       1639.76       1826.99        86.36 o
   3   1  14      13414.11      12657.97       233.92 o
   5   1  14        244.65        199.94        21.09 o
   7   1  14      15437.08      15350.79       443.25 o
   9   1  14       4931.77       4769.90       243.03 o
  11   1  14        798.66        848.34       101.77 o
  13   1  14       2095.96       2271.56       149.11 o
  15   1  14        208.93        109.24       135.09 o
  17   1  14       1997.68       2866.22       305.66 o
 -18   2  14        236.30        324.46       110.22 o
 -16   2  14        795.42        749.27       130.50 o
 -14   2  14       2771.55       2698.30       216.70 o
 -12   2  14        198.55        202.51        60.15 o
 -10   2  14       9988.94       9629.93       361.38 o
  -8   2  14       2970.99       3026.84        88.63 o
  -6   2  14       7299.75       7022.65       138.29 o
  -4   2  14       1138.94       1002.93        45.48 o
  -2   2  14      20549.06      19562.61       220.16 o
   0   2  14         73.68         36.30        21.87 o
   2   2  14        839.72        823.15        46.87 o
   4   2  14        935.73        815.32        61.49 o
   6   2  14         14.93          8.63        75.88 o
   8   2  14       6874.99       6798.26       228.18 o
  10   2  14        248.57        286.00        68.93 o
  12   2  14       6028.17       6579.30       265.13 o
  14   2  14        839.02       1100.21       132.59 o
  16   2  14        647.21        184.80       106.74 o
 -17   3  14       1278.86        994.34       244.92 o
 -15   3  14         75.07          0.00       148.80 o
 -13   3  14       2094.96       2540.99       209.72 o
 -11   3  14        499.59        536.62        81.55 o
  -9   3  14       6732.11       7326.04       324.29 o
  -7   3  14       1244.80       1470.44       103.44 o
  -5   3  14         17.60         29.33        25.51 o
  -3   3  14       4571.90       4440.83        88.60 o
  -1   3  14       2183.72       2469.18        71.31 o
   1   3  14       9234.31       8792.57       252.18 o
   3   3  14         68.54         70.95        28.22 o
   5   3  14       2489.66       2560.60       110.29 o
   7   3  14        448.73        368.27        88.03 o
   9   3  14          9.70          0.00        72.63 o
  11   3  14         59.67         33.14        63.87 o
  13   3  14         19.31          0.00        71.80 o
  15   3  14        140.22        205.76        97.52 o
 -16   4  14        110.00         37.15       150.65 o
 -14   4  14         11.07          0.00        90.59 o
 -12   4  14        230.68        338.59        78.00 o
 -10   4  14       1525.92       1543.10       115.78 o
  -8   4  14       1681.61       1658.86       116.90 o
  -6   4  14       4544.54       4834.52       226.75 o
  -4   4  14       3537.39       3472.90       131.78 o
  -2   4  14       8459.96       8395.89       125.98 o
   0   4  14      10888.95      11013.88       182.07 o
   2   4  14       6157.12       5912.38       134.65 o
   4   4  14        551.26        688.64        62.40 o
   6   4  14       1213.90       1213.88       123.31 o
   8   4  14        106.06         49.09        59.03 o
  10   4  14       2074.57       2130.63       169.38 o
  12   4  14       1278.57       1232.28       146.01 o
  14   4  14        324.57        228.18       106.73 o
  16   4  14       1253.87       1244.01       176.35 o
 -15   5  14        484.50        317.80       186.37 o
 -13   5  14       2151.74       2367.95       163.37 o
 -11   5  14       1090.86        845.01       105.24 o
  -9   5  14        110.18        178.65        65.82 o
  -7   5  14       1350.08       1237.19       126.49 o
  -5   5  14      12283.28      13111.43       373.90 o
  -3   5  14        387.02        401.51        54.28 o
  -1   5  14       7795.29       8404.17       191.07 o
   1   5  14       1037.78        897.60        77.27 o
   3   5  14       3099.30       2749.49        88.92 o
   5   5  14         96.60        139.44        97.84 o
   7   5  14       1095.05       1236.75       131.45 o
   9   5  14        371.53        320.83        95.81 o
  11   5  14        556.23        626.47       118.34 o
  13   5  14       1439.82       1556.29       171.87 o
  15   5  14        157.38        272.26       117.60 o
 -14   6  14        534.91        452.68       122.29 o
 -12   6  14        191.38         40.73        81.22 o
 -10   6  14       2777.67       2926.86       169.28 o
  -8   6  14       3061.30       3027.70       198.69 o
  -6   6  14         73.24         56.73        61.15 o
  -4   6  14       1687.16       1562.46        92.39 o
  -2   6  14        994.53        987.39        75.80 o
   0   6  14        457.01        395.96        63.52 o
   2   6  14        475.41        563.50        71.36 o
   4   6  14        722.74        712.79       107.05 o
   6   6  14        103.92         74.57        77.64 o
   8   6  14       2920.56       3050.37       224.84 o
  10   6  14        790.19        789.57       173.00 o
  12   6  14        458.04        476.71       130.36 o
  14   6  14          4.80          0.00       103.58 o
 -13   7  14       1402.53       1563.25       143.15 o
 -11   7  14          3.26          0.00        72.43 o
  -9   7  14       4914.51       5138.30       199.04 o
  -7   7  14       2810.95       2682.55       176.00 o
  -5   7  14        773.56        966.04       101.35 o
  -3   7  14        501.81        575.46        68.19 o
  -1   7  14        129.21         65.83        61.79 o
   1   7  14       1116.18       1007.56        83.14 o
   3   7  14         88.63        101.44        73.05 o
   5   7  14         16.83         40.33        72.90 o
   7   7  14        456.84        453.05       102.79 o
   9   7  14       1467.62       1319.85       141.94 o
  11   7  14         64.57         23.76        74.54 o
  13   7  14        176.66         90.80       109.02 o
 -12   8  14        504.69        485.20       119.36 o
 -10   8  14        167.13         26.84        98.10 o
  -8   8  14        402.66        485.69        92.72 o
  -6   8  14        992.80       1028.32       111.05 o
  -4   8  14         25.41         77.18        79.92 o
  -2   8  14        145.18        144.69        54.91 o
   0   8  14        219.28        137.90        82.14 o
   2   8  14          0.35         36.75        82.17 o
   4   8  14        962.87        885.73       122.48 o
   6   8  14         78.98         58.37       116.11 o
   8   8  14       1454.90       1576.78       159.69 o
  10   8  14        361.50        534.77       123.00 o
  -9   9  14       1504.10       1595.15       131.38 o
  -7   9  14       1479.66       1270.14       160.84 o
  -5   9  14       2279.47       2011.17       174.30 o
  -3   9  14       4839.43       5039.99       231.11 o
  -1   9  14        328.33        443.47        96.42 o
   1   9  14       4095.34       4126.92       208.59 o
   3   9  14        125.93        131.53        72.82 o
   5   9  14       4137.93       4643.72       321.58 o
   7   9  14       1003.99       1008.42       135.02 o
  -6  10  14       1024.01        795.88       149.22 o
  -4  10  14       1006.42        945.77       116.31 o
  -2  10  14         13.55         36.17        66.76 o
   0  10  14        879.50        935.80       141.02 o
   2  10  14       1339.06       1365.98       130.59 o
   4  10  14       1541.58       1687.88       141.40 o
 -17   1  15        460.35        449.19       118.62 o
 -15   1  15         64.09          0.00        70.05 o
 -13   1  15         74.98         32.10        82.41 o
 -11   1  15        190.81         93.81        50.59 o
  -9   1  15       1645.43       1968.50        76.49 o
  -7   1  15       1342.16       1466.27        79.45 o
  -5   1  15       1329.09       1264.16        56.37 o
  -3   1  15      12457.76      11594.63       204.09 o
  -1   1  15       3064.54       2658.18        71.29 o
   1   1  15       2173.70       2299.08        89.52 o
   3   1  15       4991.28       4870.10       142.46 o
   5   1  15       2697.60       2424.43       122.12 o
   7   1  15       1707.76       1701.20       144.33 o
   9   1  15       1095.89       1057.90       102.05 o
  11   1  15         41.08          0.00        94.55 o
  13   1  15       4053.05       4527.01       229.80 o
  15   1  15         26.83        229.77       141.17 o
 -18   2  15        826.52        752.74       205.75 o
 -16   2  15       3216.54       3379.35       245.78 o
 -14   2  15       2921.64       3108.18       236.78 o
 -12   2  15       5728.35       5932.72       206.11 o
 -10   2  15       1747.81       1448.84        97.17 o
  -8   2  15        295.83        249.83        40.84 o
  -6   2  15       9009.75       9072.03       165.88 o
  -4   2  15       5561.56       5850.76       112.88 o
  -2   2  15        883.85        914.02        53.95 o
   0   2  15       1215.57       1259.36        57.96 o
   2   2  15        153.34        143.77        26.46 o
   4   2  15         23.70          2.10        22.75 o
   6   2  15        845.44        910.42        55.70 o
   8   2  15       1913.30       2029.14       111.89 o
  10   2  15         65.92          4.15        73.16 o
  12   2  15        139.42         82.51        78.94 o
  14   2  15        104.97        128.32        79.01 o
  16   2  15         80.33          3.99        93.01 o
 -17   3  15        166.36         78.99       149.22 o
 -15   3  15         61.18         87.88       144.44 o
 -13   3  15         41.86         29.79        69.68 o
 -11   3  15        114.10         17.59        58.16 o
  -9   3  15       4641.90       5015.07       196.97 o
  -7   3  15       1859.19       1607.39       110.03 o
  -5   3  15       2301.43       1907.72        77.74 o
  -3   3  15       1845.60       1888.15        58.91 o
  -1   3  15       4781.32       4592.98       143.29 o
   1   3  15        414.93        455.07        42.19 o
   3   3  15       2244.41       2042.89       114.19 o
   5   3  15        102.60        109.74        49.44 o
   7   3  15       8458.51       7486.75       237.11 o
   9   3  15        987.83        941.05       115.86 o
  11   3  15       3970.96       4291.37       206.27 o
  13   3  15       2020.50       2435.44       151.84 o
  15   3  15         28.52        125.15        93.67 o
 -16   4  15       1838.18       1499.71       292.69 o
 -14   4  15        468.24        449.51       111.91 o
 -12   4  15        282.04        304.02        90.73 o
 -10   4  15       8407.29       8589.82       310.14 o
  -8   4  15       2131.47       2256.99       136.74 o
  -6   4  15       5380.81       5542.94       319.36 o
  -4   4  15       4190.17       4817.66       188.59 o
  -2   4  15       3481.27       3260.94        76.03 o
   0   4  15       7355.36       7535.72       173.54 o
   2   4  15        269.20        236.06        38.72 o
   4   4  15       1692.68       1455.36       130.88 o
   6   4  15         24.13        105.80        66.43 o
   8   4  15         40.47         30.31        71.57 o
  10   4  15       5751.51       5567.44       266.12 o
  12   4  15        298.53        239.94        91.58 o
  14   4  15       2505.57       2367.27       297.62 o
 -15   5  15          0.65          0.00       114.02 o
 -13   5  15       4072.72       4459.21       216.81 o
 -11   5  15       3622.71       4590.96       212.13 o
  -9   5  15       5900.39       6082.11       232.59 o
  -7   5  15       5902.86       6796.96       277.14 o
  -5   5  15         12.43          0.00        60.00 o
  -3   5  15      16366.69      16544.06       326.19 o
  -1   5  15       6705.28       6141.22       161.94 o
   1   5  15       1640.39       2010.95       111.09 o
   3   5  15       3779.67       4008.30       153.81 o
   5   5  15       1048.21       1110.82       120.28 o
   7   5  15       1616.48       1618.94       146.14 o
   9   5  15       2747.24       2396.69       179.44 o
  11   5  15       1418.08       1524.40       154.22 o
  13   5  15       1755.05       1543.34       170.41 o
 -14   6  15        379.78        283.96       113.58 o
 -12   6  15          4.06         17.51        65.84 o
 -10   6  15       2472.26       2263.42       153.52 o
  -8   6  15       2264.39       2399.23       179.31 o
  -6   6  15         81.00          0.00        64.07 o
  -4   6  15       4916.33       4886.21       155.98 o
  -2   6  15        322.00        234.88        53.04 o
   0   6  15       4347.51       4569.75       156.29 o
   2   6  15       6626.52       6218.80       214.14 o
   4   6  15       2416.12       2515.86       176.12 o
   6   6  15       7860.48       8357.24       324.85 o
   8   6  15         24.99         62.40       179.76 o
  10   6  15       4227.60       4706.40       258.69 o
  12   6  15        236.92        312.59       107.22 o
 -13   7  15       1999.74       2120.10       167.11 o
 -11   7  15         47.99         82.22        79.97 o
  -9   7  15        333.19        502.45        82.02 o
  -7   7  15        699.19        697.15        94.81 o
  -5   7  15        887.05        888.88       103.08 o
  -3   7  15       1779.15       1852.06       104.88 o
  -1   7  15       2065.72       2146.91       112.22 o
   1   7  15       2991.38       3032.63       150.09 o
   3   7  15        931.48        792.33       161.31 o
   5   7  15        575.12        645.53       114.26 o
   7   7  15        314.99        334.61        99.33 o
   9   7  15        596.63        633.70       152.17 o
  11   7  15        553.04        734.67       272.33 o
 -10   8  15         19.78         26.53        83.87 o
  -8   8  15        450.50        431.97        91.99 o
  -6   8  15        886.06        782.94       116.23 o
  -4   8  15       1157.13       1370.23       157.78 o
  -2   8  15        737.94        695.28        79.96 o
   0   8  15         60.11         21.92        60.53 o
   2   8  15       1138.73       1074.43       113.17 o
   4   8  15        193.26        181.57        84.70 o
   6   8  15       2897.50       2445.25       188.32 o
   8   8  15         11.02         25.64        87.58 o
  10   8  15        286.71        275.10       124.64 o
  -9   9  15          1.67         86.32        91.07 o
  -7   9  15       1356.57       1441.41       137.37 o
  -5   9  15        357.04        551.25       102.90 o
  -3   9  15        282.71        291.63        67.67 o
  -1   9  15          6.30         30.06        64.40 o
   1   9  15        939.43        870.85       102.22 o
   3   9  15        534.98        448.67        87.35 o
   5   9  15          1.21          0.00        75.73 o
   7   9  15        189.37        226.51       113.34 o
  -4  10  15        360.00        695.12       142.67 o
  -2  10  15        170.10        153.38        97.31 o
   0  10  15        399.19        243.33       130.51 o
   2  10  15          4.37         71.38        95.31 o
 -16   0  16       5023.81       5770.72       439.66 o
 -14   0  16       7121.47       7427.41       499.59 o
 -12   0  16        471.93        560.08       149.49 o
 -10   0  16      30337.07      31820.63       523.16 o
  -8   0  16       1907.94       2279.82       119.07 o
  -6   0  16      24425.62      23444.63       355.90 o
  -4   0  16      18653.40      20166.82       393.25 o
  -2   0  16       3628.95       3122.54       260.78 o
   0   0  16       6949.68       7391.14       213.01 o
   2   0  16       4615.73       4782.16       290.27 o
   4   0  16        684.59        723.93       132.20 o
   6   0  16         18.52        152.90       102.61 o
   8   0  16         40.14          0.00       106.66 o
  10   0  16          7.58          0.00       135.57 o
  12   0  16          9.71         85.51        80.31 o
  14   0  16        304.25        340.74       157.83 o
  16   0  16        359.22        632.80       260.19 o
 -17   1  16        396.38        382.63       101.93 o
 -15   1  16       1715.85       2262.68       200.87 o
 -13   1  16          3.22         43.15        89.13 o
 -11   1  16       2379.67       2787.61       130.88 o
  -9   1  16        705.48        839.70        54.34 o
  -7   1  16         12.25         56.10        31.18 o
  -5   1  16       3601.81       3524.59        94.88 o
  -3   1  16        209.48        173.52        19.59 o
  -1   1  16       9440.08       8908.44       281.39 o
   1   1  16       1222.87       1474.57        92.90 o
   3   1  16      17489.26      17458.03       301.41 o
   5   1  16       7221.77       6293.28       242.38 o
   7   1  16       1500.25       1410.43       135.09 o
   9   1  16       4485.29       4810.42       287.09 o
  11   1  16        403.09        346.73        89.67 o
  13   1  16       3668.08       3731.21       395.86 o
  15   1  16         43.39          0.00        91.89 o
 -16   2  16         34.87          0.00        87.69 o
 -14   2  16       2855.07       2577.77       258.71 o
 -12   2  16        159.72        108.97        64.66 o
 -10   2  16        964.42        656.10        73.37 o
  -8   2  16        835.53        693.94        46.44 o
  -6   2  16        491.72        380.70        41.64 o
  -4   2  16       2128.90       2025.64        67.22 o
  -2   2  16        907.11        840.26        43.75 o
   0   2  16       1021.14       1020.62        59.00 o
   2   2  16       3316.91       3580.90       126.42 o
   4   2  16       5180.24       4822.73       134.56 o
   6   2  16       6738.48       7250.54       276.53 o
   8   2  16        641.49        582.45        81.35 o
  10   2  16       1069.84       1122.69       163.88 o
  12   2  16       1579.90       1367.43       185.54 o
  14   2  16         58.71         51.39        81.99 o
  16   2  16        852.72        764.00       150.76 o
 -15   3  16       1015.07        757.30       200.77 o
 -13   3  16       1107.94       1165.29       130.06 o
 -11   3  16       2833.16       2941.86       162.57 o
  -9   3  16       1793.54       1486.91       117.48 o
  -7   3  16         39.68         23.19        59.17 o
  -5   3  16        816.38        936.97        89.02 o
  -3   3  16        492.14        622.14        38.09 o
  -1   3  16        570.16        555.90        37.72 o
   1   3  16        955.97       1016.45        69.08 o
   3   3  16        232.38        210.90        36.55 o
   5   3  16       1719.12       1901.49        96.02 o
   7   3  16         29.43          0.00       105.76 o
   9   3  16          2.44        118.08        72.23 o
  11   3  16        877.22        795.74       103.29 o
  13   3  16         16.28         54.69       112.53 o
  15   3  16         49.50          0.00        76.38 o
 -16   4  16        352.90        103.19       122.62 o
 -14   4  16          5.34          5.71       105.52 o
 -12   4  16       1344.96       1286.70       120.90 o
 -10   4  16        347.23        589.42       106.57 o
  -8   4  16       3064.41       3091.27       160.56 o
  -6   4  16        557.10        641.31        95.42 o
  -4   4  16       5731.33       6101.29       222.11 o
  -2   4  16        138.46        234.02        42.75 o
   0   4  16       2539.46       2260.52        76.76 o
   2   4  16        205.02        142.02        31.49 o
   4   4  16        898.65        812.46        64.42 o
   6   4  16        796.64        523.75        93.89 o
   8   4  16        176.51        147.93        74.20 o
  10   4  16       1172.86       1492.04       147.65 o
  12   4  16         62.65        217.73       100.63 o
  14   4  16       2251.11       2580.53       188.98 o
 -15   5  16        378.92        588.72       175.09 o
 -13   5  16        222.16        268.80        86.72 o
 -11   5  16        189.87        209.41       103.38 o
  -9   5  16       1154.22       1112.37       108.22 o
  -7   5  16       1303.91       1148.65       123.77 o
  -5   5  16       1874.09       1837.71       147.41 o
  -3   5  16        161.09        109.50        53.14 o
  -1   5  16        630.47        683.43        61.09 o
   1   5  16       4773.45       4996.00       136.26 o
   3   5  16         16.50         22.19        57.01 o
   5   5  16       2102.10       1955.33       156.64 o
   7   5  16         73.64         42.18        69.56 o
   9   5  16       1557.74       1549.03       154.15 o
  11   5  16       1243.93       1235.61       152.88 o
  13   5  16       1153.36       1345.96       162.07 o
 -14   6  16        931.50        989.46       129.29 o
 -12   6  16        312.40        605.31       150.39 o
 -10   6  16       3562.30       3302.34       185.75 o
  -8   6  16        577.81        519.27       108.32 o
  -6   6  16       4485.12       4454.31       193.04 o
  -4   6  16         53.56         35.70        46.74 o
  -2   6  16       3589.53       3950.53       140.08 o
   0   6  16        665.65        767.47        71.98 o
   2   6  16       1149.12       1142.56       115.19 o
   4   6  16       3609.12       3677.11       214.69 o
   6   6  16         14.22         26.21        78.86 o
   8   6  16         71.47        148.11       235.63 o
  10   6  16        202.60        134.05        77.00 o
  12   6  16         14.68          0.00        89.77 o
 -11   7  16        313.37        463.75        81.61 o
  -9   7  16          2.82          0.00        67.12 o
  -7   7  16        184.39        242.33        93.68 o
  -5   7  16       1010.17        937.01        99.95 o
  -3   7  16        241.66        322.12        60.70 o
  -1   7  16       3419.37       3191.32       137.26 o
   1   7  16          3.37         47.05        50.89 o
   3   7  16       1877.24       1690.89       157.29 o
   5   7  16        364.40        454.08       102.34 o
   7   7  16       1615.49       1574.09       160.62 o
   9   7  16         54.17         75.01       101.49 o
  11   7  16         83.87        178.67       104.62 o
 -10   8  16        134.06        137.58        75.04 o
  -8   8  16        900.73        920.75       113.57 o
  -6   8  16         92.93          0.00        97.05 o
  -4   8  16       3361.64       3490.15       278.62 o
  -2   8  16       1131.20       1297.31        97.65 o
   0   8  16       1444.43       1508.37       124.10 o
   2   8  16       1899.94       2225.00       149.56 o
   4   8  16        461.45        380.01       101.85 o
   6   8  16       4986.01       5446.15       280.50 o
   8   8  16        545.56        463.12       253.35 o
  -7   9  16       2470.11       2643.76       178.54 o
  -5   9  16         17.66          0.00        70.79 o
  -3   9  16       1939.65       1971.89       151.99 o
  -1   9  16         43.92         64.64        65.67 o
   1   9  16       1334.04       1285.50       159.77 o
   3   9  16         42.25         49.91        71.61 o
   5   9  16         11.19          0.00        77.67 o
 -17   1  17         37.99        223.72       100.07 o
 -15   1  17        203.68        120.13       110.02 o
 -13   1  17         15.91          0.00        70.03 o
 -11   1  17         30.09          0.00        50.31 o
  -9   1  17          4.63         25.16        32.82 o
  -7   1  17        368.25        425.93        45.80 o
  -5   1  17        274.63        286.58        36.46 o
  -3   1  17        343.08        366.05        28.06 o
  -1   1  17        349.85        341.78        43.38 o
   1   1  17       2004.24       2091.73       109.36 o
   3   1  17       4318.26       4262.24       193.58 o
   5   1  17         48.67         59.11        68.21 o
   7   1  17        892.52        609.62        79.54 o
   9   1  17       1168.49       1021.20       138.47 o
  11   1  17       3002.16       2804.50       170.88 o
  13   1  17          7.74         97.07        74.02 o
  15   1  17        421.23        623.54       122.79 o
 -16   2  17       1285.02       1620.52       187.57 o
 -14   2  17        965.49        989.77       123.79 o
 -12   2  17        174.51        285.90        81.13 o
 -10   2  17        361.51        382.96        65.44 o
  -8   2  17        108.10        137.67        45.98 o
  -6   2  17        786.12        694.34        54.23 o
  -4   2  17        357.17        371.44        33.68 o
  -2   2  17        819.83        805.92        54.21 o
   0   2  17         51.27         54.44        42.16 o
   2   2  17        331.08        315.12        56.03 o
   4   2  17         91.68         42.52        32.89 o
   6   2  17       6442.48       6450.42       267.93 o
   8   2  17         11.64         85.11        60.41 o
  10   2  17        213.81        171.31        71.75 o
  12   2  17       1027.99        679.34       103.21 o
  14   2  17        406.01        400.53       101.38 o
 -15   3  17        770.58       1311.95       248.51 o
 -13   3  17         19.42        114.12        82.95 o
 -11   3  17       3139.35       3758.03       264.37 o
  -9   3  17        690.72        687.84        89.65 o
  -7   3  17       2020.92       2016.91       128.86 o
  -5   3  17      11023.89      10611.07       206.77 o
  -3   3  17        150.69        115.76        29.02 o
  -1   3  17      17900.91      18492.45       292.96 o
   1   3  17       3542.52       3309.83       125.61 o
   3   3  17      12227.61      13100.26       262.88 o
   5   3  17      10571.20      10072.94       327.56 o
   7   3  17       3067.77       3194.94       161.40 o
   9   3  17       6579.43       6278.30       288.93 o
  11   3  17        155.06         98.77        69.73 o
  13   3  17       2931.41       3308.47       255.40 o
 -14   4  17       2483.58       1969.36       248.58 o
 -12   4  17       2269.90       2381.62       173.27 o
 -10   4  17       1129.57        915.60        99.84 o
  -8   4  17        446.51        441.44        80.98 o
  -6   4  17        975.47        861.87       106.12 o
  -4   4  17       3142.00       3331.15       129.39 o
  -2   4  17       1627.37       1381.86        65.55 o
   0   4  17        343.65        374.93        38.69 o
   2   4  17       1242.61       1257.39        60.11 o
   4   4  17        643.46        651.77        56.29 o
   6   4  17       5063.09       5308.47       203.25 o
   8   4  17         85.38         49.81        64.29 o
  10   4  17        769.09        622.35        95.59 o
  12   4  17       1918.39       1823.47       150.70 o
  14   4  17         12.03        327.55       137.52 o
 -13   5  17        692.07        796.33       113.58 o
 -11   5  17       2503.15       2536.06       164.90 o
  -9   5  17        241.63          0.00        69.06 o
  -7   5  17       1120.45       1290.93       131.24 o
  -5   5  17          7.72         73.62        65.07 o
  -3   5  17        827.46        781.06        75.12 o
  -1   5  17       1393.10       1394.87        84.59 o
   1   5  17        236.25        265.62        57.27 o
   3   5  17       1933.02       1690.70       101.10 o
   5   5  17        674.52        654.19       111.31 o
   7   5  17       2005.86       1974.97       165.53 o
   9   5  17          5.82          0.00        90.51 o
  11   5  17         49.77        183.04        87.97 o
  13   5  17        308.14        796.90       214.26 o
 -12   6  17       1654.24       2052.10       163.05 o
 -10   6  17        137.57        209.46        77.87 o
  -8   6  17       6183.88       7732.63       322.91 o
  -6   6  17       1504.58       1844.75       131.18 o
  -4   6  17       4828.79       5424.34       185.20 o
  -2   6  17       9883.20       9825.48       228.79 o
   0   6  17        881.04       1028.30        80.96 o
   2   6  17       5604.26       6286.34       256.27 o
   4   6  17        703.90        937.00       125.57 o
   6   6  17       2832.04       3378.86       321.13 o
   8   6  17         13.85          0.00       104.99 o
  10   6  17       2821.52       3174.74       281.96 o
 -11   7  17        702.89        872.65       100.91 o
  -9   7  17       1219.39       1065.99       108.83 o
  -7   7  17       5858.62       5343.56       226.28 o
  -5   7  17         22.56          0.00        82.22 o
  -3   7  17       2228.11       2032.29       134.91 o
  -1   7  17       1644.33       1431.46        96.38 o
   1   7  17       1080.19       1128.58       112.68 o
   3   7  17       2031.99       1908.00       167.18 o
   5   7  17       1564.47       1565.05       157.06 o
   7   7  17        336.18        103.13        89.16 o
   9   7  17        216.28        239.96        93.32 o
  -8   8  17       1394.11       1316.98       135.08 o
  -6   8  17       1928.56       1615.83       135.17 o
  -4   8  17         10.98          0.00        70.92 o
  -2   8  17        740.03        771.55       192.92 o
   0   8  17         65.99          7.29        53.43 o
   2   8  17       1814.30       2019.88       174.43 o
   4   8  17         18.40         88.65        89.20 o
   6   8  17       1370.71       1507.41       162.38 o
  -5   9  17          8.34          0.00       106.33 o
  -3   9  17         11.19        120.50        60.94 o
  -1   9  17          2.36         55.55       120.35 o
   1   9  17        368.36        426.98        90.96 o
   3   9  17         18.49         52.15        94.34 o
 -16   0  18          8.32          0.00       125.63 o
 -14   0  18       5524.03       5342.49       429.29 o
 -12   0  18          3.38         42.63        84.58 o
 -10   0  18       4047.82       4053.69       249.69 o
  -8   0  18         77.28          5.78        50.50 o
  -6   0  18       1358.70       1432.45       104.44 o
  -4   0  18       5616.53       5362.51       183.40 o
  -2   0  18       3129.18       3893.77       271.59 o
   0   0  18       5032.02       5425.30       184.80 o
   2   0  18         22.31         11.26        91.37 o
   4   0  18       4395.89       4364.84       308.74 o
   6   0  18         35.15        103.80        84.11 o
   8   0  18       1522.00       1743.32       229.61 o
  10   0  18       2162.81       2598.11       307.26 o
  12   0  18        582.71        520.91       190.92 o
  14   0  18       1439.33       2090.95       346.61 o
 -15   1  18       3896.52       4206.26       275.44 o
 -13   1  18        834.29       1252.38       132.52 o
 -11   1  18       2990.37       3269.41       143.08 o
  -9   1  18       4516.17       4606.81       154.61 o
  -7   1  18       3425.59       3468.85       107.54 o
  -5   1  18      16891.56      17082.09       269.17 o
  -3   1  18       1350.88       1031.44        63.90 o
  -1   1  18      11217.10      11287.20       269.20 o
   1   1  18       1759.11       1891.98       104.75 o
   3   1  18       3308.74       3509.71       148.97 o
   5   1  18       9088.28       8994.94       307.69 o
   7   1  18        699.65        708.86       114.34 o
   9   1  18       5712.84       6139.17       303.72 o
  11   1  18         35.25          0.00        93.82 o
  13   1  18       1350.09       1387.65       143.47 o
 -16   2  18         47.59         66.13        88.35 o
 -14   2  18       1359.89       1461.54       147.48 o
 -12   2  18       4800.02       4889.70       307.04 o
 -10   2  18         97.09          4.16        49.27 o
  -8   2  18       9861.81      10822.79       271.61 o
  -6   2  18         91.92         83.83        48.07 o
  -4   2  18       1760.33       1881.32        92.39 o
  -2   2  18        316.75        216.53        56.38 o
   0   2  18       2158.68       2090.23       114.93 o
   2   2  18         80.64         91.11        47.72 o
   4   2  18          9.34        135.79        68.58 o
   6   2  18        138.73         79.64        66.40 o
   8   2  18       2937.03       2578.43       192.95 o
  10   2  18          8.62          0.00        71.24 o
  12   2  18       2417.61       2491.13       153.04 o
  14   2  18        126.10        375.61        98.79 o
 -15   3  18        245.81        323.54       112.32 o
 -13   3  18         41.77          0.00        83.35 o
 -11   3  18         58.32         18.42        91.65 o
  -9   3  18        421.51        368.19       112.25 o
  -7   3  18        203.14        139.25        91.20 o
  -5   3  18       2406.40       2563.66       134.62 o
  -3   3  18          0.37          0.00        31.11 o
  -1   3  18         54.59         54.51        39.89 o
   1   3  18          4.33          0.00        43.80 o
   3   3  18       2671.53       2577.12       110.45 o
   5   3  18       3711.16       3383.36       191.19 o
   7   3  18         20.89          0.00        69.71 o
   9   3  18       3183.43       3173.60       184.24 o
  11   3  18        209.12        228.24        91.23 o
  13   3  18         30.22          0.00        84.23 o
 -14   4  18         81.85         26.66        78.45 o
 -12   4  18        824.96        737.14       109.36 o
 -10   4  18       2755.00       2550.64       161.71 o
  -8   4  18         42.84          1.61        55.26 o
  -6   4  18       3244.30       2818.06       181.61 o
  -4   4  18         47.44          0.00        50.07 o
  -2   4  18       2988.68       3020.92        95.99 o
   0   4  18         82.28         45.30        47.31 o
   2   4  18       2082.26       2223.52        80.70 o
   4   4  18        104.50         64.54        64.11 o
   6   4  18       1147.66       1051.95       120.00 o
   8   4  18         10.03         48.74        60.78 o
  10   4  18        124.16         59.61        78.41 o
  12   4  18        293.45        310.04        88.65 o
 -13   5  18        451.60         81.31       123.57 o
 -11   5  18         65.99        244.63        84.33 o
  -9   5  18        331.98        379.10        81.97 o
  -7   5  18         35.48          0.00        65.48 o
  -5   5  18        290.12        243.15        85.35 o
  -3   5  18        160.46        195.74        54.27 o
  -1   5  18       1537.56       1499.60        88.03 o
   1   5  18         52.91         73.68        47.25 o
   3   5  18       2695.16       2594.08       162.98 o
   5   5  18       2375.63       2229.93       269.26 o
   7   5  18        596.47        474.90       102.64 o
   9   5  18       1329.13       1499.41       241.96 o
  11   5  18        836.34        606.46        98.79 o
 -12   6  18          8.38          0.00        87.03 o
 -10   6  18        114.53         81.50        72.96 o
  -8   6  18        449.49        346.20       116.11 o
  -6   6  18        332.34        297.13        76.87 o
  -4   6  18        454.81        532.98        83.50 o
  -2   6  18        334.00        244.76        52.86 o
   0   6  18        455.93        470.07        62.81 o
   2   6  18        127.36         12.57        47.96 o
   4   6  18        346.71        329.61       130.05 o
   6   6  18        935.50       1014.81       137.37 o
   8   6  18        265.69        180.31       114.97 o
  10   6  18        826.53        878.52       129.73 o
  -9   7  18        512.40        355.15        80.16 o
  -7   7  18        948.50        998.03       114.65 o
  -5   7  18       2690.60       2451.33       154.38 o
  -3   7  18        111.00        132.12        63.60 o
  -1   7  18         11.26         66.67        50.76 o
   1   7  18        293.31        374.03        64.54 o
   3   7  18        180.05        222.08        85.33 o
   5   7  18        424.22        262.41        93.24 o
   7   7  18         35.22          0.00       106.83 o
  -8   8  18       2537.98       3150.00       194.10 o
  -6   8  18        942.90       1224.65       123.22 o
  -4   8  18       2620.45       3202.92       180.49 o
  -2   8  18       1881.27       1930.32       116.44 o
   0   8  18       1929.79       2099.76       121.00 o
   2   8  18       4740.15       5179.08       319.33 o
   4   8  18         69.30          0.00        97.14 o
 -15   1  19        822.25        910.43       142.91 o
 -13   1  19        146.13        219.98        75.22 o
 -11   1  19        703.98        596.14        97.99 o
  -9   1  19       4358.99       4426.77       165.28 o
  -7   1  19       1240.07       1342.70        71.93 o
  -5   1  19       3982.50       4113.78       118.95 o
  -3   1  19       7935.81       8051.25       256.66 o
  -1   1  19       5554.73       6012.81       252.27 o
   1   1  19        391.46        434.52        83.84 o
   3   1  19       1973.64       1867.25       146.06 o
   5   1  19         63.63         45.18        67.54 o
   7   1  19        665.41        525.17        98.87 o
   9   1  19          7.29         95.30        71.12 o
  11   1  19        301.97        230.61       154.58 o
  13   1  19         18.92         42.81       118.96 o
 -14   2  19        426.46        496.08       103.30 o
 -12   2  19          3.75         29.93       113.12 o
 -10   2  19        669.19        705.43       107.00 o
  -8   2  19          8.62         38.85        46.07 o
  -6   2  19        163.50        185.80        57.49 o
  -4   2  19        604.19        518.66        61.08 o
  -2   2  19        287.44        182.91        44.83 o
   0   2  19        204.69        262.88        58.80 o
   2   2  19        352.02        304.31        56.48 o
   4   2  19       1909.03       1868.82       144.67 o
   6   2  19        159.88        235.96        84.32 o
   8   2  19       1012.98        791.38       120.97 o
  10   2  19        742.95        883.07       145.25 o
  12   2  19        183.95         45.44        71.75 o
 -13   3  19       2666.42       2281.72       219.24 o
 -11   3  19        244.88        422.77        86.74 o
  -9   3  19       2702.89       2651.77       216.39 o
  -7   3  19        554.93        662.04        77.40 o
  -5   3  19       8059.56       8855.72       258.44 o
  -3   3  19        892.91        687.71        83.44 o
  -1   3  19      11144.94      11646.61       236.49 o
   1   3  19        993.25        903.84       172.89 o
   3   3  19       2584.11       2485.11       158.56 o
   5   3  19        546.08        386.99        82.69 o
   7   3  19        610.98        842.61       177.27 o
   9   3  19       6333.07       6756.82       321.09 o
  11   3  19        305.65        255.14        83.38 o
  13   3  19       2133.44       1649.76       194.50 o
 -14   4  19        359.06         83.69        92.71 o
 -12   4  19       1201.67       1249.31       130.42 o
 -10   4  19         40.35        149.70        72.14 o
  -8   4  19       1144.55       1224.44       119.94 o
  -6   4  19       1463.62       1611.32       145.95 o
  -4   4  19        389.43        302.74        62.55 o
  -2   4  19        783.25        588.85        59.14 o
   0   4  19        463.47        428.69        53.62 o
   2   4  19       5696.04       6074.19       229.77 o
   4   4  19         10.15         28.88       132.93 o
   6   4  19         11.82          0.00        75.07 o
   8   4  19        924.86        793.28       125.88 o
  10   4  19        125.19        102.97        78.30 o
  12   4  19        846.89        911.73       154.90 o
 -11   5  19         29.87         90.36       103.09 o
  -9   5  19        500.34        379.31        99.25 o
  -7   5  19          6.25        123.34        81.96 o
  -5   5  19       3901.41       3667.28       210.81 o
  -3   5  19       2765.72       2669.64       177.66 o
  -1   5  19        874.86        992.12        75.98 o
   1   5  19      11723.55      12281.86       290.26 o
   3   5  19        312.92        202.44       131.31 o
   5   5  19       1966.87       2236.93       258.62 o
   7   5  19       2164.51       2222.10       245.71 o
   9   5  19        108.49         56.84        77.71 o
  11   5  19       1098.25        982.00       439.78 o
 -10   6  19        339.06        589.48       103.51 o
  -8   6  19       5671.98       6426.21       258.34 o
  -6   6  19       3857.09       3983.53       293.78 o
  -4   6  19       1539.10       1901.98       134.02 o
  -2   6  19       5274.59       5764.35       216.18 o
   0   6  19        381.71        400.32        60.78 o
   2   6  19       2893.93       3151.12       292.44 o
   4   6  19        885.52        747.57       166.28 o
   6   6  19       1129.18       1321.63       150.88 o
   8   6  19        810.94        753.82       120.59 o
  -9   7  19         41.41         86.81        74.06 o
  -7   7  19         22.70          1.42        66.76 o
  -5   7  19        339.80        400.87        87.01 o
  -3   7  19          3.31          0.00        64.32 o
  -1   7  19         64.73          6.11        57.06 o
   1   7  19         35.41          0.00        62.10 o
   3   7  19        639.05        868.20       185.92 o
   5   7  19        382.96        156.17       139.42 o
  -4   8  19         53.76          0.00        73.98 o
  -2   8  19       2066.67       2408.64       157.67 o
   0   8  19        460.39        605.16        88.29 o
   2   8  19       1033.87       1329.07       153.11 o
 -14   0  20          1.05          0.00       164.97 o
 -12   0  20       1197.87        992.54       188.15 o
 -10   0  20       2692.85       3125.85       230.76 o
  -8   0  20        221.88        186.54       106.83 o
  -6   0  20       5050.62       5208.88       197.61 o
  -4   0  20       1292.20       1459.99       104.27 o
  -2   0  20       3500.82       3156.26       241.36 o
   0   0  20       2401.88       2049.96       205.79 o
   2   0  20        492.71        472.99       124.97 o
   4   0  20        272.64        246.05       119.87 o
   6   0  20        815.19        315.14       124.58 o
   8   0  20       4618.08       4249.67       350.54 o
  10   0  20       3681.12       4368.41       393.75 o
  12   0  20        850.89        916.24       223.12 o
 -13   1  20       3081.44       3490.65       206.37 o
 -11   1  20       4320.57       4068.56       308.65 o
  -9   1  20      12668.83      12943.13       411.69 o
  -7   1  20        252.04        305.27        53.78 o
  -5   1  20       4931.25       5029.53       134.45 o
  -3   1  20       3527.73       3693.22       118.39 o
  -1   1  20       1036.54       1072.31       113.56 o
   1   1  20       5520.11       5344.15       240.07 o
   3   1  20        163.18        136.93        82.35 o
   5   1  20       2647.44       2597.78       178.99 o
   7   1  20       1053.77       1107.63       279.89 o
   9   1  20        779.23       1312.41       153.05 o
  11   1  20        349.12        421.24       133.07 o
 -14   2  20         51.08        104.96        83.20 o
 -12   2  20         18.65         61.88        68.09 o
 -10   2  20        328.98        321.35        66.14 o
  -8   2  20        220.65        239.60        60.24 o
  -6   2  20       1096.53       1043.36        90.10 o
  -4   2  20        612.97        460.30        59.83 o
  -2   2  20       1350.91       1290.21        87.48 o
   0   2  20          1.48         73.34        75.08 o
   2   2  20         62.20          9.90        70.59 o
   4   2  20       2844.62       2602.38       172.26 o
   6   2  20       1084.72        710.57       108.47 o
   8   2  20       1991.82       1605.68       158.74 o
  10   2  20        458.60        530.91       126.20 o
  12   2  20        300.36        425.28       188.77 o
 -13   3  20          8.91         71.84       100.00 o
 -11   3  20        150.15        165.99        84.86 o
  -9   3  20        133.65         88.83        64.76 o
  -7   3  20        119.85         68.68        55.68 o
  -5   3  20       2841.74       2877.95       154.86 o
  -3   3  20       1768.56       1987.48       124.47 o
  -1   3  20        125.15         18.71        41.17 o
   1   3  20        853.28        877.93        82.20 o
   3   3  20       2088.52       1962.91       232.88 o
   5   3  20        663.62        495.86        92.51 o
   7   3  20        298.85        271.39       111.65 o
   9   3  20        249.20        221.70        95.11 o
  11   3  20       1621.49       1450.47       249.89 o
 -12   4  20       1302.16       1164.02       167.73 o
 -10   4  20       1749.34       1924.83       146.45 o
  -8   4  20        395.35        417.94        82.87 o
  -6   4  20       2981.19       3332.81       208.10 o
  -4   4  20         27.18         17.07        51.47 o
  -2   4  20        368.78        560.67        72.66 o
   0   4  20        607.12        568.18        94.99 o
   2   4  20       1993.62       2298.71       257.28 o
   4   4  20        152.38         70.35        92.56 o
   6   4  20       1471.60       1635.14       149.33 o
   8   4  20          8.73         80.68        84.19 o
  10   4  20         53.65        120.73        75.95 o
 -11   5  20         71.27         28.37        99.17 o
  -9   5  20       1978.73       2075.95       155.65 o
  -7   5  20          0.16          0.00        75.55 o
  -5   5  20       1870.27       2051.08       163.33 o
  -3   5  20        159.45        114.01        85.56 o
  -1   5  20       3491.62       3725.39       165.03 o
   1   5  20         70.97          0.00       127.31 o
   3   5  20       1229.69       1313.54       199.08 o
   5   5  20        290.81        215.32       126.71 o
   7   5  20        632.89        748.03       160.98 o
   9   5  20        336.15        260.57        82.53 o
 -10   6  20         28.28         77.85        93.40 o
  -8   6  20        271.85        203.64        82.31 o
  -6   6  20        643.43        581.76       109.98 o
  -4   6  20         56.67         73.83        69.14 o
  -2   6  20         37.30          5.40        57.54 o
   0   6  20        252.44        126.50        76.12 o
   2   6  20          0.58        305.99       156.77 o
   4   6  20       1223.84       1082.05       202.42 o
   6   6  20         39.16         59.81       134.22 o
   8   6  20         14.70        250.94       144.61 o
  -7   7  20         27.24         72.97        68.97 o
  -5   7  20        204.47        236.15        82.04 o
  -3   7  20        267.23        287.85        77.71 o
  -1   7  20         75.14          0.00        71.31 o
   1   7  20       3162.69       3194.36       312.10 o
   3   7  20        168.64        151.01       103.30 o
 -13   1  21       1283.15       1355.71       206.01 o
 -11   1  21         41.46          0.00        64.03 o
  -9   1  21        613.08        728.00        90.90 o
  -7   1  21        450.39        420.78        59.10 o
  -5   1  21       4586.26       5007.49       136.01 o
  -3   1  21         26.70          0.00        82.97 o
  -1   1  21       2112.30       2191.48       154.15 o
   1   1  21        966.50       1013.29       121.32 o
   3   1  21       4749.51       4746.11       336.18 o
   5   1  21       1755.96       1537.35       153.31 o
   7   1  21        153.88        326.17        96.34 o
   9   1  21        665.37        544.84       152.24 o
  11   1  21         55.34        155.19       112.98 o
 -12   2  21        320.06        125.13        78.05 o
 -10   2  21        753.42        680.62       129.21 o
  -8   2  21       2015.26       1890.57       121.81 o
  -6   2  21        121.17         79.95        57.90 o
  -4   2  21        560.78        582.53        85.26 o
  -2   2  21         12.86         41.49        53.18 o
   0   2  21       5644.59       5849.80       251.91 o
   2   2  21         57.67          1.43        85.93 o
   4   2  21        629.14        589.99        96.58 o
   6   2  21        282.44        211.70        93.26 o
   8   2  21        887.49        834.00       132.72 o
  10   2  21       1355.36       1351.24       170.11 o
 -11   3  21         23.64          0.00        70.34 o
  -9   3  21       2843.56       1590.43       274.78 o
  -7   3  21        396.51        407.32        73.02 o
  -5   3  21       2011.12       1761.15       130.14 o
  -3   3  21       3351.42       3199.04       160.41 o
  -1   3  21        205.87        210.16        57.96 o
   1   3  21       1754.70       1884.13       121.87 o
   3   3  21         46.18         53.80       103.44 o
   5   3  21        482.15        395.32       146.65 o
   7   3  21         92.61        134.74        75.12 o
   9   3  21          1.02          0.00        85.83 o
 -10   4  21       1493.17       1534.77       139.82 o
  -8   4  21         98.74        173.39        70.10 o
  -6   4  21        292.37        242.89        87.06 o
  -4   4  21         60.86         21.44        54.26 o
  -2   4  21       2768.42       2861.59       270.45 o
   0   4  21        797.87        965.36       190.54 o
   2   4  21         24.80         74.54        98.74 o
   4   4  21       2568.95       2391.98       268.32 o
   6   4  21        458.69        520.41       165.05 o
   8   4  21        628.58        758.83       177.90 o
  -9   5  21       2918.83       3021.00       187.67 o
  -7   5  21       1202.41       1212.36       218.53 o
  -5   5  21       1533.48       1641.61       150.65 o
  -3   5  21       3573.15       4106.30       194.68 o
  -1   5  21        234.67        111.27       258.35 o
   1   5  21       2380.53       2334.69       274.65 o
   3   5  21       1930.53       1859.19       244.10 o
   5   5  21        812.21       1029.92       202.64 o
   7   5  21       1578.97       1838.77       257.61 o
  -8   6  21        195.93        201.05       128.71 o
  -6   6  21        830.58        843.13       104.44 o
  -4   6  21        127.55        247.32        72.88 o
  -2   6  21       1509.78       1802.97       173.09 o
   0   6  21       1155.10       1073.90       197.03 o
   2   6  21       1139.03       1522.93       232.52 o
   4   6  21       1253.34       1188.83       203.27 o
  -3   7  21        219.17         80.32        66.51 o
  -1   7  21       3351.35       3688.18       339.78 o
   1   7  21         44.09        204.61       124.18 o
 -12   0  22        331.31        203.95       101.92 o
 -10   0  22       2224.32       2055.81       194.07 o
  -8   0  22        668.08        606.11       233.37 o
  -6   0  22          0.00          0.00       114.02 o
  -4   0  22       4997.52       4872.88       237.50 o
  -2   0  22          1.48        104.92        97.41 o
   0   0  22       3266.08       3321.90       274.22 o
   2   0  22       2269.07       2270.52       246.28 o
   4   0  22      16055.35      15171.37       660.25 o
   6   0  22       3860.56       3837.05       335.48 o
   8   0  22       2699.94       2460.83       296.16 o
  10   0  22        875.23        724.72       138.00 o
 -11   1  22        142.66         99.58        72.08 o
  -9   1  22       1983.40       1829.78       127.99 o
  -7   1  22       1581.24       1927.62       106.55 o
  -5   1  22        468.03        465.17        78.62 o
  -3   1  22       3279.76       3296.92       157.17 o
  -1   1  22         92.63          0.00        68.17 o
   1   1  22        170.27        212.20        98.94 o
   3   1  22        356.15        310.07        86.51 o
   5   1  22        573.36        422.52       100.39 o
   7   1  22         65.28          8.57        59.06 o
   9   1  22        116.56        143.18       116.24 o
 -12   2  22         26.22         60.64       138.73 o
 -10   2  22       2167.56       2393.09       213.79 o
  -8   2  22       1121.98       1272.97       116.30 o
  -6   2  22       3407.27       3012.92       221.62 o
  -4   2  22       1452.19       1598.74       147.33 o
  -2   2  22        505.95        431.99        72.48 o
   0   2  22       4568.14       4911.12       243.10 o
   2   2  22        187.70        241.58        85.75 o
   4   2  22       2220.86       2363.83       270.79 o
   6   2  22       2433.86       1730.40       228.12 o
   8   2  22        762.43        512.03       111.87 o
  10   2  22       2381.68       2368.70       299.83 o
 -11   3  22         60.82        209.86       160.89 o
  -9   3  22        212.07        191.16        84.80 o
  -7   3  22        908.59        830.87        98.42 o
  -5   3  22        191.55        189.26        66.73 o
  -3   3  22         16.86          0.00       133.31 o
  -1   3  22       4497.92       4366.81       227.79 o
   1   3  22         36.68          3.44        71.95 o
   3   3  22       1399.24       1469.01       215.19 o
   5   3  22        499.99        351.96       152.35 o
   7   3  22       1338.38       1478.22       229.70 o
   9   3  22         77.70         57.75       110.78 o
 -10   4  22         77.00        160.71        88.55 o
  -8   4  22       1536.14       1918.41       154.92 o
  -6   4  22         27.44          0.00       114.07 o
  -4   4  22       1317.83       1372.38       202.75 o
  -2   4  22        545.66        646.56       161.93 o
   0   4  22        328.33        207.96       107.22 o
   2   4  22        201.20        257.07       148.52 o
   4   4  22        159.99        305.07       145.16 o
   6   4  22        325.63        502.37       165.46 o
  -7   5  22        119.02         55.87       135.45 o
  -5   5  22       1225.73       1145.93       133.86 o
  -3   5  22        268.08        337.68        98.25 o
  -1   5  22        126.23        136.35       135.06 o
   1   5  22        368.49        215.48       115.05 o
   3   5  22        138.48          0.00       112.73 o
   5   5  22         26.26          0.00       145.58 o
  -6   6  22         31.09         56.37        65.67 o
  -4   6  22          1.60          0.00        98.12 o
  -2   6  22          6.66          0.00       145.23 o
   0   6  22        684.76        805.93       183.33 o
   2   6  22          0.60        144.01       125.71 o
 -11   1  23         25.52        149.48        70.18 o
  -9   1  23         18.02          0.00        73.16 o
  -7   1  23        882.50       1154.31       153.01 o
  -5   1  23         28.59         93.04        63.72 o
  -3   1  23        352.41        174.02        60.76 o
  -1   1  23         27.75         24.89        70.15 o
   1   1  23         91.65         35.66       122.92 o
   3   1  23         72.21         76.92        84.21 o
   5   1  23        228.49        280.46        99.45 o
   7   1  23        179.90        215.47       103.45 o
 -10   2  23          2.78          0.00       101.61 o
  -8   2  23       2228.61       2202.47       168.06 o
  -6   2  23         21.42          0.00        63.51 o
  -4   2  23       6060.43       6640.97       291.34 o
  -2   2  23          3.69          0.00        72.78 o
   0   2  23       1870.69       2173.15       170.83 o
   2   2  23         55.11         91.25        85.61 o
   4   2  23       1176.25        881.36       135.33 o
   6   2  23        988.78        838.87       191.73 o
   8   2  23        298.96        334.83       165.11 o
  -9   3  23        497.16        400.11       124.78 o
  -7   3  23        760.12        881.58       121.23 o
  -5   3  23        817.16        903.75       123.08 o
  -3   3  23       2338.33       2105.66       164.33 o
  -1   3  23        192.97        288.72       129.77 o
   1   3  23       1532.80       1665.60       154.52 o
   3   3  23        460.62        253.33        93.16 o
   5   3  23         21.40          7.17       113.05 o
   7   3  23         63.97        143.44       130.21 o
  -8   4  23        247.48        273.09        99.48 o
  -6   4  23        738.03        284.94       136.24 o
  -4   4  23       1328.11       1539.88       216.29 o
  -2   4  23         42.89          0.00       126.11 o
   0   4  23       3971.30       4120.90       351.79 o
   2   4  23       1956.95       2087.48       259.80 o
   4   4  23       1396.38       1381.72       238.94 o
   6   4  23       1661.40       1610.51       234.19 o
  -5   5  23        991.47       1202.08       208.00 o
  -3   5  23        203.12        168.79       130.95 o
  -1   5  23       2653.30       2519.87       282.26 o
   1   5  23         74.78        162.92       143.26 o
   3   5  23        460.18        439.90       173.13 o
  -8   0  24       5731.13       6542.53       480.25 o
  -6   0  24        169.20         90.10       105.54 o
  -4   0  24       7307.58       7991.60       509.70 o
  -2   0  24       5664.97       5419.93       351.22 o
   0   0  24       3998.94       4610.12       349.68 o
   2   0  24        947.63        623.48       166.39 o
   4   0  24        815.55        573.62       176.28 o
   6   0  24        819.81        893.18       192.70 o
  -9   1  24        345.32        577.72       137.72 o
  -7   1  24        735.16        593.99       130.22 o
  -5   1  24        414.40        283.19        72.53 o
  -3   1  24        143.27        241.01        89.32 o
  -1   1  24        676.30        426.20        94.61 o
   1   1  24         20.65          0.00        73.80 o
   3   1  24       1299.01       1057.63       195.39 o
   5   1  24        558.22        354.42       111.95 o
   7   1  24        172.25        279.16       111.03 o
  -8   2  24          2.80        153.42        91.74 o
  -6   2  24       1027.14        991.50       111.62 o
  -4   2  24       2512.99       2467.23       185.84 o
  -2   2  24         67.19         40.54        77.26 o
   0   2  24       1207.65       1085.75       107.17 o
   2   2  24       3567.46       3185.33       218.62 o
   4   2  24         46.89        137.02        84.26 o
   6   2  24       1657.57       1223.09       159.29 o
  -7   3  24        589.61        587.86       118.71 o
  -5   3  24       1011.59       1169.39       269.93 o
  -3   3  24        638.27        674.11       168.98 o
  -1   3  24         89.53         44.91       123.15 o
   1   3  24         15.47          0.00       115.69 o
   3   3  24        237.70        290.18        97.12 o
   5   3  24        342.83        407.02       214.82 o
  -4   4  24         50.26         77.56       135.16 o
  -2   4  24         12.87        163.41       115.25 o
   0   4  24         87.67         94.29       119.79 o
   2   4  24        150.69        150.89       110.82 o
  -5   1  25        717.68        787.72       145.35 o
  -3   1  25          1.67          0.00        97.19 o
  -1   1  25         23.05        107.07        82.85 o
   1   1  25        118.23        191.96        90.92 o
   3   1  25        127.38         96.46        84.90 o
  -6   2  25          0.20         36.81        93.64 o
  -4   2  25        464.42        564.83       113.80 o
  -2   2  25        169.86        114.47        78.89 o
   0   2  25       1789.41       1727.62       249.30 o
   2   2  25       4040.93       4149.06       246.41 o
  -3   3  25        578.33        634.35       154.13 o
  -1   3  25        129.33          0.00       133.41 o
   1   3  25        279.91        286.73       140.46 o
                                                
